# Supplementary material for: Molecular anchoring of free solvents for high-voltage and high-safety lithium metal batteries
Source: Nat Commun. 2024 Mar 6;15:2033. doi: 10.1038/s41467-024-46186-y (PMC10918083; doi:10.1038/s41467-024-46186-y)
Supplement: Supplementary file 9 — Source Data [file 41467_2024_46186_MOESM9_ESM.zip]

Archive with 3 entries (3 files):
- Atomic coordinates from DFT optimization.xlsx
- Atomic coordinates from MD simulation.xlsx
- Soure data for figures.xlsx
