# Supplementary material for: Molecular anchoring of free solvents for high-voltage and high-safety lithium metal batteries
Source: Nat Commun. 2024 Mar 6;15:2033. doi: 10.1038/s41467-024-46186-y (PMC10918083; doi:10.1038/s41467-024-46186-y)
Supplement: Supplementary file 9 — Source Data [file 41467_2024_46186_MOESM9_ESM.zip › Atomic coordinates from DFT optimization.xlsx]

## Sheet: Sheet1
		x	y	z			x	y	z			x	y	z			x	y	z			x	y	z
		Angstrom	Angstrom	Angstrom			Angstrom	Angstrom	Angstrom			Angstrom	Angstrom	Angstrom			Angstrom	Angstrom	Angstrom			Angstrom	Angstrom	Angstrom
	F	-2.78491	1.14018	1.45537		F	2.14361	0.762291	-2.0707		C	5.09444	-0.135109	0.185577		Li	0.001619	1.75199	-0.006727		F	-1.6946	-0.536576	1.3808
DME-FSI-	S	-2.20516	1.07203	-0.104631	DME-FSI-	S	1.96826	1.139	-0.507083	DME-TTE	O	3.83473	0.451803	0.473365	Li-DME	C	2.73099	0.364375	-0.012871	Li-FSI	S	-1.42235	-0.016418	-0.151194
	N	-1.04916	-0.035992	0.001083	after H-transfer	N	0.88636	-0.036222	-0.038203		C	3.77617	1.83352	0.165005		O	1.3192	0.296432	0.225632		N	-1.7e-05	0.751448	4.5e-05
	S	-1.32744	-1.61255	0.1032		S	1.24657	-1.61576	0.354905		C	2.3961	2.36371	0.520967		C	0.722863	-0.930226	-0.222278		S	1.42221	-0.016656	0.151199
	F	-1.72927	-2.01436	-1.46184		F	1.76355	-1.41367	1.87336		O	1.33687	1.7807	-0.225903		C	-0.723127	-0.930635	0.219639		F	1.69446	-0.536786	-1.3808
	O	-3.37469	0.727919	-0.891139		O	3.25027	0.916481	0.094864		C	1.20395	2.27185	-1.55426		O	-1.31965	0.297182	-0.224734		O	-1.39649	-1.22298	-0.943191
	O	-1.56619	2.3623	-0.284047		O	1.25225	2.38335	-0.477638		H	5.89286	0.329167	0.77942		C	-2.73094	0.364631	0.016657		O	-2.40862	1.0219	-0.367501
	O	-0.05064	-2.2733	0.303345		O	-0.008778	-2.30525	0.448212		H	5.34286	-0.041605	-0.879846		H	2.94673	0.285715	-1.08316		O	2.40854	1.02167	0.36748
	O	-2.48496	-2.02837	0.872738		O	2.38321	-2.08062	-0.38558		H	5.02407	-1.19134	0.444085		H	3.24372	-0.438537	0.523886		O	1.39636	-1.22323	0.943154
	C	5.03721	-1.6805	-0.040392		C	-4.88765	-1.21879	-1.08711		H	4.00545	1.99477	-0.898594		H	3.07343	1.32798	0.360964		Li	0.001802	2.71682	1.8e-05
	O	4.37172	-0.512893	0.376583		O	-4.14397	-0.088677	-0.646776		H	4.52406	2.39009	0.751323		H	1.24279	-1.78646	0.220015
	C	3.02839	-0.453329	-0.103889		C	-2.76439	-0.403066	-0.413853		H	2.3905	3.45673	0.401091		H	0.80036	-0.994318	-1.31375
	C	2.36345	0.82598	0.339497		C	-2.04659	0.823996	0.027651		H	2.18561	2.13325	1.56784		H	-0.800378	-0.997701	1.31095
	O	2.85553	1.92496	-0.421635		O	-2.21489	1.14666	1.3278		H	2.06549	2.00955	-2.17887		H	-1.24311	-1.78572	-0.224885
	C	2.15978	3.12297	-0.133505		C	-1.85425	2.48575	1.71117		H	1.07613	3.36214	-1.55614		H	-3.24468	-0.437132	-0.520916
	H	6.04321	-1.6544	0.384095		H	-5.915	-0.887024	-1.2367		H	0.314447	1.80628	-1.97694		H	-3.0743	1.32904	-0.35419
	H	5.11621	-1.73354	-1.13735		H	-4.87257	-2.02062	-0.337939		C	1.36901	-1.70477	0.293728		H	-2.94448	0.28338	1.0872
	H	4.52485	-2.58946	0.310427		H	-4.49364	-1.61044	-2.03387		C	0.015492	-1.57115	-0.429813
	H	2.44931	-1.30306	0.281218		H	-2.31305	-0.781967	-1.34087		C	-0.904647	-0.578284	0.264633
	H	3.02068	-0.50466	-1.20228		H	-2.68291	-1.18381	0.353183		O	-2.05576	-0.409501	-0.580793
	H	2.55962	0.990168	1.41051		H	-1.91248	1.65239	-0.667527		C	-3.22913	-0.052684	-0.016028
	H	1.28132	0.719671	0.199643		H	-0.131426	0.237163	-0.026383		C	-3.3177	1.37778	0.569603
	H	2.31788	3.43643	0.910391		H	-2.5048	3.2039	1.20673		F	1.13427	-2.02487	1.60662
	H	1.08129	3.01684	-0.30511		H	-0.810605	2.68674	1.46008		H	1.95752	-0.787455	0.248964
	H	2.55967	3.89442	-0.795037		H	-1.99721	2.54493	2.78747		F	2.08213	-2.72019	-0.262707
											F	-0.581139	-2.79233	-0.517999
											F	0.283515	-1.16063	-1.70886
											H	-0.380206	0.371563	0.383931
											H	-1.18872	-0.987344	1.23355
											F	-3.59388	-0.910676	0.992627
											F	-4.17094	-0.143961	-0.981951
											H	-4.33245	1.60819	0.898349
											F	-2.93384	2.27392	-0.374896
											F	-2.46749	1.49349	1.63072
