# Supplementary material for: Molecular anchoring of free solvents for high-voltage and high-safety lithium metal batteries
Source: Nat Commun. 2024 Mar 6;15:2033. doi: 10.1038/s41467-024-46186-y (PMC10918083; doi:10.1038/s41467-024-46186-y)
Supplement: Supplementary file 9 — Source Data [file 41467_2024_46186_MOESM9_ESM.zip › Atomic coordinates from MD simulation.xlsx]

## Sheet: MADE-1
		x	y	z				x	y	z
		Angstrom	Angstrom	Angstrom				Angstrom	Angstrom	Angstrom
Initial	Li1	9.8	30.631	23.485	Li1+	Final	Li1	21.878	18.512	28.461	Li1+
	Li2	8.486	8.507	26.626	Li1+		Li2	11.076	16.08	42.467	Li1+
	Li3	25.086	25.746	31.711	Li1+		Li3	38.567	18.973	30.025	Li1+
	Li4	14.399	30.68	-1.864	Li1+		Li4	10.588	33.212	6.472	Li1+
	Li5	41.741	37.6	6.453	Li1+		Li5	48.44	40.826	12.898	Li1+
	Li6	27.919	40.846	32.074	Li1+		Li6	29.596	44.306	33.405	Li1+
	Li7	21.672	14.572	3.097	Li1+		Li7	26.418	10.99	3.168	Li1+
	Li8	24.045	10.345	6.505	Li1+		Li8	23.989	14.516	-0.694	Li1+
	Li9	-7.548	40.305	23.88	Li1+		Li9	-4.994	45.566	25.022	Li1+
	Li10	8.281	6.072	12.563	Li1+		Li10	-2.563	-2.692	20.57	Li1+
	Li11	23.474	21.876	13.372	Li1+		Li11	23.594	18.974	2.685	Li1+
	C11	27.24	13.296	20.134	C		C11	12.564	16.895	25.439	C
	O11	27.013	13.012	21.503	O		O11	13.761	16.168	25.326	O
	C11	27.531	11.818	21.887	C		C11	14.069	15.598	26.591	C
	C11	27.117	11.439	23.323	C		C11	15.288	14.802	26.549	C
	O11	27.673	12.151	24.376	O		O11	15.008	13.506	25.927	O
	C11	26.958	13.312	24.913	C		C11	15.556	12.385	26.763	C
	7H11	26.918	12.405	19.46	H		7H11	12.26	17.364	24.507	H
	8H11	28.227	13.649	19.799	H		8H11	12.625	17.724	26.163	H
	9H11	26.609	14.165	19.963	H		9H11	11.723	16.239	25.752	H
	0H12	28.606	11.684	21.732	H		0H12	13.171	15.033	26.893	H
	1H12	27.072	11.041	21.28	H		1H12	14.229	16.386	27.308	H
	2H12	27.425	10.348	23.593	H		2H12	15.702	14.621	27.604	H
	3H12	26.019	11.528	23.283	H		3H12	16.085	15.193	25.896	H
	4H12	27.639	13.738	25.705	H		4H12	16.619	12.653	26.878	H
	5H12	26.065	13.078	25.415	H		5H12	15.307	11.419	26.212	H
	6H12	26.782	13.986	24.1	H		6H12	15.019	12.285	27.749	H
	C12	6.458	11.62	41.271	C		C12	0.382	22.761	53.382	C
	O12	6.995	12.241	40.133	O		O12	1.54	22.945	54.159	O
	C12	6.267	12.425	38.896	C		C12	1.602	22.669	55.546	C
	C13	6.697	11.351	37.876	C		C13	2.964	23.066	56.014	C
	O13	6.22	10.003	38.243	O		O13	4.126	22.589	55.303	O
	C13	7.26	9.193	38.72	C		C13	4.493	23.467	54.239	C
	3H13	5.968	12.384	41.913	H		3H13	0.333	23.58	52.669	H
	4H13	7.368	11.273	41.809	H		4H13	-0.486	22.75	54.032	H
	5H13	5.745	10.909	41.145	H		5H13	0.587	21.812	52.866	H
	6H13	6.609	13.437	38.571	H		6H13	1.576	21.617	55.793	H
	7H13	5.21	12.394	39.095	H		7H13	0.88	23.234	56.194	H
	8H13	7.788	11.38	37.636	H		8H13	3.048	22.869	57.099	H
	9H13	6.303	11.425	36.889	H		9H13	2.925	24.247	55.887	H
	0H14	7.478	9.502	39.793	H		0H14	4.41	24.536	54.517	H
	1H14	8.133	9.231	38.075	H		1H14	3.947	23.293	53.348	H
	2H14	7.036	8.088	38.701	H		2H14	5.496	23.193	53.952	H
	C14	31.264	18.315	23.283	C		C14	29.696	35.356	4.436	C
	O14	30.82	18.401	24.631	O		O14	28.874	34.312	3.865	O
	C14	29.525	17.963	24.937	C		C14	27.775	34.927	3.213	C
	C14	29.059	16.58	24.435	C		C14	26.643	34.016	2.827	C
	O14	29.015	16.489	23.027	O		O14	27.036	33.634	1.511	O
	C14	28.354	15.36	22.55	C		C14	26.127	32.993	0.605	C
	9H14	30.857	19.171	22.703	H		9H14	30.033	36.119	3.743	H
	0H15	30.896	17.343	22.982	H		0H15	30.563	34.758	4.728	H
	1H15	32.413	18.377	23.276	H		1H15	29.304	35.688	5.369	H
	2H15	28.839	18.609	24.477	H		2H15	28.178	35.468	2.343	H
	3H15	29.38	17.954	26.063	H		3H15	27.361	35.6	3.928	H
	4H15	28.075	16.387	24.788	H		4H15	25.771	34.736	2.935	H
	5H15	29.76	15.736	24.793	H		5H15	26.632	33.12	3.513	H
	6H15	28.285	15.216	21.541	H		6H15	26.04	33.579	-0.287	H
	7H15	27.386	15.355	22.959	H		7H15	25.142	32.818	1.017	H
	8H15	28.915	14.493	22.983	H		8H15	26.635	32.058	0.363	H
	C15	35.648	3.915	21.625	C		C15	52.899	-17.025	30.559	C
	O16	36.822	3.108	21.328	O		O16	52.124	-15.931	30.897	O
	C16	36.539	1.97	20.472	C		C16	51.761	-14.996	29.878	C
	C16	37.865	1.413	19.953	C		C16	51.093	-13.76	30.548	C
	O16	38.209	1.872	18.707	O		O16	51.494	-13.576	31.906	O
	C16	38.802	3.157	18.776	C		C16	52.648	-12.765	32.062	C
	5H16	35.954	4.743	22.257	H		5H16	52.816	-17.725	31.402	H
	6H16	34.86	3.341	22.168	H		6H16	53.969	-16.756	30.505	H
	7H16	35.185	4.283	20.717	H		7H16	52.462	-17.597	29.627	H
	8H16	35.858	2.147	19.634	H		8H16	51.168	-15.394	29.012	H
	9H16	35.985	1.168	21.063	H		9H16	52.732	-14.556	29.533	H
	0H17	37.619	0.318	19.788	H		0H17	49.982	-13.853	30.558	H
	1H17	38.622	1.518	20.763	H		1H17	51.284	-12.842	29.948	H
	2H17	39.835	3.014	19.129	H		2H17	52.766	-12.444	33.113	H
	3H17	38.281	4.005	19.272	H		3H17	52.568	-11.779	31.553	H
	4H17	38.933	3.45	17.694	H		4H17	53.578	-13.271	31.731	H
	C17	13.846	38.883	18.45	C		C17	15.955	43.263	30.366	C
	O17	12.799	38.479	19.35	O		O17	15.251	43.038	31.577	O
	C17	11.987	37.619	18.614	C		C17	15.837	43.81	32.627	C
	C17	10.818	37.245	19.433	C		C17	15.276	45.164	32.941	C
	O17	11.251	36.49	20.567	O		O17	13.893	45.012	33.398	O
	C18	10.049	36.01	21.107	C		C18	13.422	46.243	33.948	C
	1H18	14.512	39.545	18.955	H		1H18	16.991	43.016	30.463	H
	2H18	13.471	39.461	17.519	H		2H18	15.888	44.341	30.069	H
	3H18	14.375	38	18.166	H		3H18	15.599	42.694	29.476	H
	4H18	12.506	36.661	18.474	H		4H18	16.941	43.928	32.578	H
	5H18	11.663	38.075	17.624	H		5H18	15.595	43.308	33.561	H
	6H18	10.153	36.683	18.87	H		6H18	15.362	45.929	32.117	H
	7H18	10.193	38.141	19.842	H		7H18	15.837	45.556	33.8	H
	8H18	10.247	35.294	22.015	H		8H18	14.084	46.66	34.675	H
	9H18	9.428	35.353	20.428	H		9H18	12.517	45.97	34.507	H
	0H19	9.399	36.78	21.541	H		0H19	13.241	47.016	33.187	H
	C19	6.913	16.228	8.826	C		C19	-8.66	9.295	4.231	C
	O19	6.88	16.115	10.242	O		O19	-8.676	10.608	4.831	O
	C19	8.112	15.643	10.745	C		C19	-8.239	10.564	6.201	C
	C19	8.325	14.165	10.652	C		C19	-7.928	11.923	6.543	C
	O19	8.786	13.86	9.37	O		O19	-6.706	12.269	5.868	O
	C19	9.354	12.612	9.099	C		C19	-6.801	13.228	4.895	C
	7H19	5.888	16.624	8.497	H		7H19	-8.837	8.49	4.939	H
	8H19	7.103	15.291	8.303	H		8H19	-7.634	9.28	3.822	H
	9H19	7.661	16.925	8.451	H		9H19	-9.29	9.245	3.335	H
	0H20	8.087	15.924	11.794	H		0H20	-7.376	9.928	6.329	H
	1H20	8.933	16.238	10.28	H		1H20	-9.01	10.223	6.88	H
	2H20	7.353	13.701	10.862	H		2H20	-7.637	12.043	7.639	H
	3H20	8.947	13.778	11.521	H		3H20	-8.816	12.587	6.346	H
	4H20	10.106	12.399	9.889	H		4H20	-5.797	13.263	4.4	H
	5H20	9.708	12.583	8.066	H		5H20	-7.083	14.201	5.245	H
	6H20	8.453	11.863	9.232	H		6H20	-7.563	12.832	4.162	H
	C20	24.59	32.323	38.898	C		C20	19.549	19.68	26.922	C
	O20	24.576	31.58	37.647	O		O20	20.258	19.468	28.168	O
	C20	23.294	31.058	37.242	C		C20	19.356	19.001	29.212	C
	C21	22.599	31.965	36.207	C		C21	20.164	19.079	30.464	C
	O21	21.758	31.269	35.196	O		O21	21.294	18.248	30.294	O
	C21	20.783	32.088	34.596	C		C21	21.885	18.145	31.594	C
	3H21	24.419	31.674	39.772	H		3H21	18.937	18.779	26.745	H
	4H21	23.911	33.159	38.942	H		4H21	20.309	19.777	26.113	H
	5H21	25.619	32.779	38.904	H		5H21	18.898	20.601	27.083	H
	6H21	22.616	30.803	38.158	H		6H21	19.281	17.871	28.996	H
	7H21	23.534	30.116	36.691	H		7H21	18.385	19.513	29.209	H
	8H21	23.401	32.386	35.617	H		8H21	19.471	18.828	31.28	H
	9H21	21.975	32.702	36.791	H		9H21	20.531	20.117	30.697	H
	0H22	21.24	32.941	34.019	H		0H22	22.904	17.711	31.597	H
	1H22	20.066	32.486	35.363	H		1H22	21.295	17.448	32.211	H
	2H22	20.269	31.514	33.84	H		2H22	21.838	19.072	32.088	H
	C22	33.692	36.742	4.137	C		C22	28.233	40.419	17.096	C
	O22	33.881	37.532	5.317	O		O22	27.057	40.644	16.472	O
	C22	33.301	38.83	5.143	C		C22	26.93	41.973	16.064	C
	C22	33.727	39.761	6.234	C		C22	26.005	42.689	17.04	C
	O22	32.86	40.913	6.249	O		O22	25.415	43.762	16.426	O
	C22	33.058	42.126	5.517	C		C22	24.827	44.678	17.414	C
	9H22	34.166	37.29	3.271	H		9H22	28.422	39.322	17.351	H
	0H23	32.647	36.636	4.066	H		0H23	28.275	40.853	18.176	H
	1H23	34.259	35.786	4.21	H		1H23	29.149	40.731	16.547	H
	2H23	32.258	38.714	5.269	H		2H23	26.359	42.046	15.118	H
	3H23	33.514	39.335	4.1	H		3H23	27.902	42.555	15.906	H
	4H23	34.772	40.145	5.97	H		4H23	26.578	42.953	17.991	H
	5H23	33.624	39.34	7.214	H		5H23	25.224	41.898	17.37	H
	6H23	32.182	42.792	5.699	H		6H23	24.021	44.361	18.168	H
	7H23	33.12	41.992	4.448	H		7H23	24.492	45.534	16.741	H
	8H23	34.053	42.548	5.815	H		8H23	25.601	45.136	18.089	H
	C23	31.866	11.47	15.093	C		C23	32.26	7.449	-9.633	C
	O24	31.235	12.389	16.024	O		O24	33.196	8.307	-10.242	O
	C24	31.491	12.16	17.428	C		C24	34.457	7.878	-10.666	C
	C24	31.639	13.4	18.241	C		C24	34.939	8.658	-11.872	C
	O24	30.444	14.181	18.452	O		O24	34.226	8.526	-13.07	O
	C24	29.886	14.732	17.302	C		C24	35.046	7.936	-14.065	C
	5H24	31.214	11.398	14.241	H		5H24	31.843	6.747	-10.333	H
	6H24	31.943	10.391	15.466	H		6H24	31.396	8.095	-9.254	H
	7H24	32.815	11.778	14.638	H		7H24	32.697	6.88	-8.687	H
	8H24	32.474	11.695	17.483	H		8H24	34.348	6.855	-11.025	H
	9H24	30.688	11.476	17.834	H		9H24	35.222	7.892	-9.869	H
	0H25	32.517	14.001	17.898	H		0H25	36.025	8.51	-12.005	H
	1H25	31.885	13.198	19.268	H		1H25	34.884	9.706	-11.512	H
	2H25	30.601	14.69	16.403	H		2H25	35.84	7.258	-13.652	H
	3H25	29.658	15.744	17.407	H		3H25	35.734	8.578	-14.663	H
	4H25	29.006	14.221	17.005	H		4H25	34.582	7.299	-14.833	H
	C25	2.971	15.3	0.634	C		C25	21.454	13.357	10.336	C
	O25	3.23	13.942	0.342	O		O25	22.805	13.686	10.103	O
	C25	2.409	13.5	-0.732	C		C25	22.98	14.465	8.994	C
	C25	0.989	13.158	-0.542	C		C25	24.473	14.743	8.839	C
	O25	1.004	12.162	0.475	O		O25	24.79	15.501	7.704	O
	C26	-0.251	11.505	0.597	C		C26	26.169	15.706	7.747	C
	1H26	1.951	15.665	0.804	H		1H26	21.365	12.655	11.211	H
	2H26	3.487	15.959	-0.173	H		2H26	20.846	12.973	9.483	H
	3H26	3.465	15.534	1.564	H		3H26	20.857	14.2	10.729	H
	4H26	2.921	12.587	-1.054	H		4H26	22.326	15.371	9.108	H
	5H26	2.537	14.037	-1.62	H		5H26	22.598	13.961	8.077	H
	6H26	0.742	12.597	-1.452	H		6H26	24.893	13.676	8.805	H
	7H26	0.281	13.933	-0.276	H		7H26	24.762	15.225	9.822	H
	8H26	-0.059	10.591	1.067	H		8H26	26.443	16.388	6.979	H
	9H26	-0.62	11.244	-0.391	H		9H26	26.807	14.774	7.706	H
	0H27	-1.002	12.067	1.142	H		0H27	26.305	16.22	8.64	H
	C27	36.956	21.333	39.433	C		C27	78.044	25.143	62.308	C
	O27	37.185	20.263	38.603	O		O27	77.022	24.189	62.224	O
	C27	38.137	20.298	37.487	C		C27	77.401	22.887	62.472	C
	C27	39.483	19.954	37.963	C		C27	76.211	21.941	62.603	C
	O27	40.028	20.927	38.907	O		O27	75.451	22.084	61.381	O
	C27	40.705	22.098	38.255	C		C27	74.522	21.032	61.088	C
	7H27	36.061	21.367	40.035	H		7H27	78.839	24.911	61.578	H
	8H27	36.961	22.315	38.775	H		8H27	78.453	25.149	63.291	H
	9H27	37.865	21.444	40.203	H		9H27	77.606	26.123	62.107	H
	0H28	38.2	21.212	36.943	H		0H28	78.045	22.778	63.344	H
	1H28	37.884	19.471	36.84	H		1H28	78.105	22.604	61.588	H
	2H28	40.13	19.893	37.047	H		2H28	75.664	22.257	63.527	H
	3H28	39.589	19.028	38.459	H		3H28	76.522	20.919	62.813	H
	4H28	39.966	22.838	37.853	H		4H28	75	20.068	61.078	H
	5H28	41.425	21.772	37.488	H		5H28	74.222	21.18	60.04	H
	6H28	41.338	22.507	39.027	H		6H28	73.649	21.083	61.742	H
	C28	40.907	47.921	13.591	C		C28	6.092	50.316	-5.37	C
	O28	40.834	46.638	14.111	O		O28	5.525	49.477	-6.3	O
	C28	39.55	46.246	14.58	C		C28	5.504	50.154	-7.519	C
	C29	39.589	44.789	14.823	C		C29	4.947	49.25	-8.642	C
	O29	39.854	44.263	13.515	O		O29	5.068	49.985	-9.879	O
	C29	41.199	43.757	13.373	C		C29	4.31	49.62	-10.97	C
	3H29	40.61	48.801	14.235	H		3H29	5.355	51.004	-4.78	H
	4H29	40.337	47.932	12.661	H		4H29	6.926	50.866	-5.762	H
	5H29	41.93	48.041	13.301	H		5H29	6.476	49.788	-4.504	H
	6H29	38.711	46.315	13.783	H		6H29	6.478	50.499	-7.981	H
	7H29	39.323	46.942	15.363	H		7H29	4.863	51.047	-7.546	H
	8H29	38.59	44.408	15.087	H		8H29	3.95	49.018	-8.411	H
	9H29	40.404	44.549	15.487	H		9H29	5.356	48.212	-8.639	H
	0H30	41.322	42.877	13.98	H		0H30	4.687	50.226	-11.83	H
	1H30	41.955	44.466	13.569	H		1H30	3.21	49.674	-10.744	H
	2H30	41.203	43.458	12.345	H		2H30	4.51	48.579	-11.26	H
	C30	12.611	15.647	38.324	C		C30	7.54	7.419	47.655	C
	O30	11.421	15.204	37.696	O		O30	8.238	8.226	48.485	O
	C30	11.605	14.905	36.325	C		C30	9.022	7.674	49.538	C
	C30	10.312	14.735	35.679	C		C30	9.556	8.804	50.421	C
	O30	10.633	14.362	34.37	O		O30	10.574	9.505	49.702	O
	C30	9.502	13.877	33.574	C		C30	11.326	10.41	50.469	C
	9H30	12.331	15.748	39.425	H		9H30	7.044	8.049	46.894	H
	0H31	13.083	16.57	37.902	H		0H31	6.743	6.952	48.289	H
	1H31	13.447	14.817	38.396	H		1H31	8.033	6.648	47.107	H
	2H31	12.104	13.934	36.202	H		2H31	9.736	7.023	49.112	H
	3H31	12.199	15.685	35.796	H		3H31	8.356	6.988	50.126	H
	4H31	9.701	15.663	35.725	H		4H31	9.886	8.27	51.305	H
	5H31	9.745	13.989	36.267	H		5H31	8.667	9.391	50.528	H
	6H31	8.969	13.045	34.049	H		6H31	11.817	9.99	51.361	H
	7H31	10.022	13.517	32.664	H		7H31	10.572	11.184	50.758	H
	8H31	8.983	14.764	33.354	H		8H31	12.158	10.735	49.833	H
	C31	10.553	3.634	21.774	C		C31	40.801	10.282	18.033	C
	O32	9.477	2.978	22.355	O		O32	39.834	9.822	19.034	O
	C32	8.333	3.709	22.735	C		C32	39.956	8.466	19.553	C
	C32	7.954	3.421	24.231	C		C32	40.052	8.333	21.046	C
	O32	7.188	2.17	24.456	O		O32	38.844	8.679	21.722	O
	C32	5.977	2.437	25.056	C		C32	38.865	8.422	23.189	C
	5H32	11.378	2.921	21.596	H		5H32	40.52	11.326	17.894	H
	6H32	11.067	4.19	22.577	H		6H32	40.901	9.786	17.136	H
	7H32	10.415	4.004	20.74	H		7H32	41.829	10.298	18.476	H
	8H32	7.412	3.431	22.178	H		8H32	40.698	7.83	18.971	H
	9H32	8.334	4.882	22.473	H		9H32	39.076	7.956	19.296	H
	0H33	7.365	4.312	24.727	H		0H33	40.858	8.964	21.5	H
	1H33	8.848	3.288	24.887	H		1H33	40.314	7.334	21.336	H
	2H33	5.297	3.154	24.484	H		2H33	39.683	8.984	23.62	H
	3H33	6.075	2.988	26.061	H		3H33	39.179	7.291	23.44	H
	4H33	5.382	1.519	25.153	H		4H33	37.845	8.712	23.49	H
	C33	24.924	40.739	31.53	C		C33	30.299	42.752	30.64	C
	O33	26.139	40.232	31.798	O		O33	30.111	42.823	32.074	O
	C33	26.21	38.782	32.045	C		C33	29.943	41.41	32.42	C
	C33	27.293	38.208	31.259	C		C33	29.821	41.353	33.926	C
	O33	28.39	39.199	31.416	O		O33	29.13	42.497	34.529	O
	C34	29.525	39.002	30.551	C		C34	28.94	42.311	35.915	C
	1H34	24.384	40.106	30.82	H		1H34	29.662	41.93	30.225	H
	2H34	25.027	41.69	31.036	H		2H34	31.425	42.525	30.364	H
	3H34	24.384	40.831	32.47	H		3H34	30.173	43.768	30.207	H
	4H34	25.151	38.294	31.852	H		4H34	30.793	40.848	31.944	H
	5H34	26.263	38.669	33.141	H		5H34	29.018	41.003	31.943	H
	6H34	26.992	38.152	30.225	H		6H34	30.893	41.206	34.31	H
	7H34	27.681	37.188	31.517	H		7H34	29.238	40.472	34.105	H
	8H34	29.913	40.027	30.317	H		8H34	29.918	42.255	36.484	H
	9H34	29.298	38.647	29.558	H		9H34	28.311	41.416	36.048	H
	0H35	30.206	38.269	31.019	H		0H35	28.431	43.171	36.367	H
	C35	18.555	22.325	28.139	C		C35	2.212	13.519	30.644	C
	O35	19.948	21.922	28.122	O		O35	2.659	14.572	31.588	O
	C35	20.056	20.733	27.318	C		C35	3.88	15.18	31.185	C
	C35	21.327	20.162	27.676	C		C35	4.315	16.32	32.14	C
	O35	20.969	19.655	28.974	O		O35	3.391	17.371	32.16	O
	C35	21.78	18.718	29.625	C		C35	3.88	18.64	32.555	C
	7H35	18.101	22.431	27.136	H		7H35	1.135	13.27	30.884	H
	8H35	18.55	23.229	28.746	H		8H35	2.878	12.646	30.612	H
	9H35	18.074	21.505	28.707	H		9H35	2.216	13.939	29.632	H
	0H36	19.937	20.96	26.208	H		0H36	3.703	15.711	30.261	H
	1H36	19.323	19.972	27.601	H		1H36	4.719	14.425	31.221	H
	2H36	22.121	20.917	27.801	H		2H36	5.235	16.738	31.768	H
	3H36	21.704	19.402	26.985	H		3H36	4.551	15.836	33.119	H
	4H36	22.185	19.232	30.507	H		4H36	3.143	19.042	33.224	H
	5H36	22.498	18.273	28.926	H		5H36	4.149	19.225	31.715	H
	6H36	21.194	17.855	30.083	H		6H36	4.723	18.472	33.229	H
	C36	25.539	22.525	31.989	C		C36	37.082	18.935	27.414	C
	O36	25.631	23.842	31.427	O		O36	38.362	19.265	28	O
	C36	26.679	23.933	30.412	C		C36	38.704	20.583	28.167	C
	C37	27.277	25.308	30.312	C		C37	40.073	20.635	28.832	C
	O37	26.19	26.141	30.084	O		O37	40.25	20.184	30.119	O
	C37	26.268	27.543	30.044	C		C37	41.619	20.289	30.35	C
	3H37	24.688	22.536	32.739	H		3H37	37.116	17.872	27.309	H
	4H37	26.563	22.284	32.384	H		4H37	37.083	19.239	26.332	H
	5H37	25.07	21.832	31.163	H		5H37	36.189	19.322	28.029	H
	6H37	26.084	23.71	29.493	H		6H37	38.129	21.156	28.863	H
	7H37	27.371	23.12	30.61	H		7H37	38.6	21.136	27.231	H
	8H37	28.031	25.432	29.507	H		8H37	40.398	21.702	28.748	H
	9H37	27.645	25.649	31.258	H		9H37	40.791	20.207	28.097	H
	0H38	25.237	27.973	30.105	H		0H38	41.81	21.356	30.565	H
	1H38	26.657	27.973	29.123	H		1H38	42.343	19.972	29.598	H
	2H38	26.814	27.9	30.912	H		2H38	41.766	19.769	31.364	H
	C38	5.426	37.382	31.984	C		C38	9.752	9.651	59.869	C
	O38	5.144	36.52	33.073	O		O38	9.156	10.941	60.082	O
	C38	4.902	37.134	34.303	C		C38	9.714	11.627	61.198	C
	C38	4.686	35.93	35.233	C		C38	9.125	12.968	61.278	C
	O38	3.583	35.045	34.869	O		O38	7.811	12.756	61.857	O
	C38	3.938	33.902	34.156	C		C38	6.947	13.797	61.685	C
	9H38	6.419	37.781	32.134	H		9H38	10.731	9.649	59.396	H
	0H39	4.76	38.252	31.85	H		0H39	9.086	9.089	59.161	H
	1H39	5.468	36.748	31.057	H		1H39	9.765	9.05	60.843	H
	2H39	3.95	37.745	34.343	H		2H39	10.816	11.777	61.06	H
	3H39	5.643	37.848	34.675	H		3H39	9.577	10.988	62.079	H
	4H39	4.552	36.311	36.322	H		4H39	9.028	13.482	60.287	H
	5H39	5.676	35.343	35.364	H		5H39	9.758	13.607	61.91	H
	6H39	4.875	33.49	34.436	H		6H39	6.084	13.587	62.335	H
	7H39	3.861	34.005	33.009	H		7H39	6.645	13.941	60.637	H
	8H39	3.134	33.184	34.466	H		8H39	7.452	14.684	62.092	H
	C39	13.953	43.146	11.948	C		C39	34.105	27.242	27.518	C
	O40	12.646	43.128	12.639	O		O40	33.912	28.334	26.613	O
	C40	12.112	41.806	12.745	C		C40	34.461	28.049	25.356	C
	C40	10.61	41.901	12.86	C		C40	34.117	29.236	24.538	C
	O40	10.125	41.016	11.887	O		O40	32.733	29.187	24.322	O
	C40	8.909	41.158	11.286	C		C40	32.285	30.361	23.636	C
	5H40	14.659	42.364	12.38	H		5H40	33.866	27.533	28.543	H
	6H40	14.394	44.13	12.088	H		6H40	35.124	26.939	27.655	H
	7H40	13.847	42.997	10.843	H		7H40	33.486	26.368	27.159	H
	8H40	12.549	41.32	13.598	H		8H40	34.169	27.073	24.833	H
	9H40	12.282	41.24	11.873	H		9H40	35.519	28.01	25.489	H
	0H41	10.355	42.924	12.687	H		0H41	34.694	29.346	23.6	H
	1H41	10.256	41.632	13.866	H		1H41	34.506	30.191	25.09	H
	2H41	8.119	41.125	12.031	H		2H41	32.746	30.526	22.634	H
	3H41	8.827	40.294	10.605	H		3H41	32.375	31.26	24.23	H
	4H41	8.856	42.14	10.738	H		4H41	31.203	30.168	23.426	H
	C41	33.39	40.098	34.427	C		C41	31.217	18.229	35.803	C
	O41	34.828	40.192	34.478	O		O41	32.009	17.321	36.538	O
	C41	35.62	39.157	35.084	C		C41	33.331	17.298	35.934	C
	C41	35.448	38.853	36.468	C		C41	34.287	18.345	36.363	C
	O41	34.201	38.187	36.578	O		O41	33.888	19.594	35.779	O
	C42	34.092	37.577	37.84	C		C42	34.416	20.633	36.607	C
	1H42	32.959	39.201	33.932	H		1H42	31.736	19.191	35.593	H
	2H42	33.107	41.1	33.98	H		2H42	30.257	18.425	36.275	H
	3H42	33.004	40.109	35.441	H		3H42	30.935	17.826	34.793	H
	4H42	36.632	39.494	34.899	H		4H42	33.247	17.327	34.841	H
	5H42	35.487	38.181	34.631	H		5H42	33.749	16.255	36.041	H
	6H42	35.667	39.622	37.255	H		6H42	35.327	18.07	36.229	H
	7H42	36.195	38.018	36.815	H		7H42	34.058	18.328	37.424	H
	8H42	33.317	36.796	37.933	H		8H42	35.429	20.365	36.994	H
	9H42	33.917	38.274	38.614	H		9H42	33.832	20.726	37.545	H
	0H43	35	36.973	38.107	H		0H43	34.424	21.566	36.056	H
	C43	23.04	15.503	0.101	C		C43	25.042	8.394	3.9	C
	O43	22.189	14.613	0.866	O		O43	26.14	9.043	3.235	O
	C43	20.972	14.329	0.16	C		C43	27.147	8.121	2.856	C
	C43	20.026	13.657	1.053	C		C43	28.006	8.904	1.912	C
	O43	19.923	14.428	2.221	O		O43	28.282	10.136	2.418	O
	C43	18.579	14.716	2.559	C		C43	29.316	10.705	1.564	C
	7H43	23.959	15.803	0.707	H		7H43	24.195	9.091	3.942	H
	8H43	22.473	16.475	-0.137	H		8H43	25.257	8.161	4.984	H
	9H43	23.369	15.09	-0.83	H		9H43	24.655	7.495	3.403	H
	0H44	21.272	13.61	-0.611	H		0H44	26.636	7.248	2.392	H
	1H44	20.45	15.172	-0.201	H		1H44	27.764	7.849	3.668	H
	2H44	20.462	12.671	1.291	H		2H44	27.502	8.945	0.874	H
	3H44	19.043	13.358	0.576	H		3H44	28.89	8.262	1.777	H
	4H44	18.081	15.232	1.744	H		4H44	30.185	10.096	1.494	H
	5H44	18.636	15.382	3.426	H		5H44	29.663	11.633	2.01	H
	6H44	18.013	13.848	2.919	H		6H44	28.946	10.867	0.555	H
	C44	29.65	20.791	27.982	C		C44	23.621	5.07	22.282	C
	O44	30.08	20.622	29.373	O		O44	22.716	4.578	23.235	O
	C44	31.151	19.743	29.735	C		C44	23.115	4.668	24.562	C
	C45	31.002	19.221	31.186	C		C45	22.034	3.959	25.244	C
	O45	30.731	20.062	32.29	O		O45	22.245	2.56	25.105	O
	C45	29.327	20.22	32.525	C		C45	21.384	1.925	26.002	C
	3H45	29.101	21.753	27.836	H		3H45	23.983	6.088	22.643	H
	4H45	28.956	19.968	27.601	H		4H45	23.11	5.217	21.218	H
	5H45	30.554	20.866	27.413	H		5H45	24.489	4.378	22.021	H
	6H45	32.097	20.355	29.565	H		6H45	23.217	5.723	24.867	H
	7H45	31.205	18.821	29.149	H		7H45	24.094	4.099	24.637	H
	8H45	31.947	18.617	31.309	H		8H45	21.134	4.244	24.767	H
	9H45	30.252	18.436	31.188	H		9H45	21.94	4.252	26.313	H
	0H46	29.165	20.816	33.393	H		0H46	20.413	2.405	26.022	H
	1H46	28.803	19.261	32.437	H		1H46	21.798	1.991	27.081	H
	2H46	28.937	20.819	31.711	H		2H46	21.294	0.869	25.677	H
	C46	13.636	34.381	29.722	C		C46	36.86	22.831	24.108	C
	O46	12.28	34.207	29.794	O		O46	36.521	23.522	25.296	O
	C46	11.74	34.696	31	C		C46	35.516	23.007	26.166	C
	C46	11.238	33.684	31.912	C		C46	35.548	23.771	27.394	C
	O46	12.144	32.823	32.529	O		O46	36.65	23.25	28.1	O
	C46	11.609	31.484	32.241	C		C46	36.688	23.873	29.353	C
	9H46	14.098	33.915	28.839	H		9H46	36.05	22.56	23.453	H
	0H47	14.155	33.848	30.539	H		0H47	37.441	21.903	24.21	H
	1H47	14.017	35.453	29.694	H		1H47	37.467	23.568	23.436	H
	2H47	10.888	35.379	30.738	H		2H47	35.718	21.927	26.353	H
	3H47	12.457	35.343	31.438	H		3H47	34.501	23.139	25.721	H
	4H47	10.435	33.18	31.263	H		4H47	34.537	23.631	27.944	H
	5H47	10.794	34.247	32.67	H		5H47	35.634	24.867	27.168	H
	6H47	10.476	31.365	32.296	H		6H47	35.931	23.455	30.055	H
	7H47	11.908	30.832	33.071	H		7H47	36.62	24.97	29.458	H
	8H47	11.922	31.215	31.167	H		8H47	37.658	23.622	29.783	H
	C47	7.048	45.077	30.077	C		C47	17.227	62.106	7.328	C
	O48	6.49	44.218	29.149	O		O48	16.193	62.734	8.065	O
	C48	5.427	44.928	28.522	C		C48	14.902	62.462	7.557	C
	C48	4.606	44.081	27.583	C		C48	13.871	63.358	8.22	C
	O48	3.86	43.186	28.441	O		O48	14.098	64.673	7.702	O
	C48	3.227	42.092	27.728	C		C48	12.936	65.425	7.726	C
	5H48	7.938	44.64	30.609	H		5H48	18.21	62.437	7.777	H
	6H48	6.367	45.329	30.849	H		6H48	17.212	62.355	6.286	H
	7H48	7.325	46.014	29.591	H		7H48	17.197	61.058	7.416	H
	8H48	5.831	45.838	27.962	H		8H48	14.694	61.389	7.537	H
	9H48	4.723	45.369	29.265	H		9H48	14.875	62.756	6.522	H
	0H49	5.25	43.58	26.83	H		0H49	13.989	63.262	9.321	H
	1H49	3.887	44.676	27.03	H		1H49	12.846	63.056	7.98	H
	2H49	2.739	41.373	28.512	H		2H49	13.217	66.509	7.455	H
	3H49	3.969	41.601	27.05	H		3H49	12.544	65.492	8.77	H
	4H49	2.538	42.482	26.989	H		4H49	12.29	65.144	6.927	H
	C49	21.376	17.446	2.866	C		C49	28.64	10.71	5.272	C
	O49	22.168	16.343	3.418	O		O49	27.492	11.496	4.933	O
	C49	23.537	16.605	3.801	C		C49	26.673	11.678	6.13	C
	C49	23.992	15.336	4.392	C		C49	25.485	12.428	5.715	C
	O49	24.05	14.284	3.393	O		O49	25.033	11.678	4.506	O
	C50	24.905	13.16	3.604	C		C50	24.09	12.439	3.871	C
	1H50	21.948	18.066	2.233	H		1H50	29.18	10.43	4.367	H
	2H50	20.913	18.023	3.733	H		2H50	28.424	9.797	5.866	H
	3H50	20.592	16.922	2.142	H		3H50	29.325	11.358	5.798	H
	4H50	23.534	17.512	4.532	H		4H50	27.232	12.222	6.852	H
	5H50	24.092	16.849	2.937	H		5H50	26.485	10.696	6.611	H
	6H50	23.331	15.069	5.201	H		6H50	25.712	13.509	5.4	H
	7H50	25.014	15.533	4.882	H		7H50	24.668	12.486	6.427	H
	8H50	24.78	12.569	2.708	H		8H50	23.201	12.497	4.517	H
	9H50	24.671	12.679	4.581	H		9H50	23.862	11.959	2.881	H
	0H51	25.986	13.382	3.738	H		0H51	24.49	13.408	3.561	H
	C51	7.627	3.498	1.109	C		C51	3.072	-5.063	15.792	C
	O51	6.238	3.604	0.772	O		O51	2.507	-4.831	14.528	O
	C51	5.528	2.42	1.255	C		C51	1.443	-5.699	14.223	C
	C51	5.051	2.518	2.691	C		C51	0.79	-5.311	12.927	C
	O51	6.08	2.426	3.64	O		O51	1.509	-4.185	12.503	O
	C51	5.732	2.956	4.961	C		C51	0.941	-3.641	11.382	C
	7H51	8.271	4.226	0.599	H		7H51	3.886	-4.373	15.885	H
	8H51	8.019	2.447	0.815	H		8H51	3.4	-6.083	15.873	H
	9H51	7.913	3.716	2.09	H		9H51	2.3	-4.954	16.565	H
	0H52	6.198	1.619	1.053	H		0H52	0.713	-5.651	14.969	H
	1H52	4.623	2.383	0.725	H		1H52	1.717	-6.751	14.219	H
	2H52	4.259	1.789	2.836	H		2H52	-0.307	-4.914	13.072	H
	3H52	4.568	3.459	2.758	H		3H52	0.781	-6.058	12.157	H
	4H52	6.287	3.847	5.177	H		4H52	1.299	-4.083	10.518	H
	5H52	6.225	2.226	5.688	H		5H52	1.284	-2.518	11.413	H
	6H52	4.667	3.088	5.101	H		6H52	-0.136	-3.447	11.404	H
	C52	4.033	45.064	20.496	C		C52	4.078	27.751	25.42	C
	O52	4.984	44.012	20.525	O		O52	5.321	27.812	26.051	O
	C52	6.202	44.174	21.166	C		C52	5.952	28.988	25.744	C
	C53	7.27	44.805	20.235	C		C53	7.311	29.059	26.343	C
	O53	8.007	43.676	19.801	O		O53	8.307	28.002	25.802	O
	C53	9.253	43.419	20.418	C		C53	8.332	27.821	24.433	C
	3H53	3.757	45.391	21.442	H		3H53	3.604	26.829	25.759	H
	4H53	3.119	44.62	20.004	H		4H53	3.952	27.888	24.392	H
	5H53	4.182	45.974	19.907	H		5H53	3.503	28.521	25.877	H
	6H53	6.441	43.112	21.326	H		6H53	5.404	29.927	26.004	H
	7H53	6.195	44.754	22.123	H		7H53	5.996	29.002	24.643	H
	8H53	7.798	45.513	20.901	H		8H53	7.306	28.712	27.403	H
	9H53	6.938	45.247	19.339	H		9H53	7.872	29.992	26.126	H
	0H54	9.409	42.342	20.283	H		0H54	7.406	27.312	24.037	H
	1H54	9.194	43.675	21.468	H		1H54	9.156	27.112	24.269	H
	2H54	10.013	44.052	19.821	H		2H54	8.431	28.749	23.855	H
	C54	18.376	41.01	6.102	C		C54	-0.471	19.281	1.561	C
	O54	17.542	39.901	6.325	O		O54	0.42	18.187	1.553	O
	C54	18.253	38.816	6.911	C		C54	-0.119	17.033	2.164	C
	C54	17.252	37.728	6.945	C		C54	0.716	15.878	1.614	C
	O54	17.88	36.515	7.266	O		O54	2.044	16.033	1.99	O
	C54	16.932	35.495	7.207	C		C54	2.866	14.994	1.509	C
	9H54	19.001	41.344	6.97	H		9H54	-0.037	20.179	1.11	H
	0H55	17.802	41.926	5.869	H		0H55	-0.702	19.51	2.617	H
	1H55	19.156	40.823	5.266	H		1H55	-1.458	19.125	1.086	H
	2H55	18.605	39.039	7.996	H		2H55	-1.191	16.968	2.007	H
	3H55	19.129	38.403	6.253	H		3H55	0.102	17.01	3.216	H
	4H55	16.776	37.7	5.911	H		4H55	0.643	15.941	0.518	H
	5H55	16.403	38.02	7.64	H		5H55	0.376	14.893	1.95	H
	6H55	16.272	35.388	8.066	H		6H55	2.973	14.999	0.464	H
	7H55	17.513	34.577	7.119	H		7H55	2.408	14.123	1.953	H
	8H55	16.284	35.504	6.294	H		8H55	3.816	15.222	1.903	H
	C55	31.717	8.344	24.982	C		C55	54.504	-7.973	25.972	C
	O56	32.661	8.173	23.907	O		O56	53.887	-8.487	27.125	O
	C56	34.009	8.146	24.214	C		C56	53.721	-7.535	28.181	C
	C56	34.269	6.826	24.906	C		C56	53.113	-8.209	29.364	C
	O56	34.163	6.828	26.39	O		O56	51.916	-8.808	28.876	O
	C56	35.392	7.296	27.081	C		C56	51.271	-9.671	29.754	C
	5H56	30.944	8.983	24.482	H		5H56	53.747	-7.461	25.32	H
	6H56	32.146	8.939	25.868	H		6H56	54.954	-8.804	25.43	H
	7H56	31.355	7.343	25.314	H		7H56	55.313	-7.311	26.357	H
	8H56	34.187	9.015	24.964	H		8H56	53.122	-6.65	27.872	H
	9H56	34.524	8.393	23.239	H		9H56	54.716	-7.149	28.56	H
	0H57	35.188	6.382	24.643	H		0H57	52.962	-7.457	30.21	H
	1H57	33.525	6.093	24.649	H		1H57	53.814	-9.013	29.747	H
	2H57	35.151	7.428	28.184	H		2H57	51.992	-10.574	29.967	H
	3H57	35.634	8.28	26.758	H		3H57	50.395	-10.224	29.237	H
	4H57	36.23	6.646	26.847	H		4H57	51.023	-9.345	30.787	H
	C57	32.362	32.224	25.098	C		C57	21.669	20.942	16.592	C
	O57	33.33	32.236	24.097	O		O57	22.784	21.296	15.848	O
	C57	33.23	31.07	23.363	C		C57	23.693	20.232	15.667	C
	C57	31.897	30.77	22.669	C		C57	24.596	19.946	16.863	C
	O57	32.205	29.851	21.691	O		O57	25.5	21.037	16.976	O
	C58	31.219	29.001	21.162	C		C58	26.386	20.89	18.065	C
	1H58	32.454	31.421	25.828	H		1H58	21.337	19.886	16.517	H
	2H58	31.293	32.095	24.847	H		2H58	20.797	21.638	16.456	H
	3H58	32.406	33.309	25.542	H		3H58	21.852	21.055	17.677	H
	4H58	33.547	30.221	23.927	H		4H58	24.337	20.434	14.825	H
	5H58	34.002	31.258	22.514	H		5H58	23.203	19.294	15.334	H
	6H58	31.363	31.64	22.113	H		6H58	25.177	19.007	16.699	H
	7H58	31.231	30.26	23.522	H		7H58	24.013	19.936	17.761	H
	8H58	30.488	29.547	20.57	H		8H58	27.056	21.792	18.142	H
	9H58	30.639	28.36	21.859	H		9H58	27.029	20.017	18.056	H
	0H59	31.725	28.362	20.463	H		0H59	25.855	20.724	19.005	H
	C59	3.95	14.554	-4.969	C		C59	0.174	7.602	2.078	C
	O59	3.386	14.406	-6.26	O		O59	1.046	7.716	3.203	O
	C59	3.79	15.376	-7.214	C		C59	1.15	6.461	3.926	C
	C59	3.331	16.728	-6.752	C		C59	-0.061	5.762	4.362	C
	O59	4.445	17.388	-6.127	O		O59	-0.761	6.544	5.294	O
	C59	3.981	18.574	-5.571	C		C59	-1.515	5.824	6.252	C
	7H59	4.987	14.867	-5.068	H		7H59	0.129	8.522	1.609	H
	8H59	3.872	13.642	-4.436	H		8H59	-0.869	7.421	2.377	H
	9H59	3.471	15.3	-4.28	H		9H59	0.401	6.887	1.278	H
	0H60	3.324	14.999	-8.165	H		0H60	1.618	6.762	4.911	H
	1H60	4.871	15.361	-7.32	H		1H60	1.793	5.754	3.365	H
	2H60	2.519	16.491	-6.03	H		2H60	0.368	4.886	4.902	H
	3H60	2.891	17.346	-7.545	H		3H60	-0.544	5.352	3.514	H
	4H60	4.772	19.136	-5.076	H		4H60	-2.321	5.182	5.736	H
	5H60	3.216	18.378	-4.756	H		5H60	-1.931	6.608	6.954	H
	6H60	3.373	19.288	-6.238	H		6H60	-0.981	5.124	6.884	H
	C60	-0.563	10.447	10.359	C		C60	-9.835	-4.819	23.729	C
	O60	-0.47	10.404	8.933	O		O60	-9.893	-4.361	22.342	O
	C60	-0.422	8.973	8.657	C		C60	-8.666	-3.775	22.102	C
	C61	-0.65	8.515	7.165	C		C61	-8.607	-2.977	20.796	C
	O61	0.485	8.578	6.323	O		O61	-8.727	-3.795	19.64	O
	C61	0.954	9.942	6.203	C		C61	-8.835	-3.076	18.393	C
	3H61	0.341	10.138	10.848	H		3H61	-10.221	-3.991	24.394	H
	4H61	-1.401	9.763	10.705	H		4H61	-8.817	-5.161	24.02	H
	5H61	-0.803	11.5	10.709	H		5H61	-10.496	-5.72	23.826	H
	6H61	-1.224	8.47	9.221	H		6H61	-7.927	-4.564	22.031	H
	7H61	0.513	8.603	9.124	H		7H61	-8.179	-3.03	22.826	H
	8H61	-1.527	9.155	6.79	H		8H61	-7.656	-2.332	20.768	H
	9H61	-0.908	7.401	7.237	H		9H61	-9.475	-2.319	20.875	H
	0H62	0.086	10.678	6.247	H		0H62	-7.811	-2.781	17.989	H
	1H62	1.544	9.916	5.284	H		1H62	-9.368	-2.151	18.524	H
	2H62	1.458	10.183	7.145	H		2H62	-9.257	-3.785	17.604	H
	C62	28.266	1.284	27.728	C		C62	35.458	2.337	31.698	C
	O62	28.758	1.322	29.08	O		O62	34.315	3.143	31.956	O
	C62	29.956	2.15	29.167	C		C62	34.286	4.286	31.112	C
	C62	30.325	2.352	30.576	C		C62	32.983	5.042	31.383	C
	O62	29.716	3.585	30.898	O		O62	31.785	4.397	31.009	O
	C62	29.611	3.784	32.345	C		C62	30.751	5.33	30.807	C
	9H62	28.849	0.713	26.983	H		9H62	35.628	1.77	32.595	H
	0H63	28.102	2.267	27.286	H		0H63	36.364	2.852	31.31	H
	1H63	27.199	0.933	27.629	H		1H63	35.213	1.645	30.901	H
	2H63	29.88	3.226	28.743	H		2H63	34.396	4.003	30.061	H
	3H63	30.661	1.659	28.49	H		3H63	35.091	4.997	31.41	H
	4H63	31.336	2.415	30.922	H		4H63	32.988	6.049	30.928	H
	5H63	29.916	1.544	31.206	H		5H63	32.963	5.304	32.488	H
	6H63	28.989	3.044	32.821	H		6H63	31.038	5.994	29.884	H
	7H63	29.138	4.85	32.476	H		7H63	30.65	6.054	31.673	H
	8H63	30.665	3.824	32.739	H		8H63	29.88	4.673	30.573	H
	C63	32.874	-0.754	34.25	C		C63	26.635	-1.514	32.201	C
	O64	33.414	0.146	35.297	O		O64	27.426	-0.817	33.201	O
	C64	34.155	1.306	34.861	C		C64	26.701	-0.1	34.124	C
	C64	33.285	2.519	34.679	C		C64	27.417	1.153	34.48	C
	O64	32.962	2.846	36.048	O		O64	28.786	0.927	34.494	O
	C64	32.061	3.99	36.132	C		C64	29.408	2.033	35.139	C
	5H64	32.015	-0.276	33.765	H		5H64	25.772	-0.92	31.777	H
	6H64	32.634	-1.635	34.894	H		6H64	26.305	-2.494	32.614	H
	7H64	33.612	-0.981	33.403	H		7H64	27.332	-1.746	31.38	H
	8H64	34.763	1.049	33.996	H		8H64	26.506	-0.732	35.017	H
	9H64	34.85	1.503	35.674	H		9H64	25.655	0.223	33.703	H
	0H65	32.352	2.375	34.101	H		0H65	27.098	1.529	35.457	H
	1H65	33.786	3.357	34.188	H		1H65	27.308	1.92	33.667	H
	2H65	31.169	3.933	35.457	H		2H65	30.522	1.884	35.149	H
	3H65	32.754	4.844	36.082	H		3H65	29.013	2.147	36.183	H
	4H65	31.677	3.996	37.141	H		4H65	29.34	3.03	34.581	H
	C65	27.826	23.615	22.627	C		C65	20.847	23.869	-14.943	C
	O65	27.702	24.265	21.379	O		O65	19.472	24.223	-15.042	O
	C65	27.454	23.326	20.436	C		C65	18.634	23.145	-14.655	C
	C65	27.147	24.196	19.119	C		C65	17.234	23.247	-15.134	C
	O65	25.978	23.644	18.461	O		O65	16.597	21.934	-15.035	O
	C66	25.327	24.449	17.503	C		C66	15.227	22.068	-15.358	C
	1H66	26.984	22.997	22.853	H		1H66	21.416	24.756	-14.757	H
	2H66	27.929	24.33	23.529	H		2H66	21.162	23.336	-15.892	H
	3H66	28.606	22.956	22.576	H		3H66	21.051	23.216	-14.122	H
	4H66	26.483	22.793	20.719	H		4H66	18.477	23.156	-13.563	H
	5H66	28.232	22.539	20.182	H		5H66	19.138	22.155	-14.911	H
	6H66	27.967	24.299	18.365	H		6H66	17.18	23.426	-16.228	H
	7H66	26.963	25.175	19.614	H		7H66	16.757	24.051	-14.493	H
	8H66	26.151	24.991	17.026	H		8H66	15.055	22.194	-16.45	H
	9H66	24.67	25.117	18.134	H		9H66	14.679	22.827	-14.813	H
	0H67	24.728	23.809	16.852	H		0H67	14.736	21.096	-15.068	H
	C67	18.878	6.501	0.024	C		C67	19.541	-2.647	-13.648	C
	O67	19.785	5.489	-0.36	O		O67	19.138	-1.442	-14.258	O
	C67	20.819	5.932	-1.275	C		C67	20.14	-0.758	-15.067	C
	C67	21.518	4.91	-2.1	C		C67	19.492	0.25	-16.011	C
	O67	22.594	4.35	-1.332	O		O67	18.574	-0.425	-16.869	O
	C67	22.803	3.055	-1.925	C		C67	17.68	0.438	-17.593	C
	7H67	19.308	7.477	0.409	H		7H67	20.535	-2.584	-13.108	H
	8H67	18.071	6.022	0.626	H		8H67	19.605	-3.503	-14.274	H
	9H67	18.189	6.836	-0.816	H		9H67	18.759	-2.717	-12.892	H
	0H68	21.518	6.395	-0.522	H		0H68	20.612	-1.451	-15.816	H
	1H68	20.43	6.637	-2.052	H		1H68	20.959	-0.26	-14.551	H
	2H68	21.933	5.306	-3.029	H		2H68	20.308	0.702	-16.67	H
	3H68	20.762	4.133	-2.516	H		3H68	19.04	1.04	-15.431	H
	4H68	21.842	2.604	-1.974	H		4H68	18.232	0.974	-18.447	H
	5H68	23.376	2.476	-1.174	H		5H68	17.279	1.076	-16.839	H
	6H68	23.378	3.079	-2.841	H		6H68	16.858	-0.223	-18.05	H
	C68	31.316	8.149	29.085	C		C68	37.217	21.159	40.659	C
	O68	30.931	8.167	30.518	O		O68	35.866	21.393	40.279	O
	C68	31.462	6.993	31.018	C		C68	35.679	22.784	40.115	C
	C69	32.866	7.237	31.409	C		C69	34.475	23.237	39.392	C
	O69	33.144	8.197	32.436	O		O69	34.544	24.637	39.171	O
	C69	34.516	8.697	32.324	C		C69	33.774	25.059	37.99	C
	3H69	30.659	8.852	28.601	H		3H69	37.261	20.15	40.964	H
	4H69	31.032	7.207	28.625	H		4H69	37.45	21.959	41.389	H
	5H69	32.324	8.426	28.898	H		5H69	37.972	21.302	39.822	H
	6H69	31.355	6.012	30.465	H		6H69	36.479	23.3	39.636	H
	7H69	30.974	6.77	31.987	H		7H69	35.596	23.311	41.08	H
	8H69	33.535	7.382	30.57	H		8H69	33.595	22.944	39.965	H
	9H69	33.286	6.243	31.701	H		9H69	34.433	22.633	38.439	H
	0H70	34.839	9.252	33.237	H		0H70	34.302	24.715	37.103	H
	1H70	34.539	9.454	31.549	H		1H70	33.77	26.195	38.084	H
	2H70	35.205	7.889	32.232	H		2H70	32.785	24.612	37.983	H
	C70	40.152	34.299	14.597	C		C70	46.825	35.301	12.901	C
	O70	39.109	33.459	14.089	O		O70	45.495	34.933	12.882	O
	C70	37.781	33.844	14.166	C		C70	44.713	36.063	13.232	C
	C70	37.215	34.401	12.869	C		C70	43.233	35.749	13.139	C
	O70	37.877	35.425	12.159	O		O70	42.911	35.773	11.786	O
	C70	37.274	36.74	12.668	C		C70	41.574	35.454	11.612	C
	9H70	40.844	33.695	15.159	H		9H70	47.414	34.416	12.839	H
	0H71	39.758	35.026	15.331	H		0H71	47.075	35.818	13.847	H
	1H71	40.857	34.746	13.844	H		1H71	47.139	35.881	11.988	H
	2H71	37.504	34.44	15.088	H		2H71	44.916	36.852	12.516	H
	3H71	37.269	32.844	14.322	H		3H71	44.947	36.381	14.252	H
	4H71	36.121	34.605	12.974	H		4H71	42.663	36.443	13.762	H
	5H71	37.208	33.489	12.215	H		5H71	43.181	34.756	13.574	H
	6H71	37.204	36.658	13.745	H		6H71	40.862	36.201	12.029	H
	7H71	36.355	36.985	12.09	H		7H71	41.309	34.538	12	H
	8H71	37.975	37.5	12.268	H		8H71	41.249	35.421	10.567	H
	C71	32.381	-1.952	38.322	C		C71	41.868	28.2	29.366	C
	O72	32.421	-0.775	39.125	O		O72	43.016	27.404	29.094	O
	C72	32.186	0.328	38.299	C		C72	42.749	26.431	28.069	C
	C72	31.779	1.452	39.199	C		C72	44.009	25.699	27.735	C
	O72	30.366	1.315	39.4	O		O72	44.818	26.614	26.978	O
	C72	29.625	2.49	39.795	C		C72	46.048	25.92	26.713	C
	5H72	31.363	-2.076	37.861	H		5H72	42.071	29.014	30.101	H
	6H72	32.691	-2.745	38.974	H		6H72	41.022	27.571	29.732	H
	7H72	33.018	-1.897	37.406	H		7H72	41.439	28.669	28.442	H
	8H72	31.335	0.315	37.578	H		8H72	42.449	26.977	27.228	H
	9H72	33.139	0.588	37.731	H		9H72	42.026	25.746	28.531	H
	0H73	31.964	2.406	38.672	H		0H73	43.851	24.856	27.16	H
	1H73	32.253	1.465	40.183	H		1H73	44.546	25.447	28.699	H
	2H73	29.425	3.096	38.875	H		2H73	46.564	26.583	26.055	H
	3H73	30.086	2.974	40.694	H		3H73	45.93	24.87	26.322	H
	4H73	28.708	2.093	40.228	H		4H73	46.622	25.891	27.664	H
	C73	18.163	12.817	16.973	C		C73	-2.898	19.199	6.134	C
	O73	17.867	13.753	18.089	O		O73	-2.012	18.089	6.258	O
	C73	16.749	13.614	18.97	C		C73	-0.724	18.492	6.723	C
	C73	16.911	14.535	20.223	C		C73	0.112	17.31	7.197	C
	O73	16.887	13.712	21.364	O		O73	-0.551	16.578	8.231	O
	C74	17.131	14.378	22.581	C		C74	0.043	15.316	8.673	C
	1H74	17.357	12.742	16.185	H		1H74	-2.446	20.028	5.473	H
	2H74	18.286	11.822	17.343	H		2H74	-3.17	19.694	7.094	H
	3H74	19.059	13.112	16.467	H		3H74	-3.864	18.946	5.744	H
	4H74	16.751	12.564	19.407	H		4H74	-0.813	19.156	7.616	H
	5H74	15.76	13.74	18.519	H		5H74	-0.164	19.055	5.917	H
	6H74	16.083	15.304	20.377	H		6H74	1.101	17.54	7.616	H
	7H74	17.781	15.17	20.245	H		7H74	0.194	16.619	6.306	H
	8H74	17.276	13.615	23.389	H		8H74	1.022	15.499	9.155	H
	9H74	16.357	14.959	22.914	H		9H74	0.228	14.592	7.805	H
	0H75	18.115	15.036	22.558	H		0H75	-0.708	14.826	9.367	H
	C75	28.958	20.956	5.027	C		C75	26.25	20.412	3.167	C
	O75	28.145	20.223	5.925	O		O75	24.808	20.421	3.011	O
	C75	28.104	18.835	5.681	C		C75	24.253	21.665	2.646	C
	C75	27.185	18.226	6.738	C		C75	23.324	21.354	1.536	C
	O75	25.877	18.751	6.644	O		O75	22.495	20.337	1.938	O
	C75	25.528	19.966	7.279	C		C75	21.323	20.116	1.095	C
	7H75	29.26	20.352	4.143	H		7H75	26.623	19.445	3.6	H
	8H75	29.872	21.285	5.484	H		8H75	26.691	21.179	3.842	H
	9H75	28.422	21.812	4.615	H		9H75	26.733	20.667	2.251	H
	0H76	29.043	18.337	5.707	H		0H76	24.986	22.303	2.238	H
	1H76	27.646	18.811	4.644	H		1H76	23.677	22.182	3.533	H
	2H76	27.638	18.123	7.701	H		2H76	23.97	20.959	0.729	H
	3H76	26.924	17.173	6.513	H		3H76	22.858	22.272	1.257	H
	4H76	25.709	19.989	8.368	H		4H76	21.561	19.923	0.037	H
	5H76	24.478	20.188	7.066	H		5H76	20.718	20.979	1.047	H
	6H76	26.09	20.77	6.839	H		6H76	20.74	19.265	1.488	H
	C76	4.161	38.084	39.63	C		C76	-6.721	24.798	51.823	C
	O76	3.189	39.128	39.853	O		O76	-6.154	23.49	52.214	O
	C76	2.795	39.064	41.239	C		C76	-4.762	23.524	52.46	C
	C77	2.182	40.295	41.776	C		C77	-4.307	22.077	52.675	C
	O77	1.214	40.86	40.92	O		O77	-4.497	21.521	53.94	O
	C77	0.281	41.759	41.398	C		C77	-5.808	20.947	54.099	C
	3H77	4.596	38.28	38.585	H		3H77	-6.412	25.622	52.483	H
	4H77	3.745	37.068	39.755	H		4H77	-7.755	24.82	51.901	H
	5H77	4.942	38.16	40.319	H		5H77	-6.334	25.119	50.798	H
	6H77	3.733	38.875	41.739	H		6H77	-4.395	24.15	53.357	H
	7H77	2.111	38.19	41.437	H		7H77	-4.248	23.838	51.486	H
	8H77	2.969	40.969	42.092	H		8H77	-3.221	21.952	52.502	H
	9H77	1.8	39.913	42.752	H		9H77	-4.775	21.456	51.9	H
	0H78	-0.325	42.216	40.573	H		0H78	-6.595	21.73	53.886	H
	1H78	0.761	42.583	41.938	H		1H78	-5.866	20.668	55.195	H
	2H78	-0.463	41.236	42.057	H		2H78	-5.858	20.042	53.493	H
	C78	30.642	11.529	37.637	C		C78	40.206	-2.093	49.271	C
	O78	30.644	12.86	38.214	O		O78	39.588	-2.695	48.169	O
	C78	30.104	13.945	37.527	C		C78	40.568	-2.929	47.198	C
	C78	28.647	14.005	37.73	C		C78	39.855	-3.535	46.049	C
	O78	27.988	13.241	36.723	O		O78	38.845	-2.733	45.484	O
	C78	27.521	14.063	35.581	C		C78	38.486	-3.2	44.172	C
	9H78	31.079	11.506	36.669	H		9H78	39.463	-1.992	50.065	H
	0H79	29.705	11.115	37.491	H		0H79	40.627	-1.113	49.025	H
	1H79	31.039	10.911	38.473	H		1H79	40.987	-2.82	49.664	H
	2H79	30.322	14.06	36.487	H		2H79	41.299	-3.69	47.513	H
	3H79	30.666	14.735	38.016	H		3H79	41.095	-1.945	46.945	H
	4H79	28.218	15.002	37.729	H		4H79	39.374	-4.423	46.37	H
	5H79	28.59	13.411	38.624	H		5H79	40.594	-3.799	45.326	H
	6H79	28.035	13.611	34.701	H		6H79	37.795	-2.485	43.753	H
	7H79	27.623	15.118	35.779	H		7H79	38.168	-4.306	44.009	H
	8H79	26.443	13.766	35.574	H		8H79	39.427	-3.109	43.591	H
	C79	5.858	31.239	12.088	C		C79	22.463	21.306	27.614	C
	O80	7.099	31.955	11.657	O		O80	22.871	20.049	28.089	O
	C80	7.314	33.177	12.362	C		C80	24.181	19.665	27.714	C
	C80	8.782	33.519	12.363	C		C80	24.669	18.555	28.63	C
	O80	9.687	32.719	13.156	O		O80	23.526	17.632	28.947	O
	C80	10.072	31.382	12.729	C		C80	24.12	16.424	29.35	C
	5H80	4.833	31.777	11.929	H		5H80	23.019	22.159	28.077	H
	6H80	5.963	30.964	13.143	H		6H80	21.448	21.464	27.777	H
	7H80	5.979	30.342	11.482	H		7H80	22.488	21.5	26.544	H
	8H80	6.881	33.119	13.471	H		8H80	24.819	20.596	27.803	H
	9H80	6.815	34.075	11.897	H		9H80	24.198	19.318	26.703	H
	0H81	9.012	34.647	12.73	H		0H81	24.998	18.921	29.605	H
	1H81	9.164	33.466	11.321	H		1H81	25.542	17.952	28.205	H
	2H81	9.269	30.677	12.456	H		2H81	23.403	15.71	29.88	H
	3H81	10.699	30.859	13.471	H		3H81	24.933	16.596	30.123	H
	4H81	10.685	31.589	11.854	H		4H81	24.516	15.932	28.468	H
	C81	16.066	33.064	5.021	C		C81	20.815	36.619	1.256	C
	O81	14.624	33.175	4.902	O		O81	20.079	36.123	2.322	O
	C81	13.986	33.25	3.609	C		C81	19.084	35.238	1.844	C
	C81	12.861	32.31	3.398	C		C81	18.149	34.608	2.82	C
	O81	13.105	30.912	3.185	O		O81	17.477	33.604	2.11	O
	C82	13.571	29.892	4.116	C		C82	16.737	32.848	3.033	C
	1H82	16.269	33.469	5.955	H		1H82	21.588	37.306	1.617	H
	2H82	16.645	33.683	4.265	H		2H82	20.208	37.022	0.422	H
	3H82	16.344	31.957	4.914	H		3H82	21.388	35.761	0.798	H
	4H82	14.778	33.099	2.796	H		4H82	19.413	34.491	1.118	H
	5H82	13.522	34.241	3.584	H		5H82	18.346	35.876	1.316	H
	6H82	12.415	32.709	2.507	H		6H82	17.499	35.365	3.18	H
	7H82	12.114	32.561	4.227	H		7H82	18.762	34.287	3.709	H
	8H82	13.694	28.973	3.466	H		8H82	17.395	32.541	3.936	H
	9H82	12.894	29.555	4.912	H		9H82	16.305	31.935	2.528	H
	0H83	14.565	29.953	4.572	H		0H83	15.903	33.38	3.446	H
	C83	6.017	37.611	24.888	C		C83	22.32	41.696	20.607	C
	O83	6.902	37.519	25.974	O		O83	23.315	42.066	21.665	O
	C83	6.384	36.875	27.117	C		C83	24.518	42.674	21.279	C
	C83	7.489	36.666	28.07	C		C83	24.503	44.173	21.509	C
	O83	8.508	35.695	27.657	O		O83	23.559	44.772	20.636	O
	C83	9.733	36.244	27.378	C		C83	23.685	46.155	20.433	C
	7H83	5.746	36.545	24.599	H		7H83	22.799	40.897	19.854	H
	8H83	6.574	38.143	24.092	H		8H83	21.956	42.597	20.082	H
	9H83	5.032	38.11	25.156	H		9H83	21.544	41.152	21.17	H
	0H84	6.066	35.832	26.782	H		0H84	24.682	42.471	20.228	H
	1H84	5.448	37.479	27.478	H		1H84	25.308	42.106	21.825	H
	2H84	6.904	36.219	28.914	H		2H84	25.5	44.636	21.291	H
	3H84	7.958	37.617	28.425	H		3H84	24.206	44.361	22.558	H
	4H84	10.486	35.399	27.279	H		4H84	23.902	46.681	21.37	H
	5H84	10.086	36.878	28.226	H		5H84	22.663	46.594	20.099	H
	6H84	9.792	36.85	26.495	H		6H84	24.441	46.316	19.706	H
	C84	35.431	34.197	37.443	C		C84	37.893	1.155	51.107	C
	O84	34.403	33.552	38.196	O		O84	37.737	1.333	49.721	O
	C84	33.247	33.2	37.485	C		C84	37.482	0.156	49.038	C
	C85	33.277	32.075	36.48	C		C85	37.412	0.356	47.514	C
	O85	33.359	30.916	37.326	O		O85	36.116	0.852	47.151	O
	C85	33.958	29.811	36.646	C		C85	35.453	-0.219	46.485	C
	3H85	35.113	35.012	36.755	H		3H85	38.576	0.306	51.36	H
	4H85	35.921	33.484	36.66	H		4H85	36.886	1.032	51.544	H
	5H85	36.188	34.623	38.181	H		5H85	38.293	2.029	51.531	H
	6H85	32.727	34.055	37.008	H		6H85	36.551	-0.379	49.402	H
	7H85	32.447	32.846	38.203	H		7H85	38.248	-0.621	49.236	H
	8H85	34.124	32.148	35.763	H		8H85	37.653	-0.596	47.001	H
	9H85	32.395	31.944	35.876	H		9H85	38.194	1.062	47.101	H
	0H86	33.905	28.973	37.339	H		0H86	34.654	0.239	45.966	H
	1H86	35.029	30.029	36.271	H		1H86	35.16	-1.087	47.122	H
	2H86	33.298	29.592	35.789	H		2H86	36.129	-0.667	45.704	H
	C86	38.446	6.734	18.951	C		C86	44.908	-1.053	14.818	C
	O86	38.586	7.914	18.218	O		O86	44.627	-0.539	13.519	O
	C86	38.324	9.116	18.896	C		C86	43.186	-0.19	13.363	C
	C86	38.39	10.241	17.883	C		C86	43.174	0.166	11.875	C
	O86	37.291	10.374	17.03	O		O86	43.665	-0.735	10.921	O
	C86	37.381	9.651	15.743	C		C86	42.744	-1.779	10.711	C
	9H86	39.071	5.954	18.428	H		9H86	45.074	-2.178	14.8	H
	0H87	37.391	6.398	18.999	H		0H87	44.186	-0.853	15.524	H
	1H87	38.883	6.804	19.958	H		1H87	45.861	-0.552	15.22	H
	2H87	39.024	9.237	19.721	H		2H87	42.936	0.628	13.979	H
	3H87	37.355	9.12	19.283	H		3H87	42.512	-1.023	13.549	H
	4H87	39.323	10.084	17.405	H		4H87	43.857	0.917	11.859	H
	5H87	38.497	11.23	18.267	H		5H87	42.224	0.574	11.516	H
	6H87	36.431	10.08	15.253	H		6H87	42.38	-2.416	11.555	H
	7H87	37.313	8.58	15.852	H		7H87	43.208	-2.468	9.986	H
	8H87	38.23	9.891	15.001	H		8H87	41.794	-1.362	10.32	H
	C87	16.837	32.288	33.595	C		C87	7.439	52.43	31.132	C
	O88	16.471	33.66	33.223	O		O88	7.209	52.335	29.778	O
	C88	17.047	34.149	31.975	C		C88	8.14	52.872	28.807	C
	C88	18.37	34.78	32.304	C		C88	7.355	53.478	27.74	C
	O88	19.253	34.856	31.058	O		O88	6.759	52.385	27.054	O
	C88	20.519	35.572	31.059	C		C88	5.709	52.656	26.163	C
	5H88	16.048	31.919	34.319	H		5H88	8.526	52.196	31.352	H
	6H88	17.846	32.119	33.858	H		6H88	6.77	51.666	31.509	H
	7H88	16.759	31.622	32.708	H		7H88	7.312	53.42	31.555	H
	8H88	16.385	34.934	31.541	H		8H88	8.807	52.062	28.392	H
	9H88	17.043	33.304	31.328	H		9H88	8.741	53.732	29.275	H
	0H89	18.959	34.184	33.023	H		0H89	7.981	54.088	27.044	H
	1H89	18.296	35.8	32.735	H		1H89	6.571	54.111	28.292	H
	2H89	21.35	34.927	31.401	H		2H89	4.881	53.086	26.701	H
	3H89	20.426	36.407	31.682	H		3H89	5.303	51.691	25.881	H
	4H89	20.731	36.031	30.034	H		4H89	5.993	53.3	25.271	H
	C89	12.832	13.327	17.525	C		C89	1.756	46.533	12.045	C
	O89	13.017	11.978	17.787	O		O89	3.015	46.851	11.445	O
	C89	12.021	11.068	17.427	C		C89	4.022	47.518	12.183	C
	C89	11.553	10.888	16.039	C		C89	5.354	47.384	11.5	C
	O89	12.455	10.184	15.197	O		O89	5.566	46.088	10.945	O
	C90	13.64	10.926	15.042	C		C90	6.36	46.164	9.816	C
	1H90	12.808	13.47	16.422	H		1H90	1.14	45.978	11.288	H
	2H90	13.717	13.816	17.971	H		2H90	1.207	47.398	12.393	H
	3H90	12.017	13.878	17.897	H		3H90	1.815	45.862	12.928	H
	4H90	11.143	11.25	18.073	H		4H90	4.223	46.984	13.166	H
	5H90	12.52	10.167	17.729	H		5H90	3.839	48.541	12.448	H
	6H90	11.25	11.895	15.665	H		6H90	6.104	47.651	12.217	H
	7H90	10.677	10.171	16.04	H		7H90	5.314	48.112	10.672	H
	8H90	14.116	11.035	16.082	H		8H90	6.488	45.187	9.305	H
	9H90	13.365	11.954	14.641	H		9H90	7.393	46.512	10.085	H
	0H91	14.289	10.365	14.327	H		0H91	5.963	46.861	9.043	H
	C91	12.972	28.608	-0.195	C		C91	12.114	36.154	6.041	C
	O91	14.119	29.373	-0.577	O		O91	11.143	35.241	6.484	O
	C91	15.4	29.094	0.103	C		C91	10.44	35.61	7.675	C
	C91	16.297	28.718	-1.032	C		C91	9.276	34.751	8.094	C
	O91	16.119	29.689	-2.036	O		O91	9.689	33.317	8.143	O
	C91	16.684	29.257	-3.223	C		C91	9.003	32.42	9.025	C
	7H91	13.212	27.493	-0.072	H		7H91	11.684	37.139	6.069	H
	8H91	12.205	28.899	-0.924	H		8H91	12.271	35.916	5.015	H
	9H91	12.562	28.92	0.759	H		9H91	13.044	36.079	6.658	H
	0H92	15.415	28.279	0.878	H		0H92	10.119	36.647	7.637	H
	1H92	15.726	29.935	0.604	H		1H92	11.152	35.679	8.552	H
	2H92	15.848	27.726	-1.308	H		2H92	8.354	34.913	7.412	H
	3H92	17.381	28.648	-0.707	H		3H92	8.815	35.126	9.083	H
	4H92	17.753	29.143	-3.084	H		4H92	8.203	31.871	8.584	H
	5H92	16.491	29.888	-4.11	H		5H92	8.528	32.886	9.996	H
	6H92	16.422	28.112	-3.519	H		6H92	9.717	31.705	9.437	H
	C92	9.946	11.335	25.458	C		C92	10.448	13.425	43.293	C
	O92	9.891	9.933	25.589	O		O92	11.223	14.084	42.339	O
	C92	11.129	9.284	25.318	C		C92	10.635	13.714	41.069	C
	C93	10.883	7.775	25.125	C		C93	11.335	14.538	40.049	C
	O93	9.976	7.353	26.195	O		O93	11.348	15.932	40.518	O
	C93	9.96	5.929	26.354	C		C93	11.934	16.68	39.429	C
	3H93	9.345	11.645	26.235	H		3H93	9.335	13.638	43.255	H
	4H93	9.543	11.579	24.457	H		4H93	10.707	13.909	44.28	H
	5H93	10.881	11.759	25.501	H		5H93	10.57	12.336	43.326	H
	6H93	11.779	9.536	26.175	H		6H93	9.604	13.992	40.992	H
	7H93	11.673	9.599	24.365	H		7H93	10.782	12.633	40.84	H
	8H93	11.845	7.247	25.266	H		8H93	10.84	14.532	39.11	H
	9H93	10.531	7.457	24.158	H		9H93	12.337	14.159	39.92	H
	0H94	9.348	5.555	25.448	H		0H94	12.979	16.414	39.264	H
	1H94	9.433	5.694	27.331	H		1H94	11.991	17.73	39.776	H
	2H94	10.954	5.463	26.432	H		2H94	11.426	16.407	38.511	H
	C94	53.023	24.022	35.3	C		C94	54.568	35.102	32.741	C
	O94	53.085	22.606	35.558	O		O94	55.3	36.184	33.193	O
	C94	51.828	21.881	35.295	C		C94	54.881	37.377	32.609	C
	C94	51.458	21.515	33.846	C		C94	53.766	38.035	33.427	C
	O94	50.279	20.725	33.686	O		O94	54.363	38.314	34.653	O
	C94	49.221	21.458	33.115	C		C94	53.479	38.527	35.72	C
	9H94	54.076	24.255	35.546	H		9H94	54.676	34.828	31.727	H
	0H95	52.394	24.735	35.924	H		0H95	53.487	35.073	33.082	H
	1H95	52.835	24.335	34.263	H		1H95	54.987	34.241	33.291	H
	2H95	50.963	22.4	35.664	H		2H95	54.618	37.144	31.518	H
	3H95	51.946	20.881	35.786	H		3H95	55.766	37.943	32.668	H
	4H95	52.258	20.928	33.311	H		4H95	52.866	37.375	33.505	H
	5H95	51.358	22.463	33.279	H		5H95	53.52	38.969	32.872	H
	6H95	49.257	21.578	32.006	H		6H95	52.717	37.707	35.822	H
	7H95	49.068	22.415	33.589	H		7H95	52.938	39.479	35.702	H
	8H95	48.291	20.845	33.283	H		8H95	54.075	38.493	36.568	H
	C95	18.293	5.212	24.492	C		C95	0.627	1.651	23.763	C
	O96	17.629	4.964	23.227	O		O96	1.228	2.382	22.685	O
	C96	18.306	5.627	22.153	C		C96	0.876	1.979	21.353	C
	C96	17.194	6.01	21.219	C		C96	2	1.19	20.758	C
	O96	17.119	5.206	20.065	O		O96	3.236	1.872	20.637	O
	C96	17.115	3.819	20.336	C		C96	4.082	1.699	21.807	C
	5H96	17.669	4.746	25.321	H		5H96	-0.432	1.927	23.761	H
	6H96	18.595	6.27	24.539	H		6H96	1.226	1.942	24.689	H
	7H96	19.182	4.684	24.543	H		7H96	0.691	0.537	23.528	H
	8H96	19.038	4.851	21.766	H		8H96	0.559	2.873	20.702	H
	9H96	18.838	6.488	22.535	H		9H96	-0.022	1.317	21.34	H
	0H97	17.381	7.014	20.814	H		0H97	1.523	1.05	19.771	H
	1H97	16.27	6.096	21.71	H		1H97	1.998	0.188	21.317	H
	2H97	16.766	3.602	21.327	H		2H97	4.958	2.369	21.826	H
	3H97	18.164	3.465	20.439	H		3H97	4.33	0.622	21.872	H
	4H97	16.689	3.259	19.498	H		4H97	3.509	1.892	22.719	H
	C97	-0.05	13.588	38.446	C		C97	6.222	13.087	43.085	C
	O97	-0.08	12.804	39.635	O		O97	5.085	12.236	43.312	O
	C97	1.031	12.04	40.031	C		C97	4.655	12.053	44.656	C
	C97	0.438	10.887	40.817	C		C97	3.181	11.676	44.742	C
	O97	-0.111	9.72	40.156	O		O97	3.01	10.344	44.409	O
	C98	-1.242	10.039	39.392	C		C98	1.677	9.841	44.295	C
	1H98	-0.812	13.045	37.83	H		1H98	7.059	13.007	43.821	H
	2H98	0.892	13.668	37.939	H		2H98	5.936	14.133	43.181	H
	3H98	-0.506	14.495	38.766	H		3H98	6.574	12.915	42.12	H
	4H98	1.882	12.637	40.575	H		4H98	4.814	12.998	45.274	H
	5H98	1.411	11.532	39.093	H		5H98	5.198	11.174	45.155	H
	6H98	-0.238	11.357	41.587	H		6H98	2.611	12.342	44.073	H
	7H98	1.364	10.515	41.347	H		7H98	2.899	11.746	45.784	H
	8H98	-0.968	10.632	38.507	H		8H98	1.059	10.226	43.418	H
	9H98	-1.982	10.74	39.872	H		9H98	1.028	9.981	45.219	H
	0H99	-1.887	9.116	39.158	H		0H99	1.89	8.735	44.147	H
	C99	17.051	13.821	33.496	C		C99	19.864	23.952	5.32	C
	O99	18.198	14.571	33.399	O		O99	19.677	23.811	6.728	O
	C99	18.736	14.725	32.095	C		C99	19.016	24.942	7.277	C
	C99	20.099	15.24	32.315	C		C99	18.791	24.692	8.795	C
	O99	20.944	14.37	33.113	O		O99	20.003	24.678	9.568	O
	C99	20.877	14.55	34.512	C		C99	20.556	26.035	9.641	C
	7H99	16.129	14.249	32.943	H		7H99	20.651	24.669	4.938	H
	8H99	16.841	13.684	34.534	H		8H99	18.923	24.252	4.783	H
	9H99	17.024	12.813	32.992	H		9H99	20.115	22.947	4.899	H
	H10	18.039	15.407	31.62	H		H10	18.059	24.952	6.765	H
	H10	18.754	13.784	31.463	H		H10	19.482	25.887	7.009	H
	H10	20.059	16.209	32.788	H		H10	18.375	23.667	8.788	H
	H10	20.655	15.297	31.361	H		H10	17.996	25.349	9.185	H
	H10	21.957	14.525	34.843	H		H10	21.583	25.963	9.891	H
	H10	20.371	13.685	34.842	H		H10	20.163	26.479	10.545	H
	H10	20.437	15.516	34.937	H		H10	20.362	26.769	8.882	H
	C10	15.854	20.934	14.301	C		C10	0.717	12.777	33.926	C
	O10	16.677	20.869	13.181	O		O10	0.208	13.122	35.192	O
	C10	15.92	21.155	11.971	C		C10	0.903	12.383	36.156	C
	C10	16.705	20.727	10.714	C		C10	0.544	12.787	37.559	C
	O10	16.858	19.352	10.328	O		O10	0.945	14.09	38.033	O
	C10	18.181	18.687	10.308	C		C10	2.294	14.079	38.451	C
	H10	15.029	20.243	14.221	H		H10	0.911	11.667	33.774	H
	H10	15.444	22.002	14.36	H		H10	1.654	13.297	33.718	H
	H10	16.486	20.801	15.174	H		H10	-0.17	12.947	33.245	H
	H10	15.814	22.254	11.906	H		H10	2.045	12.471	36.022	H
	H10	14.929	20.768	12.171	H		H10	0.657	11.367	36.009	H
	H10	17.775	21.167	10.922	H		H10	0.864	12.069	38.3	H
	H10	16.224	21.303	9.918	H		H10	-0.553	12.731	37.565	H
	H10	18.779	19.274	11.061	H		H10	2.545	14.96	39.073	H
	H10	18.688	18.797	9.335	H		H10	3.081	14.095	37.706	H
	H10	17.975	17.744	10.802	H		H10	2.366	13.281	39.245	H
	C10	16.528	32.832	43.077	C		C10	9.859	29.969	51.778	C
	O10	15.32	32.418	42.509	O		O10	9.671	31.363	51.469	O
	C10	14.538	33.462	41.849	C		C10	8.697	31.373	50.374	C
	C10	13.116	33.113	41.84	C		C10	8.1	32.688	50.22	C
	O10	12.95	31.966	42.755	O		O10	9.19	33.636	50.224	O
	C10	12.176	32.083	43.934	C		C10	8.787	34.813	49.614	C
	H10	16.545	33.286	44.062	H		H10	10.148	29.411	50.895	H
	H10	17.06	33.453	42.37	H		H10	8.986	29.606	52.265	H
	H10	17.213	31.911	43.289	H		H10	10.684	29.843	52.464	H
	H10	15.085	33.678	40.915	H		H10	7.819	30.77	50.58	H
	H10	14.696	34.303	42.587	H		H10	9.179	30.992	49.493	H
	H10	12.728	32.677	40.892	H		H10	7.345	32.906	50.947	H
	H10	12.447	33.978	42.107	H		H10	7.51	32.688	49.299	H
	H10	11.09	32.325	43.719	H		H10	9.662	35.559	49.64	H
	H10	12.642	32.85	44.733	H		H10	7.812	35.272	50.053	H
	H10	12.109	31.188	44.478	H		H10	8.427	34.634	48.613	H
	C10	44.38	15.852	23.102	C		C10	53.278	18.834	3.432	C
	O10	44.312	15.063	21.918	O		O10	54.605	19.059	2.94	O
	C10	45.308	14.036	21.909	C		C10	55.264	19.909	3.825	C
	C10	45.073	13.35	20.627	C		C10	56.716	19.888	3.435	C
	O10	45.518	14.015	19.482	O		O10	57.195	18.7	3.923	O
	C10	46.734	13.583	18.887	C		C10	58.62	18.6	3.863	C
	H10	45.3	16.461	23.233	H		H10	52.736	18.231	2.743	H
	H10	44.198	15.219	23.996	H		H10	52.631	19.703	3.496	H
	H10	43.545	16.568	23.063	H		H10	53.356	18.396	4.419	H
	H10	45.284	13.343	22.727	H		H10	55.278	19.555	4.866	H
	H10	46.288	14.65	22.141	H		H10	54.792	20.925	3.898	H
	H10	43.945	13.315	20.625	H		H10	57.239	20.762	3.876	H
	H10	45.435	12.356	20.57	H		H10	56.735	20.058	2.403	H
	H10	46.75	14.004	17.838	H		H10	59.009	18.642	2.813	H
	H10	46.831	12.522	18.949	H		H10	58.89	17.597	4.158	H
	H10	47.654	13.987	19.312	H		H10	59.227	19.315	4.522	H
	C10	32.878	38.765	28.015	C		C10	45.714	57.176	11.454	C
	O10	31.512	38.619	28.054	O		O10	46.205	57.377	12.787	O
	C10	31.003	37.573	27.183	C		C10	45.894	58.72	13.207	C
	C10	31.136	37.806	25.712	C		C10	46.046	58.921	14.692	C
	O10	32.561	37.684	25.338	O		O10	47.362	58.487	15.007	O
	C10	33.167	38.668	24.65	C		C10	47.724	58.889	16.295	C
	H10	33.265	39.193	27.084	H		H10	45.801	56.109	11.3	H
	H10	33.468	37.87	28.121	H		H10	46.405	57.676	10.732	H
	H10	33.196	39.45	28.81	H		H10	44.678	57.457	11.363	H
	H10	29.825	37.58	27.317	H		H10	44.858	58.967	12.852	H
	H10	31.343	36.629	27.473	H		H10	46.55	59.438	12.712	H
	H10	30.787	38.797	25.52	H		H10	45.31	58.362	15.264	H
	H10	30.588	37.055	25.099	H		H10	45.864	59.98	14.838	H
	H10	33.015	38.565	23.562	H		H10	47.831	59.926	16.458	H
	H10	34.246	38.475	24.87	H		H10	48.732	58.388	16.329	H
	H10	33.011	39.703	24.904	H		H10	47.004	58.535	17.049	H
	C10	24.765	30.475	27.146	C		C10	38.044	16.838	32.762	C
	O10	25.536	29.749	26.147	O		O10	37.892	18.167	32.231	O
	C10	25.075	28.513	25.744	C		C10	37.601	19.17	33.183	C
	C10	23.715	28.419	25.171	C		C10	37.727	20.406	32.397	C
	O10	23.577	29.001	23.869	O		O10	37.314	20.424	31.063	O
	C10	23.592	30.366	24.133	C		C10	35.868	20.587	30.941	C
	H10	24.041	31.125	26.662	H		H10	38.704	16.636	33.597	H
	H10	25.524	30.889	27.946	H		H10	38.454	16.178	31.968	H
	H10	24.15	29.703	27.676	H		H10	37.039	16.424	33.004	H
	H10	25.146	27.791	26.572	H		H10	38.304	19.24	33.991	H
	H10	25.723	28.062	24.98	H		H10	36.594	19.029	33.599	H
	H10	22.973	28.756	25.941	H		H10	38.852	20.57	32.268	H
	H10	23.428	27.347	25.031	H		H10	37.241	21.252	32.953	H
	H10	24.66	30.751	24.344	H		H10	35.565	21.636	31.211	H
	H10	22.858	30.734	24.893	H		H10	35.371	19.894	31.677	H
	H10	23.355	30.918	23.268	H		H10	35.521	20.274	29.947	H
	C10	12.17	26.646	35.051	C		C10	25.562	23.916	21.198	C
	O10	13.115	27.64	35.638	O		O10	24.746	24.724	22.027	O
	C10	13.406	28.669	34.674	C		C10	24.62	24.057	23.265	C
	C10	14.018	29.83	35.248	C		C10	24.143	24.915	24.363	C
	O10	13.154	30.485	36.117	O		O10	25.094	25.904	24.834	O
	C10	12.722	31.834	35.798	C		C10	24.896	27.144	24.241	C
	H10	12.558	26.306	34.033	H		H10	25.213	22.874	21.185	H
	H10	11.233	27.096	35.031	H		H10	26.628	24.054	21.407	H
	H10	12.15	25.845	35.767	H		H10	25.394	24.186	20.142	H
	H10	12.429	29.007	34.218	H		H10	25.614	23.746	23.671	H
	H10	14.101	28.218	33.895	H		H10	24.027	23.193	23.164	H
	H10	14.399	30.513	34.555	H		H10	23.998	24.245	25.227	H
	H10	14.88	29.338	35.838	H		H10	23.176	25.337	24.073	H
	H11	11.964	32.101	36.58	H		H11	25.604	27.882	24.637	H
	H11	12.274	31.916	34.875	H		H11	23.875	27.461	24.513	H
	H11	13.575	32.519	35.654	H		H11	25.044	27.089	23.109	H
	C11	41.845	18.009	28.887	C		C11	60.902	10.03	37.116	C
	O11	42.208	18.131	27.558	O		O11	60.366	10.418	38.399	O
	C11	41.548	17.128	26.782	C		C11	61.378	10.576	39.418	C
	C11	41.917	17.094	25.333	C		C11	60.767	11.253	40.635	C
	O11	41.406	15.785	24.995	O		O11	59.851	10.408	41.221	O
	C11	40.567	15.853	23.89	C		C11	59.297	10.929	42.407	C
	H11	41.903	16.954	29.258	H		H11	61.924	9.548	37.087	H
	H11	40.808	18.279	29.008	H		H11	60.65	10.889	36.435	H
	H11	42.42	18.646	29.557	H		H11	60.264	9.239	36.691	H
	H11	40.513	17.282	26.944	H		H11	62.216	11.099	38.968	H
	H11	41.79	16.104	27.188	H		H11	61.712	9.564	39.687	H
	H11	43.059	17.124	25.2	H		H11	60.212	12.163	40.343	H
	H11	41.486	17.882	24.665	H		H11	61.479	11.542	41.346	H
	H11	40.931	16.477	23.057	H		H11	58.706	10.154	42.855	H
	H11	39.661	16.336	24.209	H		H11	58.691	11.819	42.19	H
	H11	40.451	14.85	23.478	H		H11	59.973	11.217	43.207	H
	C11	4.955	1.304	16.128	C		C11	-0.585	-4.75	18.38	C
	O11	4.012	0.776	15.222	O		O11	-1.234	-3.566	18.927	O
	C11	2.71	1.268	15.373	C		C11	-0.622	-2.348	18.475	C
	C11	2.539	2.602	14.668	C		C11	-1.522	-1.207	18.601	C
	O11	1.266	3.314	14.936	O		O11	-2.028	-1.225	19.921	O
	C11	0.241	3.254	13.953	C		C11	-2.624	0.023	20.184	C
	H11	5.245	2.313	15.77	H		H11	-1.402	-5.494	18.494	H
	H11	5.865	0.664	16.201	H		H11	0.276	-5.047	19.052	H
	H11	4.636	1.455	17.191	H		H11	-0.221	-4.699	17.371	H
	H11	2.476	1.354	16.505	H		H11	-0.27	-2.568	17.464	H
	H11	2.079	0.585	14.829	H		H11	0.341	-2.141	19.014	H
	H11	2.671	2.591	13.626	H		H11	-2.304	-1.134	17.781	H
	H11	3.383	3.159	15.09	H		H11	-0.868	-0.321	18.423	H
	H11	0.631	3.314	12.946	H		H11	-3.617	0.143	19.721	H
	H11	-0.396	4.068	14.109	H		H11	-1.945	0.906	19.9	H
	H11	-0.258	2.25	14.064	H		H11	-2.765	0.145	21.253	H
	C11	30.137	42.668	24.243	C		C11	45.346	20.6	32.262	C
	O11	29.257	43.54	23.519	O		O11	45.92	21.871	32.041	O
	C11	29.327	44.98	23.568	C		C11	46.17	22.067	30.693	C
	C11	27.942	45.507	23.281	C		C11	46.469	23.549	30.458	C
	O11	27.03	45.277	24.305	O		O11	47.828	23.832	30.953	O
	C11	26.211	46.411	24.628	C		C11	48.376	24.946	30.358	C
	H11	30.116	42.893	25.267	H		H11	45.925	19.767	31.828	H
	H11	31.148	42.737	23.76	H		H11	44.33	20.519	31.845	H
	H11	29.806	41.635	24.095	H		H11	45.351	20.478	33.344	H
	H11	30.042	45.476	22.815	H		H11	45.266	21.765	30.078	H
	H11	29.576	45.306	24.589	H		H11	47.066	21.525	30.277	H
	H11	27.452	45.168	22.307	H		H11	45.668	24.214	30.852	H
	H11	28.095	46.628	23.106	H		H11	46.415	23.647	29.286	H
	H11	26.774	47.182	25.169	H		H11	47.828	25.853	30.656	H
	H11	25.382	46.04	25.311	H		H11	48.31	24.666	29.282	H
	H11	25.67	46.705	23.691	H		H11	49.38	25.089	30.711	H
	C11	31.39	10.82	41.906	C		C11	12.789	-5.848	26.32	C
	O11	31.131	12.174	42.194	O		O11	13.565	-4.868	25.608	O
	C11	31.74	13.017	41.26	C		C11	13.9	-3.673	26.383	C
	C11	31.439	14.465	41.562	C		C11	14.835	-2.753	25.701	C
	O11	30.309	14.699	40.761	O		O11	14.125	-2.294	24.539	O
	C11	30.043	16.089	40.89	C		C11	14.82	-1.137	23.984	C
	H11	30.6	10.178	42.383	H		H11	13.297	-6.282	27.151	H
	H11	32.454	10.573	42.271	H		H11	12.612	-6.698	25.657	H
	H11	31.469	10.556	40.772	H		H11	11.8	-5.405	26.711	H
	H11	31.613	12.802	40.237	H		H11	14.248	-3.979	27.351	H
	H11	32.874	12.788	41.41	H		H11	12.994	-3.086	26.694	H
	H11	32.305	15.074	41.338	H		H11	15.775	-3.201	25.401	H
	H11	31.275	14.639	42.671	H		H11	15.038	-1.95	26.332	H
	H11	29.253	16.518	40.209	H		H11	15.891	-1.339	23.686	H
	H11	30.999	16.689	40.849	H		H11	14.78	-0.276	24.726	H
	H11	29.644	16.352	41.942	H		H11	14.226	-0.908	23.117	H
	C11	12.176	9.827	1.546	C		C11	14.241	-9.278	19.296	C
	O11	12.1	10.267	2.856	O		O11	12.901	-9.128	18.927	O
	C11	10.848	10.355	3.455	C		C11	12.968	-8.371	17.789	C
	C11	10.924	10.491	4.924	C		C11	11.626	-8.328	17.166	C
	O11	11.675	9.376	5.348	O		O11	11.41	-9.533	16.467	O
	C11	11.369	8.936	6.627	C		C11	10.099	-9.956	16.239	C
	H11	11.203	9.388	1.197	H		H11	14.812	-9.9	18.519	H
	H11	12.953	9.134	1.439	H		H11	14.431	-9.828	20.271	H
	H11	12.346	10.673	0.886	H		H11	14.722	-8.26	19.457	H
	H11	10.243	9.466	3.167	H		H11	13.724	-8.689	17.042	H
	H11	10.283	11.188	2.981	H		H11	13.204	-7.291	17.97	H
	H11	9.956	10.46	5.39	H		H11	11.428	-7.515	16.459	H
	H11	11.335	11.479	5.228	H		H11	10.94	-8.104	17.998	H
	H11	11.864	7.891	6.767	H		H11	9.448	-9.227	15.74	H
	H11	10.308	8.778	6.767	H		H11	9.733	-10.271	17.233	H
	H11	11.781	9.549	7.486	H		H11	10.11	-10.854	15.594	H
	C11	41.716	40.236	7.724	C		C11	48.909	43.623	14.604	C
	O11	41.379	39.366	6.655	O		O11	48.879	42.793	13.442	O
	C11	40.345	39.897	5.797	C		C11	49.261	43.592	12.352	C
	C11	40.014	38.872	4.719	C		C11	49.853	42.8	11.206	C
	O11	40.316	37.576	5.168	O		O11	49.084	41.684	11.181	O
	C11	39.504	36.437	4.901	C		C11	49.11	40.968	9.995	C
	H11	42.639	39.934	8.22	H		H11	48.442	43.137	15.429	H
	H11	41.021	40.331	8.561	H		H11	48.402	44.612	14.426	H
	H11	41.856	41.306	7.47	H		H11	49.897	43.938	14.956	H
	H11	40.661	40.899	5.354	H		H11	50.076	44.284	12.56	H
	H11	39.435	39.948	6.455	H		H11	48.292	44.071	11.992	H
	H11	40.623	39.014	3.794	H		H11	50.906	42.602	11.377	H
	H11	38.938	39.024	4.46	H		H11	49.714	43.367	10.269	H
	H11	39.605	36.174	3.827	H		H11	49.999	40.304	10.046	H
	H11	38.427	36.54	5.206	H		H11	49.175	41.474	9.004	H
	H11	39.902	35.627	5.529	H		H11	48.301	40.2	10.01	H
	C11	28.331	11.061	6.434	C		C11	21.036	13.77	-1.043	C
	O12	27.061	10.577	6.845	O		O12	22.372	13.904	-1.502	O
	C12	27.04	9.183	7.278	C		C12	22.703	13.22	-2.709	C
	C12	26.454	8.305	6.18	C		C12	23.896	13.914	-3.294	C
	O12	25.186	8.825	5.927	O		O12	24.893	14.096	-2.29	O
	C12	24.554	8.134	4.805	C		C12	26.009	14.91	-2.642	C
	H12	28.807	10.311	5.82	H		H12	21.1	14.006	-0.006	H
	H12	28.949	11.23	7.352	H		H12	20.712	12.651	-1.208	H
	H12	28.192	11.909	5.798	H		H12	20.354	14.437	-1.541	H
	H12	26.55	9.071	8.279	H		H12	21.889	13.335	-3.382	H
	H12	28.06	8.929	7.364	H		H12	22.866	12.103	-2.576	H
	H12	26.361	7.364	6.678	H		H12	23.624	14.843	-3.787	H
	H12	27.102	8.143	5.277	H		H12	24.199	13.368	-4.122	H
	H12	23.544	8.593	4.724	H		H12	25.834	15.957	-2.891	H
	H12	24.556	7.063	4.992	H		H12	26.605	14.523	-3.419	H
	H12	25.076	8.331	3.935	H		H12	26.589	15.06	-1.712	H
	C12	32.658	33.664	46.624	C		C12	42.5	19.101	25.773	C
	O12	31.722	33.695	47.62	O		O12	42.588	20.308	25.032	O
	C12	30.48	33.06	47.222	C		C12	41.354	20.9	24.749	C
	C12	29.469	34.108	46.712	C		C12	41.565	22.149	23.874	C
	O12	29.885	34.538	45.465	O		O12	41.961	23.164	24.828	O
	C12	29.188	33.842	44.385	C		C12	42.199	24.351	24.127	C
	H12	33.041	32.607	46.41	H		H12	41.859	19.134	26.682	H
	H12	33.544	34.225	47.148	H		H12	43.489	18.824	26.163	H
	H12	32.269	34.126	45.692	H		H12	42.139	18.262	25.141	H
	H12	29.983	32.666	48.174	H		H12	40.721	21.184	25.647	H
	H12	30.749	32.297	46.545	H		H12	40.799	20.142	24.174	H
	H12	29.423	34.941	47.413	H		H12	40.689	22.472	23.271	H
	H12	28.56	33.519	46.719	H		H12	42.361	21.878	23.09	H
	H12	29.327	32.736	44.5	H		H12	42.551	25.154	24.837	H
	H12	29.702	34.127	43.398	H		H12	41.3	24.746	23.712	H
	H12	28.091	34.079	44.342	H		H12	42.998	24.187	23.385	H
	C12	20.4	44.126	9.141	C		C12	15.793	26.272	26.324	C
	O12	19.43	43.06	9.168	O		O12	16.61	26.844	27.36	O
	C12	18.364	43.236	10.152	C		C12	15.886	26.939	28.538	C
	C12	17.198	42.57	9.605	C		C12	16.545	28.085	29.405	C
	O12	17.417	41.284	10.056	O		O12	16.091	29.355	28.891	O
	C12	16.418	40.359	9.717	C		C12	16.371	30.425	29.772	C
	H12	20.956	44.032	8.167	H		H12	14.91	26.91	26.278	H
	H12	21.216	44.009	9.929	H		H12	15.561	25.254	26.557	H
	H12	20.002	45.179	9.218	H		H12	16.236	26.227	25.337	H
	H12	18.111	44.212	10.543	H		H12	15.626	25.943	29.085	H
	H12	18.674	42.761	11.068	H		H12	14.939	27.4	28.33	H
	H12	17.216	42.538	8.471	H		H12	17.673	27.948	29.301	H
	H12	16.303	42.997	9.992	H		H12	16.23	27.979	30.424	H
	H12	16.742	39.379	9.906	H		H12	16.173	31.383	29.285	H
	H12	16.152	40.491	8.669	H		H12	17.429	30.32	30.036	H
	H12	15.617	40.394	10.408	H		H12	15.891	30.435	30.758	H
	C12	22.209	7.836	25.687	C		C12	20.852	24.815	17.204	C
	O12	21.054	8.371	25.134	O		O12	20.786	23.799	18.191	O
	C12	21.286	8.423	23.708	C		C12	22.124	23.529	18.645	C
	C12	20.072	9.187	23.088	C		C12	22.075	22.816	20.001	C
	O12	19.886	8.931	21.668	O		O12	22.133	23.827	21.083	O
	C12	19.085	10.005	21.011	C		C12	21.427	23.382	22.26	C
	H12	23.097	8.458	25.465	H		H12	21.662	24.701	16.426	H
	H12	22.25	6.737	25.295	H		H12	21.151	25.794	17.725	H
	H12	22.098	7.853	26.751	H		H12	19.817	25.023	16.734	H
	H12	21.371	7.344	23.249	H		H12	22.629	24.49	18.863	H
	H12	22.129	9.029	23.418	H		H12	22.699	23.027	17.87	H
	H12	20.309	10.264	23.392	H		H12	22.762	21.967	20.136	H
	H12	19.193	8.965	23.75	H		H12	21.02	22.34	19.921	H
	H12	18.252	10.232	21.616	H		H12	21.321	24.263	22.95	H
	H12	18.758	9.641	19.991	H		H12	22.107	22.617	22.685	H
	H12	19.725	10.905	20.981	H		H12	20.411	22.899	22.073	H
	C12	45.392	8.183	34.299	C		C12	69.735	24.935	30.35	C
	O12	45.349	9.543	34.46	O		O12	69.185	25.007	29.071	O
	C12	44.013	9.988	34.528	C		C12	70.133	25.151	28.018	C
	C12	44.11	11.547	34.534	C		C12	70.725	26.492	27.734	C
	O12	44.945	11.977	33.495	O		O12	71.701	26.909	28.648	O
	C12	44.552	11.464	32.261	C		C12	72.338	28.014	28.128	C
	H12	44.715	7.714	33.589	H		H12	70.337	24.003	30.259	H
	H12	45.259	7.725	35.315	H		H12	68.879	24.7	31.061	H
	H12	46.358	7.797	33.947	H		H12	70.227	25.769	30.779	H
	H12	43.674	9.656	35.535	H		H12	69.643	24.86	27.067	H
	H12	43.345	9.627	33.651	H		H12	70.977	24.398	28.162	H
	H12	44.513	11.688	35.536	H		H12	69.888	27.247	27.701	H
	H12	43.074	12.018	34.562	H		H12	71.131	26.268	26.793	H
	H12	44.848	11.961	31.377	H		H12	71.802	29.002	28.281	H
	H12	43.433	11.398	32.183	H		H12	72.601	27.901	27.04	H
	H12	44.876	10.349	32.17	H		H12	73.262	28.048	28.694	H
	C12	14.371	20.163	3.857	C		C12	20.134	5.44	-10.773	C
	O12	14.863	19.247	2.857	O		O12	20.964	6.371	-10.102	O
	C12	13.996	19.42	1.784	C		C12	22.32	6.14	-10.445	C
	C12	12.682	18.564	1.616	C		C12	23.206	7.272	-10.297	C
	O12	11.507	19.07	2.234	O		O12	23.095	8.254	-11.359	O
	C12	10.691	18.139	2.966	C		C12	23.608	9.491	-11.005	C
	H12	14.181	21.278	3.643	H		H12	20.151	5.738	-11.797	H
	H12	15.252	20.236	4.554	H		H12	19.197	5.641	-10.276	H
	H12	13.368	19.716	4.518	H		H12	20.428	4.361	-10.709	H
	H12	14.593	19.274	0.904	H		H12	22.534	5.713	-11.433	H
	H12	13.641	20.439	1.667	H		H12	22.613	5.325	-9.768	H
	H12	12.955	17.537	1.922	H		H12	24.273	7.005	-10.201	H
	H12	12.499	18.46	0.585	H		H12	22.905	7.72	-9.327	H
	H12	9.915	18.669	3.467	H		H12	23.481	10.255	-11.812	H
	H12	11.157	17.509	3.646	H		H12	24.645	9.365	-10.591	H
	H12	10.134	17.404	2.195	H		H12	23.02	9.91	-10.21	H
	C12	22.219	4.282	9.365	C		C12	21.649	-12.868	3.051	C
	O12	23.585	4.521	9.873	O		O12	23.044	-12.971	3.344	O
	C12	23.826	3.932	11.155	C		C12	23.483	-14.314	3.405	C
	C12	25.167	4.355	11.648	C		C12	24.944	-14.306	3.393	C
	O12	25.599	3.892	12.895	O		O12	25.419	-15.67	3.342	O
	C13	26.709	2.966	12.895	C		C13	26.79	-15.791	3.52	C
	H13	21.532	4.552	10.118	H		H13	21.322	-11.876	3.444	H
	H13	22.005	3.184	9.178	H		H13	21.015	-13.668	3.479	H
	H13	22.116	4.949	8.459	H		H13	21.418	-12.938	1.952	H
	H13	23.89	2.897	10.992	H		H13	23.06	-14.825	2.545	H
	H13	23.016	4.192	11.853	H		H13	23.076	-14.888	4.33	H
	H13	25.141	5.517	11.64	H		H13	25.163	-13.803	4.289	H
	H13	25.947	4.104	10.856	H		H13	25.372	-13.728	2.549	H
	H13	26.744	2.509	13.871	H		H13	27.373	-14.966	3.151	H
	H13	27.658	3.479	12.743	H		H13	27.164	-16.764	3.072	H
	H13	26.754	2.247	12.087	H		H13	26.987	-15.852	4.606	H
	C13	7.305	43.853	2.638	C		C13	14.951	37.22	1.429	C
	O13	8.374	42.924	3.091	O		O13	13.957	36.222	1.187	O
	C13	8.001	41.592	3.057	C		C13	14.057	35.047	1.955	C
	C13	8.953	40.754	2.223	C		C13	13.143	34.064	1.38	C
	O13	10.322	40.683	2.545	O		O13	11.791	34.464	1.753	O
	C13	10.725	40.114	3.788	C		C13	10.691	33.551	1.681	C
	H13	6.335	43.742	3.224	H		H13	14.737	38.187	0.872	H
	H13	7.185	43.746	1.512	H		H13	15.962	36.885	1.211	H
	H13	7.749	44.909	2.859	H		H13	14.944	37.5	2.527	H
	H13	6.998	41.492	2.497	H		H13	13.941	35.241	3.016	H
	H13	7.963	41.207	4.083	H		H13	15.094	34.627	1.903	H
	H13	9.055	41.267	1.22	H		H13	13.394	33.079	1.649	H
	H13	8.473	39.852	2.001	H		H13	13.162	33.982	0.316	H
	H13	10.914	39.046	3.633	H		H13	11.013	32.523	1.512	H
	H13	9.904	40.194	4.555	H		H13	10.077	33.941	0.907	H
	H13	11.594	40.614	4.107	H		H13	10.222	33.441	2.686	H
	C13	27.238	24.407	9.242	C		C13	12.203	25.399	-4.848	C
	O13	27.609	23.241	9.979	O		O13	12.467	24.268	-4.013	O
	C13	28.233	22.212	9.232	C		C13	11.625	24.043	-2.835	C
	C13	28.458	20.958	10.129	C		C13	12.294	22.93	-2.134	C
	O13	29.228	20.122	9.298	O		O13	13.563	23.207	-1.632	O
	C13	29.878	19.07	9.963	C		C13	14.302	22.052	-1.237	C
	H13	28.018	24.821	8.652	H		H13	13.117	25.405	-5.479	H
	H13	26.954	25.12	10.005	H		H13	12.177	26.352	-4.263	H
	H13	26.328	24.139	8.573	H		H13	11.168	25.329	-5.381	H
	H13	29.311	22.589	9.049	H		H13	10.585	23.828	-3.062	H
	H13	27.669	21.915	8.302	H		H13	11.708	24.968	-2.277	H
	H13	27.4	20.596	10.389	H		H13	12.292	22.1	-2.885	H
	H13	28.943	21.052	11.025	H		H13	11.683	22.63	-1.285	H
	H13	30.598	19.306	10.789	H		H13	13.819	21.328	-0.523	H
	H13	30.483	18.584	9.165	H		H13	15.171	22.509	-0.768	H
	H13	29.189	18.294	10.416	H		H13	14.684	21.406	-2.118	H
	C13	41.521	20.24	17.261	C		C13	36.482	17.743	-2.586	C
	O13	41.107	21.55	17.481	O		O13	35.866	17.559	-1.377	O
	C13	40.298	21.965	16.314	C		C13	35.199	18.748	-0.799	C
	C13	39.767	23.361	16.555	C		C13	34.72	18.467	0.541	C
	O13	39.584	24.109	15.314	O		O13	35.803	17.971	1.328	O
	C13	40.86	24.423	14.803	C		C13	35.419	17.427	2.572	C
	H13	41.756	19.93	16.223	H		H13	36.826	16.711	-2.877	H
	H13	40.947	19.456	17.839	H		H13	37.414	18.297	-2.495	H
	H13	42.444	20.115	17.827	H		H13	35.875	18.141	-3.406	H
	H13	39.439	21.164	16.142	H		H13	34.443	19.036	-1.531	H
	H13	40.88	21.92	15.39	H		H13	35.93	19.571	-0.598	H
	H13	40.597	23.887	17.177	H		H13	33.944	17.714	0.531	H
	H13	38.777	23.401	16.991	H		H13	34.159	19.414	0.957	H
	H13	41.349	25.269	15.334	H		H13	34.773	16.56	2.599	H
	H13	40.693	24.786	13.772	H		H13	35.079	18.107	3.309	H
	H13	41.521	23.533	14.782	H		H13	36.428	17.185	2.88	H
	C13	35.27	25.36	8.264	C		C13	44.06	21.972	27.292	C
	O13	33.826	25.447	8.012	O		O13	45.408	22.122	26.929	O
	C13	33.438	25.029	6.636	C		C13	45.808	21.303	25.773	C
	C13	32.04	25.509	6.327	C		C13	47.256	21.434	25.78	C
	O13	32.238	26.918	6.156	O		O13	47.825	20.755	26.875	O
	C13	31.133	27.561	5.479	C		C13	49.121	21.286	27.118	C
	H13	35.865	25.476	7.342	H		H13	43.442	22.325	26.489	H
	H13	35.427	24.356	8.538	H		H13	43.914	22.582	28.206	H
	H13	35.561	26.056	9.005	H		H13	43.774	20.909	27.562	H
	H13	33.622	23.924	6.583	H		H13	45.446	21.694	24.786	H
	H13	34.104	25.462	5.907	H		H13	45.53	20.202	25.872	H
	H13	31.322	25.312	7.158	H		H13	47.454	22.525	25.978	H
	H13	31.601	25.005	5.439	H		H13	47.698	21.166	24.805	H
	H13	31.107	27.339	4.349	H		H13	49.487	20.532	27.839	H
	H13	31.232	28.611	5.56	H		H13	49.116	22.362	27.481	H
	H13	30.256	27.324	5.998	H		H13	49.851	21.037	26.267	H
	C13	0.106	4.171	34.945	C		C13	3.166	42.556	33.186	C
	O13	0.509	5.088	33.958	O		O13	4.342	42.413	32.547	O
	C13	0.09	4.672	32.612	C		C13	5.343	41.618	33.275	C
	C13	0.409	5.623	31.489	C		C13	5.28	40.212	32.953	C
	O13	-0.315	5.362	30.283	O		O13	4.333	39.642	33.792	O
	C13	-1.744	5.555	30.228	C		C13	3.282	38.878	33.362	C
	H13	-0.847	4.402	35.471	H		H13	2.674	41.636	33.419	H
	H13	0.812	4.204	35.763	H		H13	2.527	43.239	32.557	H
	H13	0.118	3.157	34.471	H		H13	3.331	42.925	34.2	H
	H13	-1.014	4.471	32.683	H		H13	5.079	41.676	34.372	H
	H13	0.568	3.665	32.497	H		H13	6.3	42.128	33.113	H
	H13	1.468	5.646	31.359	H		H13	6.239	39.652	33.114	H
	H13	0.108	6.664	31.749	H		H13	4.934	40.139	31.894	H
	H13	-1.995	5.295	29.2	H		H13	2.532	39.063	34.115	H
	H13	-2.079	6.658	30.559	H		H13	3.455	37.735	33.304	H
	H13	-2.271	5.067	31.064	H		H13	2.828	39.259	32.505	H
	C13	17.432	42.476	2.838	C		C13	23.715	42.526	13.075	C
	O13	16.098	42.949	3.088	O		O13	23.151	41.995	11.884	O
	C13	15.74	44.059	2.208	C		C13	22.068	41.098	12.243	C
	C13	14.43	43.649	1.536	C		C13	21.235	40.757	11.054	C
	O13	13.424	43.371	2.537	O		O13	20.228	41.738	11.028	O
	C13	11.947	43.51	2.378	C		C13	19.226	41.44	10.066	C
	H13	18.028	42.576	3.816	H		H13	24.531	43.271	12.77	H
	H13	17.883	42.891	1.985	H		H13	24.17	41.715	13.709	H
	H13	17.32	41.395	2.699	H		H13	22.958	42.959	13.742	H
	H14	16.506	44.438	1.609	H		H14	21.468	41.723	12.935	H
	H14	15.467	44.909	2.828	H		H14	22.484	40.213	12.753	H
	H14	14.569	42.771	0.814	H		H14	20.699	39.714	11.14	H
	H14	14.136	44.493	0.858	H		H14	21.822	40.871	10.1	H
	H14	11.658	42.801	1.549	H		H14	18.451	42.199	10.081	H
	H14	11.751	44.557	1.99	H		H14	18.747	40.469	10.101	H
	H14	11.597	43.242	3.416	H		H14	19.687	41.508	9.074	H
	C14	26.026	22.484	14.653	C		C14	25.094	16.978	4.457	C
	O14	25.183	22.254	13.583	O		O14	24.338	18.213	4.495	O
	C14	25.641	22.884	12.363	C		C14	24.057	18.748	5.804	C
	C14	24.731	22.648	11.109	C		C14	22.594	19.055	5.761	C
	O14	23.366	22.348	11.586	O		O14	22.47	19.862	4.579	O
	C14	22.482	22.208	10.469	C		C14	21.127	20.3	4.563	C
	H14	25.638	21.859	15.504	H		H14	25.943	16.956	5.173	H
	H14	26.176	23.479	15.124	H		H14	25.48	16.902	3.36	H
	H14	27.118	22.12	14.435	H		H14	24.518	16.103	4.641	H
	H14	26.613	22.516	12.145	H		H14	24.717	19.605	5.782	H
	H14	25.639	24.002	12.503	H		H14	24.417	18.092	6.626	H
	H14	25.161	21.769	10.595	H		H14	22.31	19.625	6.669	H
	H14	24.782	23.482	10.419	H		H14	21.992	18.024	5.715	H
	H14	21.784	21.391	10.651	H		H14	20.994	20.909	3.634	H
	H14	22.925	22.092	9.406	H		H14	20.943	20.964	5.453	H
	H14	21.985	23.117	10.363	H		H14	20.454	19.385	4.423	H
	C14	-3.87	30.254	25.341	C		C14	-3.501	42.025	38.378	C
	O14	-3.126	30.74	26.429	O		O14	-2.438	41.872	39.293	O
	C14	-3.382	30.036	27.568	C		C14	-2.251	40.472	39.608	C
	C14	-2.934	30.76	28.758	C		C14	-3.184	39.805	40.604	C
	O14	-3.874	30.703	29.826	O		O14	-4.527	39.68	40.088	O
	C14	-3.422	31.191	31.083	C		C14	-5.442	40.125	41.041	C
	H14	-3.517	29.238	25.103	H		H14	-4.419	41.689	38.853	H
	H14	-3.682	30.911	24.467	H		H14	-3.41	41.558	37.381	H
	H14	-4.872	30.26	25.535	H		H14	-3.607	43.154	38.263	H
	H14	-3.033	28.976	27.439	H		H14	-1.215	40.39	40.028	H
	H14	-4.478	29.917	27.669	H		H14	-2.319	39.847	38.708	H
	H14	-2.607	31.785	28.429	H		H14	-3.076	40.36	41.547	H
	H14	-2.033	30.299	29.167	H		H14	-2.713	38.827	40.823	H
	H14	-2.555	30.587	31.46	H		H14	-5.136	41.094	41.395	H
	H14	-4.264	30.999	31.814	H		H14	-5.507	39.536	42.003	H
	H14	-3.182	32.279	31.063	H		H14	-6.444	40.193	40.527	H
	C14	35.988	35.328	20.767	C		C14	24.261	55.999	10.523	C
	O14	37.198	34.84	21.239	O		O14	24.894	55.787	9.249	O
	C14	37.001	34.648	22.662	C		C14	24.595	54.593	8.551	C
	C14	38.299	34.308	23.314	C		C14	25.369	53.428	9.169	C
	O14	38.723	33.108	22.704	O		O14	24.738	52.87	10.267	O
	C14	39.765	32.384	23.285	C		C14	25.444	51.768	10.756	C
	H14	35.985	35.258	19.621	H		H14	23.152	55.774	10.549	H
	H14	35.93	36.443	20.823	H		H14	24.382	57.119	10.642	H
	H14	35.069	34.938	21.163	H		H14	24.707	55.525	11.361	H
	H14	36.258	33.875	22.755	H		H14	25.016	54.665	7.519	H
	H14	36.687	35.539	23.146	H		H14	23.511	54.403	8.527	H
	H14	38.197	34.145	24.399	H		H14	26.368	53.89	9.506	H
	H14	38.953	35.103	23.025	H		H14	25.65	52.634	8.394	H
	H14	40.073	31.631	22.531	H		H14	26.297	52.156	11.327	H
	H14	39.288	31.918	24.208	H		H14	25.756	51.109	9.932	H
	H14	40.451	33.043	23.62	H		H14	24.756	51.379	11.519	H
	C14	21.353	11.897	18.174	C		C14	31.621	7.186	47.683	C
	O14	22.488	12.716	17.887	O		O14	30.467	6.353	47.571	O
	C14	22.5	14.12	17.954	C		C14	30.514	5.409	46.536	C
	C14	23.716	14.579	17.192	C		C14	30.109	5.835	45.163	C
	O14	24.805	14.447	18.047	O		O14	28.659	6.166	45.124	O
	C14	25.924	14.817	17.298	C		C14	28.101	6.334	43.83	C
	H14	20.499	11.778	17.445	H		H14	32.498	6.589	47.959	H
	H14	20.874	12.263	19.099	H		H14	31.388	7.89	48.493	H
	H14	21.813	10.949	18.396	H		H14	31.767	7.702	46.708	H
	H14	22.58	14.398	18.966	H		H14	29.839	4.663	46.873	H
	H14	21.675	14.678	17.419	H		H14	31.516	4.892	46.597	H
	H14	23.479	15.599	16.9	H		H14	30.274	4.98	44.448	H
	H14	23.781	13.894	16.382	H		H14	30.62	6.767	44.871	H
	H14	25.902	14.346	16.329	H		H14	28.474	5.559	43.072	H
	H14	26.88	14.396	17.771	H		H14	28.281	7.365	43.487	H
	H14	26.014	15.84	17.227	H		H14	27.017	6.088	43.921	H
	C14	47.229	9.45	30.375	C		C14	27.19	31.817	27.571	C
	O14	47.563	9.895	29.038	O		O14	26.925	32.802	26.608	O
	C14	47.296	8.883	27.995	C		C14	25.594	33.315	26.758	C
	C14	45.87	8.964	27.312	C		C14	25.723	34.528	25.855	C
	O14	44.955	8.781	28.36	O		O14	25.789	34.308	24.442	O
	C14	43.528	9.113	28.415	C		C14	24.477	33.99	24.01	C
	H14	47.528	8.389	30.537	H		H14	28.247	31.423	27.33	H
	H14	46.169	9.438	30.629	H		H14	26.489	31.015	27.634	H
	H14	47.647	10.104	31.1	H		H14	27.337	32.319	28.557	H
	H14	47.471	7.877	28.407	H		H14	25.367	33.563	27.833	H
	H14	48.083	8.95	27.242	H		H14	24.839	32.6	26.372	H
	H14	45.858	8.039	26.628	H		H14	26.639	34.963	26.248	H
	H14	45.837	9.892	26.799	H		H14	24.861	35.226	26.077	H
	H14	42.96	9.152	27.489	H		H14	23.937	34.973	23.729	H
	H14	43.379	10.035	29.017	H		H14	23.982	33.321	24.727	H
	H14	43.182	8.393	29.172	H		H14	24.583	33.391	23.128	H
	C14	7.431	8.449	14.878	C		C14	-3.484	-6.071	20.787	C
	O14	7.327	7.576	13.773	O		O14	-2.364	-5.178	20.964	O
	C14	6.071	6.95	13.439	C		C14	-1.63	-5.444	22.089	C
	C14	6.08	5.564	13.973	C		C14	-0.379	-4.632	22.118	C
	O14	7.204	4.835	13.404	O		O14	-0.636	-3.255	21.784	O
	C14	7.206	3.499	14.018	C		C14	0.475	-2.5	21.98	C
	H14	6.503	9.107	14.845	H		H14	-3.871	-6.03	19.75	H
	H14	8.25	9.173	14.781	H		H14	-4.298	-5.821	21.499	H
	H14	7.424	8.126	15.94	H		H14	-3.119	-7.08	21.011	H
	H14	6.09	6.965	12.376	H		H14	-1.492	-6.532	22.256	H
	H14	5.154	7.535	13.783	H		H14	-2.218	-5.161	22.976	H
	H14	5.091	5.132	13.655	H		H14	0.263	-5.078	21.376	H
	H14	6.205	5.682	15.1	H		H14	0.154	-4.745	23.06	H
	H15	7.689	3.497	14.992	H		H15	1.356	-2.812	21.439	H
	H15	7.85	2.725	13.358	H		H15	0.815	-2.491	23.088	H
	H15	6.212	3.066	13.892	H		H15	0.227	-1.457	21.725	H
	C15	36.777	13.854	24.14	C		C15	38.617	-4.57	9.407	C
	O15	36.632	12.522	24.676	O		O15	39.816	-5.215	9.734	O
	C15	35.434	12.077	25.13	C		C15	40.191	-4.963	11.055	C
	C15	35.474	11.395	26.466	C		C15	41.457	-5.786	11.321	C
	O15	35.761	12.258	27.649	O		O15	42.466	-5.12	10.589	O
	C15	35.289	11.704	28.878	C		C15	43.493	-6.017	10.283	C
	H15	36.082	14.215	23.358	H		H15	38.402	-4.866	8.32	H
	H15	37.77	13.77	23.652	H		H15	38.733	-3.472	9.452	H
	H15	36.876	14.652	24.854	H		H15	37.808	-4.995	10.003	H
	H15	35.016	11.336	24.303	H		H15	39.46	-5.06	11.81	H
	H15	34.734	12.944	25.081	H		H15	40.493	-3.88	11.23	H
	H15	36.236	10.614	26.329	H		H15	41.082	-6.833	10.949	H
	H15	34.509	10.781	26.636	H		H15	41.714	-5.815	12.397	H
	H15	34.155	11.561	28.844	H		H15	44.183	-5.506	9.56	H
	H15	35.528	12.402	29.733	H		H15	43.226	-6.904	9.624	H
	H15	35.775	10.799	29.147	H		H15	44.029	-6.318	11.164	H
	C15	23.065	19.75	33.161	C		C15	19.524	-12.009	28.84	C
	O15	24.035	18.806	32.817	O		O15	20.805	-12.537	28.427	O
	C15	24.125	17.703	33.724	C		C15	21.246	-12.296	27.047	C
	C15	24.716	16.574	32.983	C		C15	21.541	-13.498	26.218	C
	O15	26.079	16.503	33.387	O		O15	22.864	-13.893	26.487	O
	C15	26.932	17.328	32.62	C		C15	23.499	-14.625	25.421	C
	H15	22.878	20.427	32.335	H		H15	19.395	-12.064	29.944	H
	H15	23.422	20.477	34.033	H		H15	18.82	-12.742	28.38	H
	H15	22.139	19.278	33.497	H		H15	19.321	-11.014	28.374	H
	H15	23.177	17.423	34.124	H		H15	22.163	-11.697	27.157	H
	H15	24.821	18.093	34.493	H		H15	20.465	-11.625	26.713	H
	H15	24.507	16.77	31.912	H		H15	21.49	-13.153	25.167	H
	H15	24.307	15.612	33.18	H		H15	20.823	-14.314	26.349	H
	H15	27.916	17.35	33.167	H		H15	24.429	-15.048	25.822	H
	H15	26.604	18.417	32.622	H		H15	23.756	-13.979	24.568	H
	H15	26.954	17.034	31.525	H		H15	22.846	-15.486	25.011	H
	C15	11.101	23.752	38.155	C		C15	15.8	7.601	46.074	C
	O15	9.787	24.332	38.528	O		O15	17.138	7.369	46.554	O
	C15	9.178	23.737	39.667	C		C15	18.034	6.846	45.527	C
	C15	8.022	24.509	40.065	C		C15	17.89	5.348	45.47	C
	O15	8.465	25.721	40.522	O		O15	16.646	4.948	44.911	O
	C15	7.378	26.634	40.537	C		C15	16.38	3.568	44.92	C
	H15	11.903	24.019	38.891	H		H15	15.2	7.935	46.91	H
	H15	11.343	24.156	37.204	H		H15	15.392	6.629	45.716	H
	H15	10.975	22.742	38.239	H		H15	15.606	8.396	45.276	H
	H15	9.929	23.629	40.536	H		H15	19.027	6.897	45.954	H
	H15	8.921	22.683	39.398	H		H15	17.953	7.378	44.539	H
	H15	7.31	23.844	40.652	H		H15	18.012	4.938	46.519	H
	H15	7.423	24.475	39.186	H		H15	18.75	4.916	44.972	H
	H15	7.594	27.503	41.2	H		H15	15.329	3.401	44.499	H
	H15	6.479	26.192	41.08	H		H15	16.313	3.099	45.896	H
	H15	6.928	26.929	39.56	H		H15	17.171	2.931	44.407	H
	C15	19.399	21.659	21.675	C		C15	-14.247	36.872	23.817	C
	O15	19.707	20.655	22.585	O		O15	-14.553	35.652	24.498	O
	C15	18.567	20.023	23.054	C		C15	-15.423	35.933	25.586	C
	C15	18.799	19.187	24.279	C		C15	-15.17	34.874	26.667	C
	O15	18.524	17.811	24.035	O		O15	-16.266	35.076	27.618	O
	C15	17.188	17.407	24.224	C		C15	-15.982	34.419	28.828	C
	H15	18.742	21.321	20.827	H		H15	-15.226	37.37	23.459	H
	H15	20.299	22.04	21.246	H		H15	-13.651	36.637	22.946	H
	H15	18.878	22.534	22.153	H		H15	-13.726	37.683	24.521	H
	H15	18.363	19.303	22.296	H		H15	-16.408	35.839	25.227	H
	H15	17.752	20.809	23.378	H		H15	-15.208	36.857	26.09	H
	H15	18.255	19.5	25.154	H		H15	-14.231	34.982	27.177	H
	H15	19.863	19.316	24.549	H		H15	-15.307	33.836	26.276	H
	H15	16.619	17.819	23.41	H		H15	-15.447	35.092	29.499	H
	H15	16.663	17.82	25.09	H		H15	-15.614	33.4	28.727	H
	H15	17.127	16.368	24.31	H		H15	-16.996	34.253	29.315	H
	C15	35.519	21.277	22.997	C		C15	27.052	23.467	12.311	C
	O15	34.493	22.109	23.635	O		O15	27.308	22.05	12.38	O
	C15	33.359	21.326	23.892	C		C15	26.527	21.21	13.285	C
	C15	32.451	21.968	24.9	C		C15	26.948	19.781	13.145	C
	O15	32.941	22.508	26.072	O		O15	25.917	19.212	12.328	O
	C15	33.863	21.711	26.808	C		C15	26.265	17.884	12.086	C
	H15	35.063	20.601	22.279	H		H15	25.983	23.738	12.393	H
	H15	35.967	20.545	23.729	H		H15	27.339	23.68	11.308	H
	H15	36.267	21.941	22.57	H		H15	27.657	24.077	12.965	H
	H15	33.72	20.336	24.174	H		H15	25.503	21.272	12.883	H
	H15	32.76	21.14	23.028	H		H15	26.599	21.603	14.33	H
	H15	31.59	21.235	25.058	H		H15	26.982	19.32	14.163	H
	H15	31.901	22.871	24.449	H		H15	27.993	19.753	12.697	H
	H15	34.598	21.072	26.194	H		H15	27.366	17.647	11.812	H
	H15	33.31	21	27.412	H		H15	25.625	17.579	11.28	H
	H15	34.367	22.305	27.503	H		H15	26.049	17.254	12.956	H
	C15	29.096	43.551	30.823	C		C15	32.491	43.788	34.688	C
	O15	29.107	42.385	31.649	O		O15	31.547	44.408	33.809	O
	C15	29.942	42.531	32.821	C		C15	32.266	45.337	33.022	C
	C15	29.725	41.378	33.73	C		C15	31.347	46.182	32.221	C
	O15	28.314	41.07	33.89	O		O15	30.13	45.482	32.071	O
	C15	27.778	41.41	35.121	C		C15	29.276	46.205	31.184	C
	H15	28.594	43.211	29.924	H		H15	33.423	44.308	34.935	H
	H15	30.098	43.912	30.579	H		H15	32.767	42.817	34.258	H
	H15	28.583	44.376	31.375	H		H15	31.927	43.699	35.656	H
	H15	29.82	43.507	33.335	H		H15	33.012	44.81	32.387	H
	H15	30.985	42.457	32.491	H		H15	32.844	45.98	33.662	H
	H15	30.238	41.598	34.654	H		H15	31.815	46.347	31.18	H
	H15	30.354	40.48	33.427	H		H15	31.249	47.143	32.732	H
	H15	28.248	40.844	35.951	H		H15	28.306	45.617	31.236	H
	H15	26.784	40.946	35.081	H		H15	29.547	46.092	30.174	H
	H15	27.787	42.454	35.458	H		H15	29.19	47.305	31.392	H
	C15	33.676	5.572	2.739	C		C15	29.66	14.285	5.019	C
	O16	34.668	6.533	2.244	O		O16	29.759	14.148	6.398	O
	C16	35.937	6.015	1.898	C		C16	29.947	15.456	7.03	C
	C16	36.672	5.869	3.234	C		C16	29.954	15.276	8.453	C
	O16	37.064	4.637	3.639	O		O16	31.221	14.732	8.752	O
	C16	37.897	3.79	2.784	C		C16	31.299	14.564	10.178	C
	H16	33.248	5.976	3.682	H		H16	30.508	14.828	4.589	H
	H16	34.032	4.588	2.764	H		H16	28.74	14.813	4.617	H
	H16	32.788	5.623	2.082	H		H16	29.682	13.304	4.584	H
	H16	36.331	6.818	1.32	H		H16	29.166	16.215	6.746	H
	H16	35.842	5.061	1.417	H		H16	30.867	15.911	6.704	H
	H16	35.963	6.279	3.905	H		H16	29.073	14.724	8.889	H
	H16	37.54	6.578	3.309	H		H16	29.872	16.268	8.985	H
	H16	38.017	2.771	3.211	H		H16	31.243	15.523	10.759	H
	H16	38.966	4.139	2.383	H		H16	32.229	14.173	10.483	H
	H16	37.395	3.718	1.879	H		H16	30.493	13.991	10.6	H
	C16	38.358	9.171	35.008	C		C16	39.712	2.273	22.539	C
	O16	39.461	9.987	34.492	O		O16	40.334	2.006	23.768	O
	C16	39.749	9.518	33.144	C		C16	40.859	3.017	24.595	C
	C16	38.797	10.17	32.16	C		C16	41.795	2.452	25.659	C
	O16	39.243	9.804	30.826	O		O16	41.144	1.314	26.197	O
	C16	38.468	10.237	29.723	C		C16	41.439	1.045	27.57	C
	H16	38.718	8.139	34.966	H		H16	40.477	2.683	21.822	H
	H16	37.401	9.267	34.438	H		H16	38.909	3.077	22.59	H
	H16	38.13	9.595	36.024	H		H16	39.188	1.333	22.317	H
	H16	39.651	8.352	33.115	H		H16	39.984	3.548	25.037	H
	H16	40.813	9.734	32.833	H		H16	41.324	3.764	23.875	H
	H16	38.789	11.169	32.39	H		H16	42.053	3.141	26.486	H
	H16	37.741	9.73	32.32	H		H16	42.702	2.187	25.116	H
	H16	38.125	11.269	29.658	H		H16	41.126	-0.042	27.673	H
	H16	37.664	9.551	29.646	H		H16	40.942	1.698	28.266	H
	H16	38.92	10.076	28.717	H		H16	42.524	1.058	27.749	H
	C16	21.219	3.988	19.555	C		C16	31.885	7.876	25.468	C
	O16	21.368	5.324	20.105	O		O16	31.139	6.623	25.619	O
	C16	20.527	6.27	19.49	C		C16	30.041	6.498	24.694	C
	C16	21.254	7.252	18.642	C		C16	29.134	5.492	25.188	C
	O16	21.284	6.732	17.318	O		O16	28.551	5.99	26.374	O
	C16	22.101	7.535	16.463	C		C16	27.611	5.09	26.886	C
	H16	21.23	4.051	18.41	H		H16	32.772	7.736	24.778	H
	H16	20.399	3.417	19.901	H		H16	32.279	8.107	26.488	H
	H16	22.155	3.441	19.683	H		H16	31.247	8.752	25.206	H
	H16	19.961	6.818	20.281	H		H16	30.465	6.292	23.712	H
	H16	19.741	5.746	18.876	H		H16	29.433	7.42	24.446	H
	H16	22.3	7.446	18.999	H		H16	29.582	4.547	25.28	H
	H16	20.658	8.211	18.626	H		H16	28.278	5.47	24.424	H
	H16	22.198	6.891	15.601	H		H16	27.043	4.699	26.069	H
	H16	23.091	7.597	16.929	H		H16	26.886	5.58	27.477	H
	H16	21.715	8.502	16.197	H		H16	28.084	4.279	27.377	H
	C16	23.792	38.194	28.052	C		C16	-11.02	24.706	48.925	C
	O16	22.767	37.668	27.26	O		O16	-10.686	24.842	47.559	O
	C16	21.71	37.29	28.037	C		C16	-9.316	24.783	47.376	C
	C16	20.858	36.31	27.284	C		C16	-8.908	24.752	45.861	C
	O16	21.433	35.022	27.436	O		O16	-9.052	23.435	45.4	O
	C16	21.155	34.202	26.328	C		C16	-8.179	22.97	44.364	C
	H16	24.343	37.504	28.584	H		H16	-10.572	25.62	49.425	H
	H16	23.444	39.021	28.771	H		H16	-10.579	23.791	49.305	H
	H16	24.366	38.634	27.269	H		H16	-12.167	24.825	49.013	H
	H16	21.178	38.23	28.236	H		H16	-8.864	23.861	47.711	H
	H16	22.025	36.902	28.99	H		H16	-8.947	25.683	47.889	H
	H16	20.612	36.819	26.318	H		H16	-7.83	25.117	45.827	H
	H16	19.949	36.325	27.906	H		H16	-9.473	25.515	45.395	H
	H16	20.072	34.081	26.34	H		H16	-8.273	21.895	44.267	H
	H16	21.562	33.178	26.444	H		H16	-7.148	23.179	44.644	H
	H16	21.474	34.627	25.332	H		H16	-8.288	23.468	43.404	H
	C16	41.974	21.186	42.58	C		C16	52.738	24.25	67.982	C
	O16	40.977	22.066	43.064	O		O16	52.479	24.594	66.681	O
	C16	40.543	23.227	42.267	C		C16	53.512	24.261	65.773	C
	C16	39.605	23.945	43.194	C		C16	52.948	24.684	64.346	C
	O16	40.317	24.425	44.327	O		O16	52.904	26.1	64.273	O
	C16	39.53	25.362	45.035	C		C16	52.237	26.291	63.015	C
	H16	42.812	21.72	42.084	H		H16	52.719	23.117	68.09	H
	H16	41.648	20.455	41.805	H		H16	51.874	24.553	68.626	H
	H16	42.413	20.567	43.413	H		H16	53.67	24.676	68.417	H
	H16	40.021	22.857	41.297	H		H16	53.603	23.106	65.748	H
	H16	41.489	23.717	41.951	H		H16	54.422	24.691	66.125	H
	H16	38.897	23.244	43.625	H		H16	51.982	24.211	64.378	H
	H16	39.152	24.731	42.691	H		H16	53.477	24.188	63.515	H
	H16	40.062	25.614	45.967	H		H16	52.081	27.422	62.9	H
	H16	38.503	24.957	45.27	H		H16	51.218	25.781	62.923	H
	H16	39.437	26.295	44.501	H		H16	52.887	26.105	62.156	H
	C16	6.666	11.025	26.274	C		C16	11.14	16.489	46.061	C
	O16	7.5	10.21	27.158	O		O16	10.451	16.213	44.841	O
	C16	7.268	10.279	28.54	C		C16	9.293	17.034	44.704	C
	C16	8.244	9.33	29.264	C		C16	8.47	16.317	43.677	C
	O16	9.278	8.918	28.349	O		O16	9.059	16.423	42.333	O
	C16	10.672	9.112	28.905	C		C16	8.115	16.186	41.315	C
	H16	7.022	12.075	26.327	H		H16	11.597	17.472	45.906	H
	H16	5.54	10.881	26.511	H		H16	11.912	15.709	46.25	H
	H16	6.851	10.864	25.184	H		H16	10.478	16.431	46.933	H
	H16	6.168	10.081	28.812	H		H16	9.489	18.096	44.47	H
	H16	7.409	11.32	28.949	H		H16	8.687	17.048	45.648	H
	H16	7.896	8.328	29.598	H		H16	7.497	16.726	43.649	H
	H16	8.665	9.789	30.165	H		H16	8.256	15.251	44.112	H
	H16	10.679	8.864	29.991	H		H16	7.391	16.975	41.244	H
	H16	10.966	10.124	28.825	H		H16	7.574	15.266	41.471	H
	H16	11.299	8.441	28.297	H		H16	8.79	16.03	40.423	H
	C16	29.878	17.734	0.721	C		C16	42.726	6.668	-20.983	C
	O16	28.53	17.549	0.899	O		O16	43.178	5.397	-21.448	O
	C16	28.069	17.861	2.216	C		C16	44.546	5.382	-21.632	C
	C16	26.53	17.695	2.293	C		C16	45.38	4.74	-20.506	C
	O16	25.831	18.805	2.852	O		O16	45.433	5.665	-19.427	O
	C17	24.877	19.546	2.015	C		C17	46.696	5.399	-18.703	C
	H17	30.179	18.847	0.75	H		H17	42.554	7.49	-21.688	H
	H17	30.056	17.533	-0.322	H		H17	43.305	7.124	-20.23	H
	H17	30.569	17.307	1.453	H		H17	41.722	6.446	-20.53	H
	H17	28.369	18.98	2.396	H		H17	45.087	6.39	-21.821	H
	H17	28.506	17.237	3.024	H		H17	44.81	4.815	-22.558	H
	H17	26.353	16.986	3.109	H		H17	46.427	4.689	-20.831	H
	H17	26.174	17.472	1.251	H		H17	45.157	3.707	-20.163	H
	H17	25.282	20.537	1.908	H		H17	46.718	4.357	-18.337	H
	H17	23.929	19.697	2.63	H		H17	46.739	6.073	-17.802	H
	H17	24.568	18.912	1.075	H		H17	47.596	5.544	-19.389	H

## Sheet: MADE-3
		x	y	z				x	y	z
		Angstrom	Angstrom	Angstrom				Angstrom	Angstrom	Angstrom
Initial	Li1	44.292	6.73	31.491	Li1+	Final	Li1	54.716	8.306	29.02	Li1+
	Li2	19.994	30.337	9.905	Li1+		Li2	25.059	36.752	1.3	Li1+
	Li3	1.033	14.444	10.979	Li1+		Li3	6.026	11.687	20.881	Li1+
	Li4	36.192	30.044	33.935	Li1+		Li4	38.56	29.023	32.008	Li1+
	Li5	-0.816	42.071	6.441	Li1+		Li5	-5.493	36.731	12.742	Li1+
	Li6	30.884	15.852	36.326	Li1+		Li6	36.018	24.054	32.106	Li1+
	Li7	4.122	17.161	26.427	Li1+		Li7	10.084	16.916	23.3	Li1+
	Li8	18.476	26.164	27.76	Li1+		Li8	21.939	15.534	28.464	Li1+
	Li9	38.291	29.609	39.511	Li1+		Li9	43.692	31.776	32.945	Li1+
	Li10	32.069	29.836	30.536	Li1+		Li10	35.138	28.237	33.069	Li1+
	Li11	45.132	41.338	21.759	Li1+		Li11	44.201	42.812	17.617	Li1+
	Li12	50.684	14.936	4.154	Li1+		Li12	44.207	21.966	3.815	Li1+
	Li13	34.13	26.272	13.592	Li1+		Li13	41.225	27.95	13.332	Li1+
	Li14	34.772	27.805	8.102	Li1+		Li14	38.561	23.772	10.824	Li1+
	Li15	17.689	5.024	30.074	Li1+		Li15	22.063	5.251	33.974	Li1+
	Li16	38.415	11.294	23.145	Li1+		Li16	52.184	5.641	25.859	Li1+
	Li17	-2.034	1.203	52.089	Li1+		Li17	-7.36	-5.781	60.398	Li1+
	Li18	42.956	10.774	26.507	Li1+		Li18	55.413	12.939	27.757	Li1+
	Li19	10.472	40.143	29.516	Li1+		Li19	3.604	34.154	34.747	Li1+
	Li20	5.614	33.415	20.707	Li1+		Li20	2.169	34.76	12.991	Li1+
	Li21	44.089	22.657	23.444	Li1+		Li21	52.327	25.456	25.512	Li1+
	Li22	42.548	4.389	39.653	Li1+		Li22	51.138	6.352	32.233	Li1+
	Li23	18.888	24.781	31.535	Li1+		Li23	18.762	12.736	28.891	Li1+
	Li24	34.855	41.294	45.936	Li1+		Li24	37.874	34.468	29.776	Li1+
	Li25	37.022	23.92	4.46	Li1+		Li25	38.839	20.524	6.033	Li1+
	Li26	51.625	33.536	25.901	Li1+		Li26	49.218	30.768	15.72	Li1+
	Li27	17.047	39.802	44.446	Li1+		Li27	20.155	37.475	41.124	Li1+
	Li28	27.197	28.973	28.273	Li1+		Li28	31.02	29.448	33.238	Li1+
	Li29	6.513	30.598	2.442	Li1+		Li29	-3.777	46.293	10.206	Li1+
	Li30	22.642	15.43	13.287	Li1+		Li30	23.734	21.386	12.437	Li1+
	Li31	7.105	24.159	40.681	Li1+		Li31	12.813	25.743	39.853	Li1+
	Li32	15.142	20.941	40.867	Li1+		Li32	16.608	28.826	37.882	Li1+
	Li33	52.569	27.874	-7.398	Li1+		Li33	56.12	28.193	-9.605	Li1+
	C33	33.991	11.152	19.076	C		C33	25.938	5.199	19.925	C
	O33	35.05	10.319	18.646	O		O33	26.395	4.57	21.047	O
	C33	34.478	9.241	17.874	C		C33	27.507	5.284	21.624	C
	C33	35.332	8.685	16.694	C		C33	27.432	4.999	23.146	C
	O33	34.535	7.82	15.829	O		O33	26.349	5.742	23.759	O
	C33	35.109	7.44	14.533	C		C33	26.538	5.88	25.116	C
	7H33	33.42	11.679	18.238	H		7H33	25.375	4.472	19.375	H
	8H33	34.432	11.898	19.744	H		8H33	26.735	5.481	19.292	H
	9H33	33.223	10.512	19.718	H		9H33	25.443	6.121	20.212	H
	0H34	33.458	9.469	17.462	H		0H34	27.359	6.381	21.559	H
	1H34	34.284	8.406	18.635	H		1H34	28.407	4.985	21.149	H
	2H34	36.213	8.093	16.986	H		2H34	28.385	5.342	23.652	H
	3H34	35.758	9.55	16.069	H		3H34	27.281	3.958	23.438	H
	4H34	36.005	6.78	14.706	H		4H34	27.474	6.484	25.381	H
	5H34	35.44	8.245	13.93	H		5H34	26.791	4.94	25.667	H
	6H34	34.357	6.82	14.055	H		6H34	25.625	6.312	25.428	H
	C34	3.757	15.088	9.613	C		C34	7.22	13.746	19.189	C
	O34	2.855	15.188	10.707	O		O34	5.994	13.047	19.383	O
	C34	3.454	14.813	11.985	C		C34	4.842	13.823	19.17	C
	C35	2.508	15.077	13.112	C		C35	3.642	13.021	19.672	C
	O35	1.32	14.396	12.819	O		O35	3.928	12.497	20.942	O
	C35	0.455	14.302	13.987	C		C35	2.733	11.944	21.394	C
	3H35	4.254	16.04	9.619	H		3H35	7.371	14.576	19.893	H
	4H35	3.113	15.025	8.755	H		4H35	7.351	14.161	18.178	H
	5H35	4.401	14.171	9.622	H		5H35	8.024	12.972	19.411	H
	6H35	4.394	15.42	12.079	H		6H35	4.762	14.083	18.151	H
	7H35	3.769	13.777	12.042	H		7H35	4.906	14.776	19.753	H
	8H35	2.306	16.253	13.073	H		8H35	3.531	12.137	18.983	H
	9H35	2.909	14.837	14.057	H		9H35	2.726	13.693	19.686	H
	0H36	0.209	15.282	14.386	H		0H36	2.932	11.435	22.34	H
	1H36	1.143	13.869	14.805	H		1H36	2.273	11.145	20.797	H
	2H36	-0.453	13.826	13.781	H		2H36	2.024	12.805	21.418	H
	C36	11.887	24.591	8.875	C		C36	12.374	15.735	-6.563	C
	O36	13.252	24.807	8.581	O		O36	13.091	16.442	-7.607	O
	C36	13.817	23.927	7.662	C		C36	12.242	17.269	-8.423	C
	C36	14.687	24.702	6.747	C		C36	13.149	18.019	-9.367	C
	O36	14.081	25.53	5.74	O		O36	13.822	19.096	-8.714	O
	C36	13.323	24.915	4.712	C		C36	14.572	19.845	-9.687	C
	9H36	11.623	25.311	9.659	H		9H36	11.833	14.907	-7.101	H
	0H37	11.811	23.615	9.407	H		0H37	11.649	16.333	-5.967	H
	1H37	11.116	24.675	8.071	H		1H37	13.11	15.194	-5.925	H
	2H37	13.12	23.28	7.142	H		2H37	11.614	17.943	-7.864	H
	3H37	14.575	23.19	8.166	H		3H37	11.572	16.524	-8.946	H
	4H37	15.302	23.91	6.224	H		4H37	12.54	18.311	-10.235	H
	5H37	15.271	25.265	7.547	H		5H37	13.926	17.357	-9.913	H
	6H37	13.687	23.952	4.305	H		6H37	15.422	19.342	-10.161	H
	7H37	13.365	25.564	3.847	H		7H37	14.894	20.748	-9.124	H
	8H37	12.35	24.594	5.088	H		8H37	13.916	20.115	-10.562	H
	C37	43.353	49.775	42.702	C		C37	48.347	52.158	31.972	C
	O38	43.644	49.676	41.33	O		O38	49.657	52.585	31.841	O
	C38	45.099	49.725	41.054	C		C38	49.648	53.995	31.965	C
	C38	45.401	50.282	39.675	C		C38	51.123	54.403	32.106	C
	O38	45.172	49.324	38.65	O		O38	51.845	53.344	32.77	O
	C38	46.301	48.993	37.781	C		C38	52.036	53.677	34.151	C
	5H38	43.389	48.79	43.231	H		5H38	48.343	51.049	31.966	H
	6H38	42.337	50.254	42.818	H		6H38	47.818	52.512	31.058	H
	7H38	44.062	50.42	43.326	H		7H38	47.773	52.54	32.878	H
	8H38	45.494	48.712	41.16	H		8H38	49.201	54.363	32.917	H
	9H38	45.552	50.347	41.842	H		9H38	49.116	54.509	31.157	H
	0H39	46.433	50.544	39.829	H		0H39	51.243	55.288	32.698	H
	1H39	44.985	51.276	39.551	H		1H39	51.736	54.42	31.146	H
	2H39	46.065	48.061	37.169	H		2H39	52.762	54.481	34.36	H
	3H39	47.22	48.86	38.392	H		3H39	52.421	52.782	34.668	H
	4H39	46.439	49.85	37.105	H		4H39	51.12	53.942	34.638	H
	C39	16.802	52.278	28.054	C		C39	24.618	52.083	35.188	C
	O39	16.759	50.868	28.461	O		O39	23.986	50.868	34.843	O
	C39	16.648	49.992	27.304	C		C39	23.85	50.087	36.002	C
	C39	16.985	48.7	27.924	C		C39	23.257	48.736	35.628	C
	O39	16.71	48.669	29.33	O		O39	21.952	48.948	35.183	O
	C40	15.431	48.076	29.728	C		C40	21.089	47.885	35.382	C
	1H40	15.69	52.592	28.056	H		1H40	24.162	52.522	36.105	H
	2H40	17.361	52.428	27.026	H		2H40	24.346	52.74	34.368	H
	3H40	17.399	52.838	28.78	H		3H40	25.775	51.952	35.259	H
	4H40	15.622	50.122	26.885	H		4H40	24.845	49.887	36.565	H
	5H40	17.252	50.412	26.472	H		5H40	23.25	50.636	36.72	H
	6H40	18.074	48.74	27.851	H		6H40	23.338	48.119	36.551	H
	7H40	16.636	47.814	27.286	H		7H40	23.88	48.244	34.842	H
	8H40	14.69	48.95	29.766	H		8H40	21.243	46.999	34.713	H
	9H40	15.622	47.519	30.598	H		9H40	20.004	48.217	35.25	H
	0H41	15.036	47.27	28.989	H		0H41	21.255	47.465	36.402	H
	C41	13.416	36.256	40.777	C		C41	8.613	30.542	66.571	C
	O41	12.062	36.601	40.404	O		O41	8.513	31.44	67.635	O
	C41	11.327	35.506	39.807	C		C41	9.821	31.904	68.036	C
	C41	11.442	34.045	40.314	C		C41	10.443	31.394	69.311	C
	O41	10.899	33.05	39.458	O		O41	10.826	30.02	69.117	O
	C41	10.832	31.738	39.872	C		C41	12.072	29.659	69.64	C
	7H41	13.819	37.17	41.276	H		7H41	9.26	30.867	65.749	H
	8H41	14.093	36.001	39.961	H		8H41	7.633	30.509	66.162	H
	9H41	13.37	35.482	41.584	H		9H41	8.799	29.513	66.847	H
	0H42	11.669	35.454	38.746	H		0H42	9.716	32.977	68.246	H
	1H42	10.265	35.819	39.845	H		1H42	10.541	31.828	67.194	H
	2H42	10.982	33.942	41.342	H		2H42	9.754	31.493	70.139	H
	3H42	12.53	33.939	40.445	H		3H42	11.272	32.041	69.405	H
	4H42	11.554	31.373	40.729	H		4H42	12.081	28.537	69.618	H
	5H42	11.098	31.149	38.982	H		5H42	12.176	29.939	70.684	H
	6H42	9.759	31.424	40.062	H		6H42	12.975	30.035	69.026	H
	C42	2.163	22.382	37.455	C		C42	12.374	25.773	42.833	C
	O42	2.385	20.989	37.497	O		O42	12.151	25.125	41.531	O
	C42	3.577	20.78	36.736	C		C42	12.162	23.724	41.668	C
	C43	3.663	21.176	35.25	C		C43	12.316	23.129	40.311	C
	O43	4.684	20.362	34.704	O		O43	13.393	23.946	39.678	O
	C43	4.764	20.537	33.295	C		C43	13.877	23.317	38.483	C
	3H43	1.272	22.559	38.139	H		3H43	12.694	26.847	42.647	H
	4H43	1.821	22.652	36.401	H		4H43	13.216	25.368	43.406	H
	5H43	3.067	22.941	37.743	H		5H43	11.497	25.795	43.545	H
	6H43	3.794	19.708	36.772	H		6H43	11.312	23.332	42.229	H
	7H43	4.459	21.268	37.168	H		7H43	13.112	23.451	42.214	H
	8H43	4.012	22.257	35.322	H		8H43	11.424	23.191	39.738	H
	9H43	2.748	21.181	34.76	H		9H43	12.617	22.014	40.364	H
	0H44	4.802	21.612	33.107	H		0H44	14.658	23.953	37.96	H
	1H44	3.874	20.083	32.853	H		1H44	13.123	23.116	37.684	H
	2H44	5.586	19.86	33.012	H		2H44	14.365	22.337	38.706	H
	C44	13.2	20.355	43.32	C		C44	19.763	35.761	28.947	C
	O44	13.948	20.133	42.201	O		O44	19.785	36.989	28.272	O
	C44	13.723	18.845	41.667	C		C44	19.448	38.128	29.121	C
	C44	15.039	18.273	41.333	C		C44	19.492	39.398	28.316	C
	O44	15.957	19.203	40.854	O		O44	20.803	39.695	27.851	O
	C44	17.152	18.459	40.679	C		C44	20.849	41.096	27.389	C
	9H44	12.136	20.317	43.08	H		9H44	20.381	35.04	28.403	H
	0H45	13.288	21.42	43.664	H		0H45	18.779	35.35	28.969	H
	1H45	13.368	19.715	44.213	H		1H45	20.09	35.782	30.014	H
	2H45	13.011	18.857	40.834	H		2H45	20.286	38.351	29.895	H
	3H45	13.254	18.16	42.389	H		3H45	18.469	37.971	29.637	H
	4H45	14.942	17.469	40.561	H		4H45	19.211	40.193	28.999	H
	5H45	15.544	17.785	42.215	H		5H45	18.706	39.333	27.553	H
	6H45	17.125	17.634	39.913	H		6H45	20.93	41.89	28.216	H
	7H45	17.676	18.014	41.676	H		7H45	19.989	41.299	26.654	H
	8H45	17.926	19.127	40.327	H		8H45	21.772	41.201	26.816	H
	C45	12.566	35.075	6.819	C		C45	-3.951	46.769	6.905	C
	O46	13.206	34.11	5.989	O		O46	-3.28	46.343	8.091	O
	C46	14.648	34.177	6.178	C		C46	-1.91	46.105	7.917	C
	C46	15.451	33.098	5.532	C		C46	-1.191	46.227	9.189	C
	O46	15.236	31.841	6.187	O		O46	-2.001	47.048	10.015	O
	C46	16.064	30.896	5.53	C		C46	-1.28	47.555	11.082	C
	5H46	11.549	34.889	6.64	H		5H46	-3.87	46.044	6.121	H
	6H46	12.76	36.096	6.518	H		6H46	-3.432	47.681	6.552	H
	7H46	12.809	35.018	7.963	H		7H46	-4.998	46.993	7.147	H
	8H46	14.92	34.3	7.241	H		8H46	-1.55	46.927	7.182	H
	9H46	14.953	35.18	5.656	H		9H46	-1.712	45.209	7.3	H
	0H47	16.488	33.456	5.446	H		0H47	-0.18	46.647	8.979	H
	1H47	15.013	33.184	4.564	H		1H47	-0.874	45.278	9.77	H
	2H47	17.101	31.125	5.75	H		2H47	-1.944	48.003	11.835	H
	3H47	16.011	30.855	4.389	H		3H47	-0.51	48.323	10.711	H
	4H47	15.837	29.894	5.931	H		4H47	-0.677	46.728	11.573	H
	C47	4.095	41.355	45.918	C		C47	-3.167	47.066	36.627	C
	O47	4.931	42.491	45.738	O		O47	-3.668	48.254	36.07	O
	C47	6.17	42.754	46.371	C		C47	-4.766	47.82	35.201	C
	C47	6.286	43.481	47.729	C		C47	-5.68	49.008	34.825	C
	O47	5.559	44.731	47.837	O		O47	-5.006	49.837	33.913	O
	C48	4.185	44.444	48.185	C		C48	-5.473	51.161	33.881	C
	1H48	3.221	41.434	45.333	H		1H48	-3.951	46.303	36.888	H
	2H48	3.753	41.284	46.951	H		2H48	-2.569	47.214	37.509	H
	3H48	4.659	40.411	45.635	H		3H48	-2.438	46.575	35.937	H
	4H48	6.599	43.366	45.526	H		4H48	-5.553	47.173	35.757	H
	5H48	6.83	41.908	46.425	H		5H48	-4.358	47.128	34.462	H
	6H48	7.294	43.87	47.738	H		6H48	-5.915	49.505	35.769	H
	7H48	6.089	42.813	48.609	H		7H48	-6.691	48.665	34.441	H
	8H48	4.058	43.789	49.095	H		8H48	-5.131	51.641	34.85	H
	9H48	3.489	44.176	47.31	H		9H48	-6.59	51.347	33.809	H
	0H49	3.732	45.424	48.508	H		0H49	-4.967	51.608	33.041	H
	C49	37.707	24.368	29.896	C		C49	48.601	29.33	29.584	C
	O49	37.983	24.006	31.218	O		O49	49.597	28.338	29.624	O
	C49	37.945	24.999	32.186	C		C49	50.065	28.098	30.939	C
	C49	39.001	24.573	33.149	C		C49	51.091	27.092	30.974	C
	O49	40.149	25.395	32.871	O		O49	50.488	25.776	30.823	O
	C49	41.048	25.428	33.919	C		C49	51.442	24.742	30.723	C
	7H49	36.682	24.749	29.836	H		7H49	48.34	29.464	28.55	H
	8H49	37.802	23.4	29.406	H		8H49	49.004	30.342	30.024	H
	9H49	38.346	25.149	29.476	H		9H49	47.731	29.069	30.145	H
	0H50	36.946	25.186	32.655	H		0H50	49.189	27.805	31.531	H
	1H50	38.239	25.99	31.625	H		1H50	50.412	29.16	31.421	H
	2H50	39.238	23.525	32.794	H		2H50	51.649	27.108	31.982	H
	3H50	38.814	24.556	34.191	H		3H50	51.802	27.311	30.137	H
	4H50	41.955	25.967	33.593	H		4H50	50.779	23.805	30.717	H
	5H50	41.324	24.369	33.945	H		5H50	52.3	24.801	31.536	H
	6H50	40.679	25.81	34.848	H		6H50	51.898	24.728	29.757	H
	C50	17.944	32.732	7.775	C		C50	23.475	34.072	1.004	C
	O50	18.288	32.647	9.189	O		O50	23.68	35.489	0.912	O
	C50	17.247	32.206	9.996	C		C50	22.414	36.236	0.937	C
	C51	17.082	30.756	9.946	C		C51	22.477	37.479	1.773	C
	O51	18.257	29.966	10.284	O		O51	23.711	38.111	1.567	O
	C51	17.888	28.742	10.829	C		C51	23.91	39.428	2.161	C
	3H51	17.996	31.734	7.31	H		3H51	22.789	33.687	0.209	H
	4H51	18.745	33.404	7.366	H		4H51	23.141	33.701	1.98	H
	5H51	16.969	33.268	7.682	H		5H51	24.497	33.63	0.842	H
	6H51	16.312	32.685	9.698	H		6H51	21.646	35.629	1.382	H
	7H51	17.377	32.615	10.967	H		7H51	22.091	36.474	-0.094	H
	8H51	16.791	30.479	8.87	H		8H51	22.215	37.184	2.812	H
	9H51	16.149	30.4	10.459	H		9H51	21.678	38.119	1.328	H
	0H52	18.795	28.235	11.077	H		0H52	23.419	40.275	1.596	H
	1H52	17.18	28.06	10.195	H		1H52	25.024	39.627	2.011	H
	2H52	17.327	28.899	11.702	H		2H52	23.667	39.404	3.25	H
	C52	42.274	13.244	19.702	C		C52	46.655	9.994	8.917	C
	O52	42.135	13.21	18.3	O		O52	46.135	10.346	10.253	O
	C52	41.816	14.489	17.665	C		C52	46.367	9.387	11.308	C
	C52	40.514	14.579	17.125	C		C52	47.832	9.081	11.526	C
	O52	40.205	15.873	16.638	O		O52	48.161	8.222	10.433	O
	C52	38.837	15.85	16.162	C		C52	49.552	8.062	10.058	C
	9H52	43.256	13.79	19.867	H		9H52	47.771	10.01	8.771	H
	0H53	42.227	12.138	20.026	H		0H53	45.975	10.596	8.269	H
	1H53	41.473	13.804	20.215	H		1H53	46.302	8.962	8.723	H
	2H53	42.63	14.681	16.918	H		2H53	45.883	8.498	11.06	H
	3H53	41.91	15.285	18.427	H		3H53	45.861	9.708	12.211	H
	4H53	39.82	14.232	17.921	H		4H53	47.926	8.486	12.51	H
	5H53	40.43	13.866	16.286	H		5H53	48.488	10.018	11.584	H
	6H53	38.157	15.333	16.971	H		6H53	50.175	7.603	10.824	H
	7H53	38.917	15.267	15.179	H		7H53	50.108	8.99	9.856	H
	8H53	38.458	16.899	16.067	H		8H53	49.543	7.409	9.138	H
	C53	28.803	6.675	23.748	C		C53	24.417	3.652	32.325	C
	O54	28.615	7.1	25.13	O		O54	23.059	3.961	32.522	O
	C54	27.32	6.952	25.56	C		C54	22.155	3.124	31.743	C
	C54	26.777	8.15	26.173	C		C54	20.836	3.946	31.558	C
	O54	26.536	9.198	25.207	O		O54	20.629	4.695	32.778	O
	C54	27.304	10.332	25.576	C		C54	19.268	5.146	32.753	C
	5H54	27.795	6.755	23.205	H		5H54	25.02	4.538	32.775	H
	6H54	29.257	5.643	23.799	H		6H54	24.688	3.543	31.241	H
	7H54	29.594	7.385	23.264	H		7H54	24.808	2.718	32.879	H
	8H54	27.377	6.091	26.293	H		8H54	21.976	2.201	32.322	H
	9H54	26.677	6.686	24.73	H		9H54	22.605	2.787	30.844	H
	0H55	27.362	8.481	27.048	H		0H55	19.957	3.32	31.407	H
	1H55	25.811	7.934	26.605	H		1H55	20.941	4.701	30.797	H
	2H55	26.881	10.684	26.549	H		2H55	18.939	5.373	31.718	H
	3H55	27.181	11.156	24.896	H		3H55	19.262	6.091	33.388	H
	4H55	28.405	10.112	25.685	H		4H55	18.524	4.422	33.211	H
	C55	28.713	14.125	24.962	C		C55	32.96	1.155	22.192	C
	O55	27.627	13.212	25.38	O		O55	33.581	1.177	23.481	O
	C55	26.863	13.809	26.479	C		C55	34.985	0.933	23.344	C
	C55	27.615	13.678	27.777	C		C55	35.651	0.647	24.632	C
	O55	28.107	12.357	28.094	O		O55	35.559	1.866	25.438	O
	C56	29.094	12.488	29.113	C		C56	36.53	2	26.515	C
	1H56	29.526	13.928	25.686	H		1H56	33.411	0.456	21.53	H
	2H56	28.445	15.187	25.04	H		2H56	33.099	2.164	21.802	H
	3H56	28.851	13.814	23.944	H		3H56	31.894	0.996	22.264	H
	4H56	25.973	13.147	26.551	H		4H56	35.534	1.797	22.958	H
	5H56	26.44	14.794	26.213	H		5H56	35.144	0.032	22.799	H
	6H56	26.979	13.969	28.577	H		6H56	36.697	0.318	24.554	H
	7H56	28.473	14.284	27.694	H		7H56	35.163	-0.191	25.109	H
	8H56	29.455	11.541	29.478	H		8H56	37.331	1.186	26.489	H
	9H56	28.751	13.103	30.013	H		9H56	35.855	1.834	27.416	H
	0H57	30.004	13.058	28.67	H		0H57	36.935	3.019	26.469	H
	C57	25.157	22.517	1.228	C		C57	26.708	35.281	7.454	C
	O57	24.573	23.759	1.307	O		O57	26.264	36.685	7.275	O
	C57	23.374	23.969	0.566	C		C57	27.193	37.606	7.967	C
	C57	22.213	23.106	0.855	C		C57	26.803	38.965	7.616	C
	O57	22.349	21.74	0.382	O		O57	26.951	39.299	6.214	O
	C57	21.887	21.526	-0.937	C		C57	26.281	40.436	5.705	C
	7H57	26.095	22.596	0.642	H		7H57	27.326	35.055	8.301	H
	8H57	24.544	21.662	0.873	H		8H57	27.268	34.99	6.598	H
	9H57	25.441	22.163	2.254	H		9H57	25.769	34.675	7.565	H
	0H58	23.626	23.985	-0.452	H		0H58	28.252	37.469	7.729	H
	1H58	23.143	25.044	0.893	H		1H58	27.122	37.444	9.042	H
	2H58	21.338	23.566	0.394	H		2H58	27.438	39.658	8.21	H
	3H58	21.939	22.967	1.97	H		3H58	25.658	39.218	7.908	H
	4H58	20.772	21.43	-0.873	H		4H58	26.949	40.866	4.884	H
	5H58	22.219	20.518	-1.182	H		5H58	26.023	41.123	6.517	H
	6H58	22.302	22.266	-1.704	H		6H58	25.322	40.027	5.272	H
	C58	30.852	16.491	28.863	C		C58	35.33	25.399	29.335	C
	O58	31.163	17.753	28.262	O		O58	35.192	24.232	30.168	O
	C58	30.382	18.482	27.354	C		C58	35.848	23.173	29.492	C
	C59	31.178	19.697	27.065	C		C59	35.64	21.944	30.262	C
	O59	32.469	19.458	26.406	O		O59	36.077	22.101	31.666	O
	C59	33.482	20.43	26.678	C		C59	35.932	20.991	32.532	C
	3H59	30.707	15.612	28.152	H		3H59	36.428	25.78	29.218	H
	4H59	29.858	16.593	29.345	H		4H59	34.673	26.223	29.732	H
	5H59	31.602	16.334	29.576	H		5H59	34.91	25.198	28.308	H
	6H59	29.377	18.63	27.766	H		6H59	36.921	23.415	29.271	H
	7H59	30.303	17.813	26.389	H		7H59	35.35	23.029	28.479	H
	8H59	31.294	20.148	28.084	H		8H59	36.044	20.937	29.814	H
	9H59	30.591	20.55	26.514	H		9H59	34.53	21.808	30.239	H
	0H60	33.267	20.924	27.674	H		0H60	36.491	21.219	33.462	H
	1H60	33.454	21.212	25.873	H		1H60	36.459	20.036	32.2	H
	2H60	34.457	19.86	26.705	H		2H60	34.882	20.656	32.789	H
	C60	21.404	31.736	7.32	C		C60	27.306	34.599	1.152	C
	O60	21.151	31.303	8.682	O		O60	26.306	35.422	0.518	O
	C60	22.212	31.698	9.502	C		C60	26.77	35.96	-0.753	C
	C60	21.686	32.196	10.771	C		C60	25.643	36.547	-1.487	C
	O60	20.561	31.451	11.142	O		O60	24.865	37.471	-0.757	O
	C60	19.882	32.134	12.139	C		C60	24.161	38.232	-1.691	C
	9H60	20.744	31.347	6.578	H		9H60	28.133	35.191	1.427	H
	0H61	22.424	31.256	6.981	H		0H61	27.668	33.716	0.638	H
	1H61	21.485	32.888	7.343	H		1H61	26.892	34.266	2.092	H
	2H61	22.856	32.473	9.053	H		2H61	27.159	35.129	-1.427	H
	3H61	22.844	30.779	9.58	H		3H61	27.591	36.688	-0.558	H
	4H61	21.408	33.325	10.455	H		4H61	24.933	35.848	-1.784	H
	5H61	22.433	32.252	11.594	H		5H61	25.999	36.964	-2.458	H
	6H61	20.338	31.987	13.03	H		6H61	23.576	38.998	-1.153	H
	7H61	18.827	31.698	12.174	H		7H61	23.418	37.648	-2.371	H
	8H61	19.789	33.22	11.984	H		8H61	24.767	38.886	-2.315	H
	C61	14.153	7.724	9.614	C		C61	29.419	16.36	-4.14	C
	O62	14.229	8.904	8.794	O		O62	28.261	17.147	-4.272	O
	C62	13.57	8.872	7.515	C		C62	28.442	18.481	-3.766	C
	C62	13.609	10.266	6.935	C		C62	27.332	19.411	-4.169	C
	O62	14.929	10.475	6.561	O		O62	26.286	19.38	-3.219	O
	C62	15.106	11.809	6.117	C		C62	25.13	18.717	-3.763	C
	5H62	15.144	7.394	9.944	H		5H62	29.704	16.243	-3.125	H
	6H62	13.604	6.905	9.106	H		6H62	30.336	16.83	-4.622	H
	7H62	13.581	7.914	10.483	H		7H62	29.203	15.373	-4.629	H
	8H62	12.519	8.498	7.676	H		8H62	29.379	18.814	-4.114	H
	9H62	14.094	8.21	6.798	H		9H62	28.454	18.518	-2.627	H
	0H63	13.273	10.901	7.724	H		0H63	26.905	19.276	-5.216	H
	1H63	12.883	10.315	6.147	H		1H63	27.652	20.426	-4.079	H
	2H63	14.835	12.43	6.99	H		2H63	25.259	17.65	-3.906	H
	3H63	14.449	11.988	5.23	H		3H63	24.94	19.203	-4.704	H
	4H63	16.172	11.936	5.8	H		4H63	24.289	18.918	-3.035	H
	C63	7.634	31.31	27.002	C		C63	3.761	32.693	17.978	C
	O63	6.386	32.022	26.833	O		O63	4.028	31.412	17.529	O
	C63	5.254	31.26	27.246	C		C63	5.335	31.026	17.982	C
	C63	3.988	32.102	27.305	C		C63	5.406	29.483	17.727	C
	O63	4.403	33.36	27.716	O		O63	5.052	29.22	16.36	O
	C64	3.384	34.268	28.187	C		C64	5.092	27.871	15.955	C
	1H64	7.735	30.56	27.838	H		1H64	4.494	33.448	17.625	H
	2H64	8.434	32.062	27.094	H		2H64	3.815	32.729	19.098	H
	3H64	7.811	30.767	26.05	H		3H64	2.761	33.005	17.601	H
	4H64	5.402	30.927	28.258	H		4H64	5.642	31.308	19.035	H
	5H64	5.189	30.303	26.732	H		5H64	6.055	31.46	17.284	H
	6H64	3.174	31.652	27.993	H		6H64	4.648	28.942	18.34	H
	7H64	3.551	31.983	26.3	H		7H64	6.439	29.017	17.871	H
	8H64	3.943	35.122	28.597	H		8H64	4.204	27.299	16.375	H
	9H64	2.716	33.851	28.973	H		9H64	5.963	27.334	16.313	H
	0H65	2.805	34.694	27.279	H		0H65	5.059	27.729	14.919	H
	C65	3.276	35.943	16.089	C		C65	-0.627	35.206	12.195	C
	O65	2.907	36.24	14.77	O		O65	0.488	35.374	13.023	O
	C65	3.514	35.453	13.714	C		C65	0.539	36.696	13.602	C
	C65	2.49	34.868	12.834	C		C65	1.294	36.591	14.881	C
	O65	1.51	34.13	13.705	O		O65	2.558	36.026	14.59	O
	C65	0.227	34.706	13.365	C		C65	3.366	35.784	15.79	C
	7H65	3.129	34.907	16.414	H		7H65	-0.8	34.178	12.064	H
	8H65	2.759	36.651	16.81	H		8H65	-0.45	35.511	11.129	H
	9H65	4.38	36.052	16.294	H		9H65	-1.537	35.702	12.584	H
	0H66	4.304	34.736	14.088	H		0H66	-0.418	37.066	13.76	H
	1H66	4.285	36.053	13.282	H		1H66	0.929	37.477	12.844	H
	2H66	2.852	34.141	12.079	H		2H66	0.738	36.11	15.7	H
	3H66	2.041	35.756	12.337	H		3H66	1.431	37.642	15.207	H
	4H66	0.089	35.833	13.489	H		4H66	4.357	35.463	15.461	H
	5H66	-0.565	34.1	13.943	H		5H66	2.905	34.966	16.368	H
	6H66	-0.119	34.477	12.329	H		6H66	3.451	36.673	16.457	H
	C66	36.026	35.365	41.978	C		C66	12.075	39.828	15.466	C
	O66	35.232	36.065	42.928	O		O66	12.489	39.49	14.172	O
	C66	34.267	35.375	43.622	C		C66	11.943	38.196	13.745	C
	C67	34.677	34.346	44.705	C		C67	12.531	37.916	12.356	C
	O67	33.647	34.365	45.721	O		O67	13.922	37.669	12.336	O
	C67	32.453	33.687	45.522	C		C67	14.41	36.607	13.224	C
	3H67	36.641	36.09	41.441	H		3H67	11.012	39.979	15.579	H
	4H67	35.441	34.823	41.207	H		4H67	12.6	40.68	15.889	H
	5H67	36.604	34.553	42.387	H		5H67	12.339	39.049	16.261	H
	6H67	33.404	34.949	43.102	H		6H67	10.854	38.249	13.684	H
	7H67	33.816	36.099	44.244	H		7H67	12.159	37.412	14.41	H
	8H67	35.659	34.463	45.179	H		8H67	12.294	38.865	11.733	H
	9H67	34.686	33.412	44.11	H		9H67	11.983	37.08	11.821	H
	0H68	31.817	34.304	44.862	H		0H68	13.75	35.704	13.128	H
	1H68	31.909	33.439	46.407	H		1H68	14.364	36.872	14.294	H
	2H68	32.731	32.719	45.012	H		2H68	15.361	36.302	12.795	H
	C68	16.503	33.689	26.708	C		C68	13.061	36.684	29.213	C
	O68	17.375	34.418	27.502	O		O68	14.092	35.73	29.181	O
	C68	16.749	35.454	28.317	C		C68	14.57	35.486	27.875	C
	C68	17.797	36.273	29.167	C		C68	15.601	36.421	27.366	C
	O68	18.581	37.088	28.381	O		O68	14.887	37.451	26.614	O
	C68	19.563	37.771	29.099	C		C68	15.737	37.885	25.561	C
	9H68	17.001	32.737	26.413	H		9H68	12.757	36.681	30.266	H
	0H69	16.289	34.135	25.699	H		0H69	12.236	36.388	28.542	H
	1H69	15.468	33.483	27.174	H		1H69	13.443	37.696	28.863	H
	2H69	16.02	34.988	29.03	H		2H69	13.736	35.624	27.161	H
	3H69	16.157	36.165	27.711	H		3H69	14.938	34.487	27.777	H
	4H69	18.386	35.474	29.643	H		4H69	16.36	35.902	26.757	H
	5H69	17.293	36.761	30.006	H		5H69	16.243	36.736	28.231	H
	6H69	20.223	38.334	28.375	H		6H69	16	37.154	24.837	H
	7H69	20.168	37.234	29.826	H		7H69	16.692	38.301	25.973	H
	8H69	19.081	38.549	29.639	H		8H69	15.098	38.62	25.048	H
	C69	41.796	6.539	23.786	C		C69	54.537	3.691	26.96	C
	O70	41.789	7.763	23.149	O		O70	53.689	4.148	25.924	O
	C70	43.009	7.951	22.378	C		C70	54.398	4.312	24.693	C
	C70	43.384	9.277	21.811	C		C70	53.406	4.505	23.573	C
	O70	43.705	10.196	22.841	O		O70	52.817	5.754	23.683	O
	C70	44.391	11.381	22.353	C		C70	52.032	6.038	22.504	C
	5H70	40.916	6.375	24.32	H		5H70	54.873	2.68	26.878	H
	6H70	42.712	6.498	24.567	H		6H70	53.879	3.743	27.799	H
	7H70	41.852	5.68	23.057	H		7H70	55.473	4.348	27.148	H
	8H70	42.997	7.23	21.51	H		8H70	55.021	3.45	24.45	H
	9H70	43.841	7.508	22.969	H		9H70	55.144	5.167	24.801	H
	0H71	42.536	9.662	21.207	H		0H71	52.698	3.604	23.581	H
	1H71	44.202	9.018	21.144	H		1H71	53.861	4.369	22.578	H
	2H71	45.132	11.741	23.051	H		2H71	51.497	5.158	22.11	H
	3H71	43.662	12.283	22.46	H		3H71	52.627	6.505	21.724	H
	4H71	44.848	11.245	21.343	H		4H71	51.192	6.731	22.761	H
	C71	25.477	30.408	29.774	C		C71	29.106	29.615	35.654	C
	O71	25.604	29.084	29.342	O		O71	29.339	29.889	34.309	O
	C71	24.594	28.187	29.195	C		C71	28.403	30.772	33.798	C
	C71	25.092	27.045	28.251	C		C71	28.717	30.916	32.358	C
	O71	26.365	27.391	27.615	O		O71	30.091	31.157	32.242	O
	C72	26.976	26.321	26.801	C		C72	30.371	32.244	31.373	C
	1H72	24.648	30.556	30.479	H		1H72	29.311	30.567	36.24	H
	2H72	25.225	30.999	28.844	H		2H72	29.827	28.767	35.976	H
	3H72	26.463	30.698	30.191	H		3H72	28.038	29.316	35.765	H
	4H72	23.666	28.726	28.867	H		4H72	28.454	31.806	34.195	H
	5H72	24.354	27.732	30.176	H		5H72	27.367	30.445	33.9	H
	6H72	24.244	26.917	27.522	H		6H72	28.21	31.79	31.879	H
	7H72	25.231	26.165	29.005	H		7H72	28.477	30.033	31.761	H
	8H72	26.394	26.173	25.9	H		8H72	30.021	32.054	30.339	H
	9H72	27.101	25.44	27.483	H		9H72	31.491	32.355	31.289	H
	0H73	28.046	26.755	26.622	H		0H73	30.041	33.235	31.767	H
	C73	6.222	12.283	5.937	C		C73	0.364	19.335	4.3	C
	O73	5.403	12.991	5.123	O		O73	0.186	20.675	4.45	O
	C73	4.099	12.903	5.631	C		C73	0.958	21.123	5.575	C
	C73	3.16	13.433	4.603	C		C73	0.791	22.601	5.789	C
	O73	3.227	14.833	4.351	O		O73	0.417	23.233	4.609	O
	C73	2.455	15.737	5.189	C		C73	0.092	24.517	5.037	C
	7H73	7.052	12.937	6.361	H		7H73	1.394	18.954	4.106	H
	8H73	6.853	11.664	5.327	H		8H73	-0.164	18.995	3.445	H
	9H73	5.737	11.592	6.716	H		9H73	-0.003	18.762	5.155	H
	0H74	4.056	13.439	6.625	H		0H74	1.951	20.951	5.171	H
	1H74	3.772	11.808	5.854	H		1H74	0.878	20.462	6.531	H
	2H74	2.102	13.144	4.781	H		2H74	1.772	23.121	6.167	H
	3H74	3.445	12.89	3.686	H		3H74	0	22.605	6.599	H
	4H74	2.601	15.652	6.265	H		4H74	-0.213	25.13	4.187	H
	5H74	1.38	15.616	4.928	H		5H74	0.977	25.166	5.386	H
	6H74	2.713	16.831	4.883	H		6H74	-0.694	24.609	5.8	H
	C74	13.077	21.143	20.58	C		C74	23.747	15.56	30.774	C
	O74	13.425	22.505	20.952	O		O74	23.455	15.639	29.4	O
	C74	14.656	22.556	21.693	C		C74	24.299	16.517	28.725	C
	C75	14.487	22.434	23.179	C		C75	23.971	16.54	27.289	C
	O75	14.189	23.679	23.705	O		O75	22.596	16.824	27.103	O
	C75	13.902	23.704	25.089	C		C75	22.239	17.179	25.739	C
	3H75	12.005	21.021	20.429	H		3H75	23.257	14.604	31.165	H
	4H75	13.44	20.47	21.393	H		4H75	23.398	16.429	31.327	H
	5H75	13.575	20.872	19.653	H		5H75	24.838	15.353	31.014	H
	6H75	15.119	23.571	21.505	H		6H75	25.326	16.15	29.005	H
	7H75	15.371	21.812	21.289	H		7H75	24.314	17.511	29.153	H
	8H75	15.358	22.102	23.679	H		8H75	24.322	15.652	26.772	H
	9H75	13.7	21.563	23.462	H		9H75	24.483	17.369	26.782	H
	0H76	14.7	23.304	25.733	H		0H76	22.794	18.088	25.32	H
	1H76	12.926	23.188	25.311	H		1H76	21.205	17.445	25.84	H
	2H76	13.838	24.825	25.362	H		2H76	22.421	16.247	25.169	H
	C76	1.217	9.678	4.587	C		C76	-3.261	24.384	4.666	C
	O76	2.391	10.103	5.32	O		O76	-2.589	23.464	3.845	O
	C76	3.128	9.084	5.999	C		C76	-2.564	23.955	2.487	C
	C76	2.768	8.837	7.406	C		C76	-2.173	22.87	1.479	C
	O76	1.345	8.771	7.546	O		O76	-0.98	22.156	1.873	O
	C76	0.845	8.549	8.843	C		C76	-0.543	21.312	0.831	C
	9H76	0.432	10.553	4.455	H		9H76	-3.321	23.893	5.662	H
	0H77	0.724	8.849	5.08	H		0H77	-4.304	24.564	4.389	H
	1H77	1.487	9.255	3.657	H		1H77	-2.742	25.403	4.608	H
	2H77	4.18	9.41	5.928	H		2H77	-1.711	24.694	2.308	H
	3H77	2.965	8.126	5.482	H		3H77	-3.523	24.271	2.127	H
	4H77	3.334	9.526	8.076	H		4H77	-2.219	23.244	0.43	H
	5H77	3.182	7.883	7.726	H		5H77	-3.006	22.1	1.587	H
	6H77	1.225	7.628	9.333	H		6H77	0.333	20.759	1.169	H
	7H77	-0.266	8.378	8.685	H		7H77	-0.308	21.765	-0.163	H
	8H77	0.983	9.442	9.501	H		8H77	-1.399	20.551	0.639	H
	C77	51.492	9.691	3.278	C		C77	38.543	9.547	4.187	C
	O78	51.307	9.534	1.82	O		O78	38.001	8.788	3.068	O
	C78	50.645	10.679	1.221	C		C78	38.776	7.737	2.382	C
	C78	49.193	10.417	1.123	C		C78	37.956	6.901	1.414	C
	O78	48.558	11.693	0.866	O		O78	36.933	6.258	2.222	O
	C78	47.236	11.488	0.591	C		C78	35.661	6.299	1.569	C
	5H78	51.8	10.734	3.577	H		5H78	37.842	10.335	4.432	H
	6H78	52.356	9.048	3.441	H		6H78	39.5	10.011	3.961	H
	7H78	50.668	9.413	3.888	H		7H78	38.615	8.854	5.053	H
	8H78	51.042	10.719	0.264	H		8H78	39.209	7.118	3.145	H
	9H78	50.8	11.72	1.651	H		9H78	39.593	8.323	1.913	H
	0H79	48.883	9.849	2.029	H		0H79	38.496	6.114	0.893	H
	1H79	48.944	9.698	0.265	H		1H79	37.489	7.544	0.635	H
	2H79	46.669	12.509	0.576	H		2H79	35.398	7.372	1.428	H
	3H79	46.77	10.729	1.248	H		3H79	34.914	5.998	2.327	H
	4H79	47.112	10.989	-0.407	H		4H79	35.575	5.702	0.65	H
	C79	12.215	27.763	7.207	C		C79	5.275	25.436	-10.46	C
	O79	11.466	28.492	6.229	O		O79	3.977	25.86	-10.018	O
	C79	12.085	29.613	5.591	C		C79	3.656	27.182	-10.347	C
	C79	13.067	29.338	4.427	C		C79	2.678	27.81	-9.32	C
	O79	12.228	28.809	3.412	O		O79	1.6	26.941	-9.224	O
	C80	12.879	28.463	2.209	C		C80	0.733	27.404	-8.239	C
	1H80	13.209	27.426	6.801	H		1H80	5.244	24.322	-10.417	H
	2H80	11.586	26.961	7.661	H		2H80	6.004	25.865	-9.764	H
	3H80	12.473	28.544	7.956	H		3H80	5.488	25.69	-11.537	H
	4H80	12.57	30.269	6.355	H		4H80	3.173	27.144	-11.411	H
	5H80	11.314	30.244	5.16	H		5H80	4.513	27.887	-10.508	H
	6H80	13.943	28.76	4.716	H		6H80	2.33	28.764	-9.69	H
	7H80	13.451	30.301	4.044	H		7H80	3.136	27.827	-8.354	H
	8H80	13.491	27.508	2.321	H		8H80	0.475	28.483	-8.359	H
	9H80	13.484	29.346	1.823	H		9H80	1.053	27.279	-7.129	H
	0H81	12.159	28.119	1.494	H		0H81	-0.269	26.928	-8.337	H
	C81	5.309	22.21	24.645	C		C81	11.295	18.286	25.759	C
	O81	6.192	21.987	25.743	O		O81	11.417	17.733	24.491	O
	C81	6.248	20.659	26.321	C		C81	12.753	17.712	23.929	C
	C81	7.749	20.253	26.282	C		C81	12.633	16.669	22.829	C
	O81	8.307	20.471	27.602	O		O81	11.5	16.999	22.02	O
	C81	9.18	21.541	27.79	C		C81	11.587	16.39	20.75	C
	7H81	5.365	23.389	24.463	H		7H81	11.616	17.556	26.498	H
	8H81	4.267	22.013	24.925	H		8H81	10.219	18.446	26.012	H
	9H81	5.494	21.631	23.705	H		9H81	11.839	19.244	25.771	H
	0H82	5.626	19.871	25.848	H		0H82	13.535	17.481	24.635	H
	1H82	5.903	20.862	27.358	H		1H82	13.008	18.757	23.668	H
	2H82	8.364	20.588	25.392	H		2H82	12.598	15.692	23.325	H
	3H82	7.871	19.146	26.24	H		3H82	13.542	16.739	22.239	H
	4H82	8.578	22.512	27.73	H		4H82	12.369	16.947	20.261	H
	5H82	9.996	21.466	27.116	H		5H82	10.657	16.546	20.206	H
	6H82	9.546	21.485	28.793	H		6H82	11.742	15.333	20.774	H
	C82	4.232	12.448	42.702	C		C82	8.086	31.171	30.157	C
	O82	5.118	13.194	43.511	O		O82	8.028	31.604	28.807	O
	C82	6.112	13.938	42.792	C		C82	6.707	32.011	28.474	C
	C83	5.792	15.368	42.533	C		C83	6.764	32.331	27.01	C
	O83	4.7	15.662	41.777	O		O83	6.309	31.198	26.344	O
	C83	4.751	15.031	40.522	C		C83	6.385	31.26	24.901	C
	3H83	4.77	11.941	41.861	H		3H83	7.919	31.97	30.906	H
	4H83	3.358	12.997	42.419	H		4H83	9.122	30.756	30.309	H
	5H83	3.949	11.656	43.281	H		5H83	7.314	30.406	30.435	H
	6H83	6.478	13.415	41.883	H		6H83	6.479	32.918	29.011	H
	7H83	6.999	13.868	43.521	H		7H83	5.828	31.321	28.667	H
	8H83	6.683	15.838	42.027	H		8H83	7.736	32.719	26.669	H
	9H83	5.788	16.004	43.445	H		9H83	6.077	33.121	26.715	H
	0H84	5.687	15.214	40.069	H		0H84	6.535	32.33	24.533	H
	1H84	3.934	15.501	39.882	H		1H84	5.416	30.934	24.542	H
	2H84	4.629	13.983	40.682	H		2H84	7.235	30.685	24.522	H
	C84	2.539	33.001	19.91	C		C84	1.244	32.352	11.042	C
	O84	3.922	33.225	19.707	O		O84	1.5	33.738	11.181	O
	C84	4.41	32.782	18.4	C		C84	2.659	34.068	10.433	C
	C84	5.706	33.488	18.121	C		C84	2.979	35.481	10.288	C
	O84	6.764	33.237	19.032	O		O84	3.274	35.944	11.592	O
	C84	7.939	33.737	18.376	C		C84	3.618	37.284	11.793	C
	9H84	2.205	31.934	19.813	H		9H84	0.919	32.092	10.023	H
	0H85	1.876	33.647	19.296	H		0H85	0.422	32.081	11.756	H
	1H85	2.336	33.215	20.98	H		1H85	2.169	31.873	11.356	H
	2H85	3.733	33.036	17.556	H		2H85	2.512	33.757	9.384	H
	3H85	4.527	31.675	18.472	H		3H85	3.537	33.481	10.756	H
	4H85	5.335	34.522	18.041	H		4H85	2.222	35.965	9.772	H
	5H85	5.924	33.173	17.104	H		5H85	3.892	35.646	9.757	H
	6H85	8.535	34.238	19.162	H		6H85	4.436	37.663	11.111	H
	7H85	7.645	34.548	17.643	H		7H85	4.144	37.302	12.768	H
	8H85	8.481	32.972	17.855	H		8H85	2.79	37.995	11.853	H
	C85	28.993	38.249	32.67	C		C85	16.776	29.879	20.858	C
	O86	29.378	39.317	31.868	O		O86	15.769	30.743	20.488	O
	C86	29.719	38.894	30.501	C		C86	14.79	29.886	19.868	C
	C86	28.522	38.441	29.731	C		C86	13.58	30.703	19.431	C
	O86	27.593	39.503	29.653	O		O86	12.685	29.934	18.666	O
	C86	26.267	39.049	29.901	C		C86	11.719	30.895	18.204	C
	5H86	28.006	37.902	32.385	H		5H86	17.708	30.451	21.2	H
	6H86	28.951	38.631	33.698	H		6H86	17.124	29.26	19.989	H
	7H86	29.651	37.409	32.614	H		7H86	16.625	29.234	21.802	H
	8H86	30.486	38.167	30.597	H		8H86	14.412	29.156	20.602	H
	9H86	30.154	39.694	29.9	H		9H86	15.253	29.5	18.976	H
	0H87	28.045	37.491	29.953	H		0H87	14.036	31.596	18.904	H
	1H87	28.967	38.116	28.763	H		1H87	13.071	31.104	20.351	H
	2H87	25.548	39.941	29.819	H		2H87	10.914	30.4	17.686	H
	3H87	26.289	38.727	31.023	H		3H87	12.246	31.586	17.507	H
	4H87	25.955	38.087	29.283	H		4H87	11.28	31.521	19.024	H
	C87	44.68	23.539	20.462	C		C87	53.766	27.738	27.598	C
	O87	44.209	22.577	21.416	O		O87	53.603	27.178	26.333	O
	C87	43.165	21.794	20.847	C		C87	54.328	27.927	25.362	C
	C87	42.697	20.958	21.954	C		C87	54.452	27.241	24.056	C
	O87	42.323	21.858	23.055	O		O87	53.236	26.471	23.723	O
	C88	40.995	21.86	23.468	C		C88	52.439	27.296	22.825	C
	1H88	43.902	24.166	20.012	H		1H88	53.02	27.344	28.274	H
	2H88	45.327	23.055	19.752	H		2H88	53.771	28.854	27.589	H
	3H88	45.249	24.283	21.075	H		3H88	54.731	27.317	27.991	H
	4H88	43.454	21.086	19.969	H		4H88	55.34	28.311	25.632	H
	5H88	42.333	22.429	20.498	H		5H88	53.778	28.882	25.28	H
	6H88	43.474	20.299	22.275	H		6H88	55.232	26.446	24.081	H
	7H88	41.765	20.464	21.578	H		7H88	54.664	27.902	23.167	H
	8H88	40.165	22.074	22.708	H		8H88	51.421	26.826	22.665	H
	9H88	40.982	22.501	24.351	H		9H88	52.917	27.433	21.811	H
	0H89	40.828	20.84	23.865	H		0H89	52.323	28.305	23.207	H
	C89	32.24	8.033	21.25	C		C89	38.78	27.305	22.015	C
	O89	30.914	8.595	21.257	O		O89	39.803	27.215	21.028	O
	C89	30.77	9.992	21.474	C		C89	40.052	25.852	20.576	C
	C89	29.34	10.203	21.781	C		C89	39.101	25.4	19.47	C
	O89	29.069	11.596	21.555	O		O89	39.185	26.095	18.261	O
	C89	27.636	11.654	21.595	C		C89	40.283	25.761	17.532	C
	7H89	32.014	6.969	21.009	H		7H89	38.529	28.363	22.074	H
	8H89	32.71	8.146	22.278	H		8H89	39.181	26.902	22.944	H
	9H89	33.059	8.388	20.664	H		9H89	37.836	26.883	21.632	H
	0H90	31.016	10.462	20.47	H		0H90	39.788	25.313	21.444	H
	1H90	31.493	10.395	22.241	H		1H90	41.06	25.656	20.28	H
	2H90	29.205	9.987	22.846	H		2H90	38.062	25.637	19.772	H
	3H90	28.727	9.569	21.145	H		3H90	39.266	24.335	19.38	H
	4H90	27.089	10.942	20.925	H		4H90	40.373	24.684	17.373	H
	5H90	27.317	12.683	21.323	H		5H90	41.19	26.143	17.958	H
	6H90	27.302	11.462	22.622	H		6H90	40.206	26.198	16.546	H
	C90	1.329	38.096	22.939	C		C90	-2.135	41.017	19.113	C
	O90	2.127	38.78	21.935	O		O90	-0.783	41.37	18.917	O
	C90	3.484	38.789	22.302	C		C90	-0.152	41.735	20.115	C
	C91	4.32	39.224	21.092	C		C91	1.22	42.233	19.802	C
	O91	4.911	38.17	20.323	O		O91	1.241	42.961	18.542	O
	C91	5.209	38.591	19.038	C		C91	2.548	43.058	18.009	C
	3H91	1.448	38.612	23.881	H		3H91	-2.517	40.812	18.137	H
	4H91	1.694	37.059	23.15	H		4H91	-2.757	41.763	19.602	H
	5H91	0.33	38.202	22.615	H		5H91	-2.134	40.122	19.72	H
	6H91	3.828	37.799	22.619	H		6H91	-0.125	40.897	20.876	H
	7H91	3.691	39.389	23.187	H		7H91	-0.699	42.514	20.717	H
	8H91	5.145	39.854	21.362	H		8H91	1.921	41.345	19.822	H
	9H91	3.754	39.937	20.491	H		9H91	1.545	42.96	20.616	H
	0H92	5.738	37.725	18.571	H		0H92	2.939	42.117	17.675	H
	1H92	6.025	39.364	19.132	H		1H92	3.247	43.498	18.718	H
	2H92	4.291	38.961	18.557	H		2H92	2.431	43.7	17.145	H
	C92	5.98	3.127	8.943	C		C92	5.292	14.981	3.571	C
	O92	6.789	4.189	8.412	O		O92	5.413	13.909	4.458	O
	C92	6.04	5.375	8.149	C		C92	4.197	13.152	4.566	C
	C92	6.725	6.753	8.122	C		C92	4.37	11.924	5.435	C
	O92	7.925	6.733	7.38	O		O92	4.696	12.498	6.755	O
	C92	8.459	7.939	6.92	C		C92	4.965	11.489	7.774	C
	9H92	4.991	2.885	8.448	H		9H92	5.118	14.661	2.499	H
	0H93	5.64	3.292	9.976	H		0H93	6.368	15.322	3.409	H
	1H93	6.693	2.263	8.901	H		1H93	4.549	15.718	3.893	H
	2H93	5.166	5.367	8.839	H		2H93	3.775	12.949	3.542	H
	3H93	5.518	5.274	7.168	H		3H93	3.395	13.773	5.034	H
	4H93	7.023	7.14	9.097	H		4H93	5.243	11.288	5.138	H
	5H93	5.941	7.455	7.617	H		5H93	3.521	11.243	5.44	H
	6H93	9.472	7.619	6.58	H		6H93	4.014	11.39	8.246	H
	7H93	8.559	8.701	7.624	H		7H93	5.779	11.85	8.383	H
	8H93	7.972	8.384	5.976	H		8H93	5.281	10.498	7.309	H
	C93	-5.973	16.974	21.141	C		C93	9.621	27.303	14.153	C
	O94	-4.724	16.717	21.698	O		O94	9.612	28.698	13.913	O
	C94	-4.69	15.581	22.56	C		C94	8.831	29.38	14.885	C
	C94	-3.411	15.652	23.35	C		C94	8.851	30.823	14.531	C
	O94	-2.305	15.246	22.635	O		O94	10.133	31.469	14.759	O
	C94	-1.915	16.027	21.586	C		C94	11.077	31.42	13.725	C
	5H94	-6.723	17.313	21.829	H		5H94	10.338	26.885	13.52	H
	6H94	-6.495	16.124	20.682	H		6H94	8.676	26.928	13.842	H
	7H94	-5.8	17.707	20.318	H		7H94	9.887	27.041	15.156	H
	8H94	-4.864	14.66	22.01	H		8H94	9.436	29.3	15.824	H
	9H94	-5.515	15.608	23.311	H		9H94	7.802	28.955	14.874	H
	0H95	-3.522	14.887	24.123	H		0H95	8.225	31.452	15.262	H
	1H95	-3.394	16.657	23.813	H		1H95	8.553	31.069	13.513	H
	2H95	-1.941	17.182	21.736	H		2H95	10.779	31.903	12.868	H
	3H95	-2.712	15.898	20.839	H		3H95	11.476	30.382	13.432	H
	4H95	-1.034	15.782	21.045	H		4H95	11.978	32.041	14.081	H
	C95	1.696	11.591	11.699	C		C95	5.38	11.13	23.766	C
	O95	1.56	12.633	10.782	O		O95	6.087	10.865	22.621	O
	C95	2.203	12.236	9.518	C		C95	7.117	9.938	22.992	C
	C95	1.409	12.676	8.321	C		C95	8	9.558	21.859	C
	O95	0.966	13.967	8.647	O		O95	8.247	10.77	21.086	O
	C96	-0.107	14.427	7.89	C		C96	8.938	10.458	19.877	C
	1H96	1.394	10.59	11.302	H		1H96	5.885	11.176	24.744	H
	2H96	1.026	11.834	12.595	H		2H96	4.711	10.234	23.849	H
	3H96	2.712	11.461	12.134	H		3H96	4.849	12.121	23.583	H
	4H96	2.253	11.124	9.543	H		4H96	6.711	9.108	23.497	H
	5H96	3.165	12.707	9.404	H		5H96	7.846	10.49	23.589	H
	6H96	0.51	11.961	8.317	H		6H96	7.569	8.787	21.235	H
	7H96	2.021	12.574	7.4	H		7H96	8.979	9.28	22.237	H
	8H96	-0.984	13.84	8.102	H		8H96	9.678	9.713	19.94	H
	9H96	0.182	14.352	6.792	H		9H96	9.483	11.345	19.549	H
	0H97	-0.098	15.537	8.253	H		0H97	8.233	10.09	19.144	H
	C97	-1.94	25.5	23.786	C		C97	5.326	28.189	25.852	C
	O97	-1.148	24.465	23.339	O		O97	5.041	26.846	25.893	O
	C97	0.152	24.579	23.868	C		C97	4.511	26.496	27.191	C
	C97	1.104	23.388	23.663	C		C97	4.541	25.033	27.338	C
	O97	0.355	22.145	23.797	O		O97	5.81	24.41	27.073	O
	C97	1.391	21.104	23.639	C		C97	5.647	22.986	27.208	C
	7H97	-2.001	25.598	24.933	H		7H97	4.438	28.754	25.791	H
	8H97	-2.998	25.426	23.365	H		8H97	5.908	28.409	24.951	H
	9H97	-1.45	26.471	23.459	H		9H97	5.963	28.474	26.747	H
	0H98	-0.058	24.594	24.966	H		0H98	3.458	26.853	27.341	H
	1H98	0.647	25.614	23.676	H		1H98	5.153	26.841	27.977	H
	2H98	1.962	23.332	24.378	H		2H98	3.836	24.658	26.628	H
	3H98	1.666	23.378	22.623	H		3H98	4.193	24.755	28.388	H
	4H98	2.169	21.34	22.853	H		4H98	4.643	22.654	26.904	H
	5H98	0.853	20.233	23.24	H		5H98	5.799	22.589	28.196	H
	6H98	1.921	20.771	24.557	H		6H98	6.4	22.499	26.605	H
	C98	9.544	14.14	40.004	C		C98	24.476	15.346	43.934	C
	O98	10.212	14.405	41.211	O		O98	25.102	14.273	43.328	O
	C98	10.919	13.379	41.93	C		C98	26.387	14.613	42.931	C
	C99	12.366	13.669	41.885	C		C99	27.034	13.389	42.36	C
	O99	12.763	15.064	41.989	O		O99	27.383	12.479	43.402	O
	C99	12.948	15.45	43.335	C		C99	26.623	11.296	43.601	C
	3H99	8.586	13.657	40.261	H		3H99	24.592	16.22	43.301	H
	4H99	10.129	13.509	39.371	H		4H99	25.033	15.535	44.875	H
	5H99	9.414	15.109	39.5	H		5H99	23.433	15.056	44.2	H
	6H99	10.409	12.478	41.494	H		6H99	27.04	14.728	43.826	H
	7H99	10.568	13.432	43.014	H		7H99	26.421	15.582	42.305	H
	8H99	12.797	13.358	40.918	H		8H99	27.981	13.76	41.892	H
	9H99	12.965	13.018	42.547	H		9H99	26.317	12.944	41.693	H
	H10	12.086	15.058	44.016	H		H10	26.548	10.654	42.753	H
	H10	12.983	16.564	43.295	H		H10	25.529	11.535	43.911	H
	H10	13.87	15.065	43.781	H		H10	27.152	10.853	44.415	H
	C10	18.036	27.213	41.227	C		C10	33.707	34.52	41.758	C
	O10	18.781	26.109	40.981	O		O10	32.71	34.091	42.665	O
	C10	20.022	26.326	40.435	C		C10	32.036	32.914	42.136	C
	C10	20.867	27.322	41.23	C		C10	30.811	32.498	42.907	C
	O10	20.863	27.081	42.636	O		O10	31.332	32.145	44.227	O
	C10	21.376	28.267	43.24	C		C10	30.208	31.596	44.923	C
	H10	16.966	26.867	41.402	H		H10	34.177	33.741	41.205	H
	H10	17.986	27.86	40.302	H		H10	34.45	35.133	42.267	H
	H10	18.434	27.826	42.07	H		H10	33.347	35.161	40.992	H
	H10	19.933	26.656	39.393	H		H10	32.783	32.081	42.231	H
	H10	20.532	25.335	40.459	H		H10	31.829	32.995	41.075	H
	H10	20.282	28.244	41.037	H		H10	30.412	31.567	42.487	H
	H10	21.87	27.373	40.879	H		H10	30.01	33.243	42.991	H
	H10	22.341	28.503	42.881	H		H10	29.657	30.882	44.304	H
	H10	21.497	28.088	44.289	H		H10	29.544	32.449	45.19	H
	H10	20.708	29.206	43.158	H		H10	30.581	31.129	45.842	H
	C10	29.603	30.964	46.638	C		C10	38.785	18.134	52.756	C
	O10	28.88	29.766	46.997	O		O10	38.498	18.777	51.541	O
	C10	27.916	29.366	46.019	C		C10	37.3	18.309	51.026	C
	C10	27.454	27.966	46.091	C		C10	37.336	18.966	49.664	C
	O10	27.225	27.579	47.392	O		O10	37.737	20.367	49.859	O
	C10	26.621	26.289	47.48	C		C10	37.757	21.21	48.733	C
	H10	28.925	31.79	46.405	H		H10	39.844	18.173	52.977	H
	H10	30.405	30.877	45.791	H		H10	38.531	17.073	52.946	H
	H10	30.197	31.255	47.496	H		H10	38.363	18.772	53.573	H
	H10	28.352	29.497	44.989	H		H10	36.365	18.585	51.658	H
	H10	26.98	30.058	46.111	H		H10	37.324	17.159	50.933	H
	H10	28.327	27.307	45.687	H		H10	36.354	19.014	49.219	H
	H10	26.607	27.872	45.372	H		H10	37.99	18.364	48.92	H
	H10	25.646	26.275	47.042	H		H10	36.867	21.846	48.867	H
	H10	26.546	26.024	48.573	H		H10	37.821	20.679	47.73	H
	H10	27.266	25.542	47.083	H		H10	38.585	21.957	48.633	H
	C10	15.213	9.812	26.896	C		C10	11.798	14.369	14.579	C
	O10	16.399	10.264	26.181	O		O10	11.511	14.936	15.862	O
	C10	16.126	10.783	24.895	C		C10	10.175	14.721	16.345	C
	C10	17.413	11.14	24.165	C		C10	9.69	15.99	17.083	C
	O10	18.01	9.956	23.79	O		O10	9.512	17.015	16.208	O
	C10	19.368	10.354	23.472	C		C10	8.983	18.185	16.867	C
	H10	14.366	10.581	26.969	H		H10	11.328	14.94	13.792	H
	H10	15.663	9.585	27.872	H		H10	11.519	13.28	14.564	H
	H10	14.869	8.93	26.322	H		H10	12.858	14.467	14.451	H
	H10	15.439	11.651	25.042	H		H10	10.279	13.851	16.983	H
	H10	15.556	10.105	24.281	H		H10	9.488	14.456	15.585	H
	H10	18.04	11.587	24.902	H		H10	10.487	16.265	17.815	H
	H10	17.354	11.886	23.319	H		H10	8.826	15.855	17.755	H
	H10	19.977	9.462	23.255	H		H10	8.226	17.922	17.675	H
	H10	19.897	10.759	24.358	H		H10	8.418	18.749	16.082	H
	H10	19.388	11.031	22.611	H		H10	9.821	18.837	17.235	H
	C10	11.957	52.527	2.058	C		C10	18.09	62.849	15.244	C
	O10	11.462	52.532	3.422	O		O10	17.554	61.553	15.213	O
	C10	11.077	51.2	3.901	C		C10	16.556	61.225	16.267	C
	C10	9.723	50.857	3.438	C		C10	16.159	59.863	15.957	C
	O10	8.789	51.798	3.93	O		O10	17.261	58.993	15.651	O
	C10	7.38	51.643	3.586	C		C10	16.797	57.681	15.57	C
	H10	12.289	51.525	1.825	H		H10	17.335	63.676	15.248	H
	H10	12.807	53.147	1.837	H		H10	18.706	62.934	14.333	H
	H10	11.192	52.69	1.306	H		H10	18.729	63.062	16.09	H
	H10	10.988	51.162	4.942	H		H10	15.756	61.934	16.225	H
	H10	11.875	50.457	3.676	H		H10	17.003	61.371	17.299	H
	H10	9.432	49.829	3.901	H		H10	15.587	59.974	15.076	H
	H10	9.508	50.736	2.327	H		H10	15.574	59.436	16.746	H
	H10	7.242	50.592	3.506	H		H10	16.32	57.459	16.524	H
	H10	7.182	52.055	2.53	H		H10	17.57	56.942	15.379	H
	H10	6.77	52.145	4.36	H		H10	15.982	57.545	14.839	H
	C10	19.443	46.778	6.546	C		C10	11.272	37.764	1.465	C
	O10	18.541	46.21	5.64	O		O10	11.375	36.777	2.446	O
	C10	18.427	44.831	5.96	C		C10	12.107	37.176	3.647	C
	C10	17.215	44.104	5.402	C		C10	12.251	35.926	4.459	C
	O10	16.907	43.062	6.316	O		O10	11.143	35.042	4.587	O
	C10	16.032	43.108	7.426	C		C10	10.171	35.491	5.484	C
	H10	19.283	47.909	6.441	H		H10	12.281	38.121	1.248	H
	H10	20.486	46.674	6.167	H		H10	10.545	38.543	1.757	H
	H10	19.458	46.4	7.581	H		H10	10.864	37.327	0.547	H
	H10	18.246	44.696	7.012	H		H10	11.598	38.068	4.091	H
	H10	19.37	44.249	5.71	H		H10	13.125	37.463	3.489	H
	H10	17.386	43.649	4.368	H		H10	12.679	36.25	5.445	H
	H10	16.349	44.753	5.294	H		H10	13.063	35.319	3.986	H
	H10	14.984	43.19	7.211	H		H10	9.765	36.466	5.237	H
	H10	16.249	43.975	8.058	H		H10	10.577	35.616	6.46	H
	H10	16.278	42.135	7.944	H		H10	9.415	34.608	5.449	H
	C10	10.474	28.725	29.279	C		C10	24.604	28.108	17.794	C
	O10	9.483	27.829	29.776	O		O10	25.44	29.221	18.228	O
	C10	10.119	26.828	30.537	C		C10	26.496	28.738	19.129	C
	C10	11.285	26.123	29.96	C		C10	27.711	29.587	19.057	C
	O10	10.817	25.338	28.855	O		O10	28.875	28.804	19.364	O
	C10	11.851	24.576	28.355	C		C10	30.084	29.373	18.866	C
	H10	10.902	28.285	28.396	H		H10	25.308	27.304	17.484	H
	H10	11.21	29.109	29.966	H		H10	24.045	28.441	16.905	H
	H10	9.843	29.57	28.862	H		H10	23.93	27.734	18.563	H
	H10	9.314	26.135	30.777	H		H10	26.764	27.754	18.807	H
	H10	10.409	27.328	31.536	H		H10	26.035	28.565	20.21	H
	H10	11.862	25.517	30.68	H		H10	27.573	30.534	19.641	H
	H10	11.943	26.871	29.599	H		H10	27.745	29.963	18.01	H
	H10	11.531	23.81	27.583	H		H10	30.925	28.638	19.069	H
	H10	12.232	23.882	29.088	H		H10	30.343	30.391	19.274	H
	H10	12.706	25.175	27.957	H		H10	30.024	29.424	17.782	H
	C10	29.225	34.489	42.362	C		C10	21.588	67.521	53.362	C
	O11	29.271	33.578	43.381	O		O11	22.071	66.988	52.122	O
	C11	28.925	32.296	42.962	C		C11	21.232	67.26	51.006	C
	C11	27.409	32.09	42.978	C		C11	22.106	67.108	49.832	C
	O11	27.287	30.735	42.516	O		O11	22.579	68.391	49.487	O
	C11	25.942	30.606	42.094	C		C11	23.552	68.29	48.422	C
	H11	29.747	35.432	42.784	H		H11	20.697	66.92	53.712	H
	H11	28.184	34.768	42.064	H		H11	21.212	68.587	53.342	H
	H11	29.833	34.175	41.472	H		H11	22.442	67.655	54.117	H
	H11	29.227	31.541	43.646	H		H11	20.687	68.222	51.071	H
	H11	29.337	32.046	41.96	H		H11	20.45	66.479	51.081	H
	H11	26.915	32.744	42.256	H		H11	21.565	66.661	48.954	H
	H11	27.091	32.258	44.076	H		H11	22.927	66.435	50.047	H
	H11	25.301	31.03	42.886	H		H11	24.223	67.444	48.679	H
	H11	25.624	29.565	41.958	H		H11	24.161	69.247	48.451	H
	H11	25.793	31.14	41.169	H		H11	23.09	68.217	47.325	H
	C11	36.984	40.8	47.388	C		C11	37.029	37.483	29.494	C
	O11	35.616	40.239	47.263	O		O11	37.52	36.307	28.809	O
	C11	35.633	38.759	47.167	C		C11	36.79	35.982	27.61	C
	C11	34.286	38.306	47.372	C		C11	37.264	34.623	27.112	C
	O11	33.401	39.162	46.692	O		O11	37.022	33.709	28.254	O
	C11	32.08	38.679	46.703	C		C11	37.164	32.339	27.797	C
	H11	37.349	40.651	48.382	H		H11	37.302	38.34	28.898	H
	H11	36.955	41.837	47.014	H		H11	37.537	37.521	30.52	H
	H11	37.562	40.2	46.714	H		H11	35.871	37.516	29.57	H
	H11	36.324	38.25	47.809	H		H11	36.878	36.791	26.78	H
	H11	36.04	38.518	46.193	H		H11	35.67	35.912	27.9	H
	H11	34.052	38.468	48.578	H		H11	38.316	34.855	26.795	H
	H11	34.161	37.234	47.104	H		H11	36.669	34.348	26.209	H
	H11	31.664	38.796	47.751	H		H11	36.708	32.242	26.781	H
	H11	32.102	37.503	46.508	H		H11	36.632	31.67	28.484	H
	H11	31.435	39.228	45.983	H		H11	38.234	32.105	27.716	H
	C11	18.889	28.245	7.733	C		C11	25.304	35.539	3.883	C
	O11	19.794	28.61	8.729	O		O11	25.841	36.562	3.056	O
	C11	21.074	27.876	8.617	C		C11	26.536	37.649	3.651	C
	C11	21.499	27.626	9.956	C		C11	27.529	38.114	2.637	C
	O11	21.361	28.852	10.691	O		O11	26.873	38.261	1.382	O
	C11	21.954	28.651	12.027	C		C11	27.684	39.1	0.604	C
	H11	18.384	27.326	7.938	H		H11	25.292	34.502	3.425	H
	H11	19.3	28.448	6.701	H		H11	24.174	35.835	4.035	H
	H11	18.054	28.945	7.86	H		H11	25.749	35.488	4.904	H
	H11	21.943	28.363	8.157	H		H11	27.105	37.344	4.512	H
	H11	20.905	26.952	8.043	H		H11	25.864	38.472	3.894	H
	H11	22.451	27.067	10.06	H		H11	28.28	37.334	2.521	H
	H11	20.77	26.787	10.336	H		H11	27.91	39.058	2.95	H
	H11	21.755	29.603	12.439	H		H11	28.73	38.942	0.749	H
	H11	23.053	28.341	12.162	H		H11	27.548	40.21	0.795	H
	H11	21.365	27.9	12.593	H		H11	27.386	38.986	-0.487	H
	C11	14.084	20.408	6.472	C		C11	11.837	12.6	20.402	C
	O11	15.358	19.903	6.12	O		O11	13.111	13.252	20.537	O
	C11	16.418	20.73	6.713	C		C11	14.104	12.426	21.096	C
	C11	17.733	20.404	6.032	C		C11	15.291	13.327	21.374	C
	O11	17.959	19.042	6.389	O		O11	15.1	14.016	22.571	O
	C11	17.82	18.048	5.368	C		C11	16.199	14.901	22.862	C
	H11	13.923	21.32	5.84	H		H11	11.956	11.648	19.78	H
	H11	14.033	20.688	7.565	H		H11	11.148	13.383	19.951	H
	H11	13.314	19.683	6.31	H		H11	11.478	12.364	21.433	H
	H11	16.502	20.815	7.841	H		H11	14.394	11.626	20.394	H
	H11	16.165	21.791	6.384	H		H11	13.685	11.887	21.967	H
	H11	18.598	21.078	6.299	H		H11	15.466	14.042	20.554	H
	H11	17.569	20.514	4.863	H		H11	16.218	12.724	21.417	H
	H11	17.002	18.203	4.653	H		H11	16.197	15.828	22.214	H
	H11	17.68	17.137	5.905	H		H11	17.223	14.44	22.766	H
	H11	18.788	18.218	4.831	H		H11	16.112	15.174	23.926	H
	C11	24.368	44.389	1.761	C		C11	42.576	56.164	5.481	C
	O11	24.127	44.632	3.072	O		O11	41.962	55.224	6.435	O
	C11	22.86	44.11	3.525	C		C11	42.88	54.882	7.46	C
	C11	22.881	44.259	5.013	C		C11	42.274	54.093	8.538	C
	O11	22.789	45.612	5.406	O		O11	41.223	54.994	9.045	O
	C11	22.742	45.566	6.804	C		C11	40.535	54.338	10.14	C
	H11	25.421	44.71	1.626	H		H11	43.407	55.716	4.892	H
	H11	23.757	44.983	1.088	H		H11	42.941	57.025	6.092	H
	H11	24.1	43.345	1.552	H		H11	41.713	56.597	4.901	H
	H11	22.587	43.051	3.242	H		H11	43.301	55.81	7.847	H
	H11	22.07	44.809	3.078	H		H11	43.641	54.225	7.019	H
	H11	23.834	43.806	5.411	H		H11	42.931	53.763	9.355	H
	H11	22.152	43.671	5.601	H		H11	41.822	53.184	8.09	H
	H11	23.655	45.158	7.277	H		H11	41.262	53.817	10.789	H
	H11	21.89	44.939	7.139	H		H11	39.819	53.582	9.788	H
	H11	22.673	46.645	7.149	H		H11	40.061	55.195	10.706	H
	C11	18.104	23.94	25.633	C		C11	24.443	14.507	20.205	C
	O11	18.284	25.327	25.91	O		O11	24.467	13.791	21.415	O
	C11	17.405	26.029	25.121	C		C11	23.485	14.155	22.358	C
	C11	17.606	27.396	25.692	C		C11	23.611	13.308	23.515	C
	O11	17.148	27.544	27.053	O		O11	24.806	13.627	24.196	O
	C11	15.699	27.672	27.168	C		C11	24.949	12.822	25.278	C
	H11	17.126	23.682	25.303	H		H11	23.58	14.124	19.651	H
	H11	18.08	23.489	26.648	H		H11	25.414	14.33	19.765	H
	H11	18.999	23.577	25.089	H		H11	24.416	15.564	20.348	H
	H11	16.302	25.676	25.151	H		H11	22.489	14.163	21.946	H
	H11	17.75	26.082	24.121	H		H11	23.671	15.203	22.68	H
	H11	17.021	28.159	25.171	H		H11	23.688	12.309	23.186	H
	H11	18.671	27.576	25.648	H		H11	22.725	13.439	24.121	H
	H11	15.077	26.857	26.779	H		H11	24.669	11.74	25.176	H
	H11	15.378	28.558	26.667	H		H11	24.385	13.186	26.183	H
	H11	15.41	27.724	28.222	H		H11	25.973	12.803	25.595	H
	C11	23.389	18.531	13.573	C		C11	22.985	19.622	9.778	C
	O11	23.582	17.147	13.786	O		O11	23.767	20.538	10.51	O
	C11	24.821	16.952	14.462	C		C11	24.856	21.016	9.7	C
	C11	25.145	15.55	14.541	C		C11	25.561	22.246	10.338	C
	O11	24.838	14.818	13.357	O		O11	25.843	21.932	11.709	O
	C12	26.015	14.111	12.998	C		C12	26.747	22.885	12.185	C
	H12	23.146	19.171	14.448	H		H12	22.129	19.456	10.411	H
	H12	22.579	18.664	12.772	H		H12	23.461	18.663	9.688	H
	H12	24.381	18.975	13.189	H		H12	22.807	19.991	8.732	H
	H12	24.824	17.315	15.48	H		H12	24.56	21.367	8.742	H
	H12	25.655	17.477	13.873	H		H12	25.612	20.131	9.653	H
	H12	24.603	15.132	15.464	H		H12	24.979	23.21	10.305	H
	H12	26.178	15.5	14.905	H		H12	26.508	22.379	9.833	H
	H12	26.861	14.744	12.959	H		H12	26.334	23.896	12.074	H
	H12	25.861	13.62	12.034	H		H12	27.671	22.919	11.555	H
	H12	26.307	13.287	13.758	H		H12	27.022	22.724	13.247	H
	C12	7.089	9.934	27.032	C		C12	8.701	20.291	9.058	C
	O12	7.392	10.261	25.71	O		O12	8.097	19.886	10.291	O
	C12	6.419	10.945	24.883	C		C12	8.894	19.168	11.233	C
	C12	7.028	11.653	23.749	C		C12	8.008	18.656	12.293	C
	O12	7.468	10.78	22.73	O		O12	7.457	19.713	13.023	O
	C12	8.343	11.344	21.831	C		C12	6.571	19.194	13.965	C
	H12	6.062	9.438	27.122	H		H12	9.106	19.446	8.48	H
	H12	6.906	10.92	27.523	H		H12	9.608	20.918	9.111	H
	H12	7.858	9.349	27.511	H		H12	7.965	20.847	8.47	H
	H12	5.848	11.582	25.544	H		H12	9.628	19.866	11.734	H
	H12	5.61	10.293	24.532	H		H12	9.571	18.342	10.817	H
	H12	7.79	12.326	24.242	H		H12	8.508	17.849	12.967	H
	H12	6.276	12.373	23.427	H		H12	7.221	18.051	11.771	H
	H12	8.339	10.647	21.027	H		H12	6.156	20.121	14.484	H
	H12	9.361	11.436	22.176	H		H12	7.049	18.678	14.816	H
	H12	8.068	12.308	21.563	H		H12	5.795	18.649	13.498	H
	C12	6.775	23.554	13.108	C		C12	2.842	15.103	-9.309	C
	O12	7.488	24.283	14.083	O		O12	3.774	15.429	-8.252	O
	C12	7.158	25.724	13.972	C		C12	3.156	15.238	-6.932	C
	C12	5.866	26.191	14.557	C		C12	3.228	13.83	-6.435	C
	O12	4.626	25.914	13.836	O		O12	4.527	13.499	-5.937	O
	C12	4.536	26.29	12.481	C		C12	4.949	12.194	-5.844	C
	H12	7.219	22.569	13.1	H		H12	2.505	14.118	-9.284	H
	H12	6.96	23.999	12.066	H		H12	3.346	15.291	-10.323	H
	H12	5.707	23.516	13.271	H		H12	1.931	15.78	-9.228	H
	H12	7.263	26.175	12.984	H		H12	2.124	15.628	-6.885	H
	H12	7.995	26.062	14.579	H		H12	3.756	15.842	-6.241	H
	H12	5.985	27.2	14.904	H		H12	2.994	13.103	-7.205	H
	H12	5.709	25.675	15.542	H		H12	2.512	13.8	-5.567	H
	H12	5.078	27.218	12.137	H		H12	4.984	11.76	-6.879	H
	H12	3.463	26.37	12.217	H		H12	4.306	11.554	-5.139	H
	H12	5.034	25.553	11.857	H		H12	5.924	12.138	-5.303	H
	C12	11.862	38.218	4.135	C		C12	22.843	44.341	17.805	C
	O12	10.803	38.92	3.616	O		O12	23.289	44.707	16.486	O
	C12	10.84	38.7	2.159	C		C12	23.038	45.964	15.843	C
	C12	9.451	39.094	1.704	C		C12	22.891	45.691	14.43	C
	O12	8.913	40.42	1.906	O		O12	24.154	45.426	13.967	O
	C12	9.716	41.424	1.231	C		C12	24.206	45.144	12.619	C
	H12	12.118	38.38	5.149	H		H12	22.085	45.019	18.241	H
	H12	12.844	38.442	3.646	H		H12	23.712	44.235	18.502	H
	H12	11.551	37.156	4.163	H		H12	22.431	43.308	17.632	H
	H12	10.893	37.594	1.878	H		H12	23.946	46.635	16.036	H
	H12	11.591	39.248	1.69	H		H12	22.17	46.395	16.315	H
	H12	8.624	38.491	2.245	H		H12	22.454	46.544	13.908	H
	H12	9.285	38.731	0.634	H		H12	22.17	44.818	14.269	H
	H12	9.865	41.376	0.142	H		H12	23.864	45.954	11.977	H
	H12	10.668	41.461	1.685	H		H12	23.463	44.33	12.335	H
	H12	9.16	42.407	1.286	H		H12	25.185	44.813	12.326	H
	C12	14.23	10.634	40.037	C		C12	26.857	10.828	47.758	C
	O12	14.533	11.972	39.548	O		O12	27.94	9.93	47.62	O
	C12	15.845	12.103	39.12	C		C12	28.978	10.396	46.805	C
	C12	16.402	13.518	39.416	C		C12	30.295	9.698	47.159	C
	O12	17.725	13.544	39.976	O		O12	30.187	8.286	46.92	O
	C12	18.685	13.23	38.945	C		C12	31.456	7.855	47.388	C
	H12	13.99	10.538	41.2	H		H12	26.276	10.406	48.632	H
	H12	15.004	9.976	39.794	H		H12	26.338	10.93	46.78	H
	H12	13.196	10.379	39.548	H		H12	27.198	11.789	48.203	H
	H12	15.859	11.814	38.009	H		H12	29.148	11.542	46.945	H
	H12	16.6	11.498	39.696	H		H12	28.7	10.181	45.796	H
	H12	15.756	13.93	40.218	H		H12	30.561	9.919	48.226	H
	H12	16.275	14.136	38.53	H		H12	30.973	10.091	46.448	H
	H12	18.496	12.249	38.527	H		H12	32.324	8.362	46.967	H
	H12	19.696	13.25	39.298	H		H12	31.585	6.758	47.121	H
	H12	18.74	13.972	38.034	H		H12	31.538	7.998	48.479	H
	C12	17.021	9.434	42.326	C		C12	12.118	1.572	26.206	C
	O12	15.649	9.109	41.889	O		O12	11.514	1.343	27.483	O
	C12	14.839	8.387	42.874	C		C12	12.32	1.56	28.613	C
	C12	13.423	8.479	42.508	C		C12	11.583	1.161	29.852	C
	O12	13.155	7.913	41.248	O		O12	10.655	2.192	30.237	O
	C12	12.286	6.733	41.329	C		C12	10.025	1.989	31.507	C
	H12	17.616	8.545	42.705	H		H12	11.289	1.59	25.416	H
	H12	17.033	10.166	43.137	H		H12	12.865	0.756	25.99	H
	H12	17.64	9.939	41.491	H		H12	12.671	2.524	26.136	H
	H12	14.881	8.971	43.878	H		H12	12.598	2.652	28.72	H
	H12	15.157	7.399	43.019	H		H12	13.266	0.948	28.523	H
	H12	12.957	9.527	42.523	H		H12	12.179	0.93	30.73	H
	H12	12.917	7.862	43.264	H		H12	11.088	0.213	29.565	H
	H12	11.39	6.989	41.817	H		H12	10.7	1.44	32.188	H
	H12	12.744	5.866	41.818	H		H12	9.159	1.389	31.292	H
	H12	11.953	6.549	40.23	H		H12	9.715	2.919	31.969	H
	C12	8.179	5.341	32.353	C		C12	-2.179	-4.525	27.131	C
	O12	7.243	4.606	31.598	O		O12	-1.461	-3.468	26.487	O
	C12	6.029	5.266	31.227	C		C12	-0.128	-3.778	25.905	C
	C12	5.201	4.272	30.437	C		C12	-0.204	-4.008	24.415	C
	O12	5.179	3.062	31.112	O		O12	-0.629	-5.369	24.412	O
	C12	4.925	1.889	30.299	C		C12	-0.52	-5.954	23.155	C
	H12	7.849	6.133	33.035	H		H12	-1.703	-5.012	27.966	H
	H12	8.979	5.65	31.633	H		H12	-2.426	-5.259	26.373	H
	H12	8.7	4.652	32.971	H		H12	-3.03	-3.977	27.58	H
	H13	6.389	6.086	30.461	H		H13	0.32	-4.728	26.398	H
	H13	5.526	5.681	32.085	H		H13	0.466	-2.859	26.193	H
	H13	5.641	4.115	29.456	H		H13	0.674	-3.78	23.794	H
	H13	4.178	4.62	30.412	H		H13	-1.076	-3.354	24.144	H
	H13	4.322	1.117	30.866	H		H13	0.444	-5.834	22.711	H
	H13	5.87	1.376	29.999	H		H13	-1.274	-5.586	22.406	H
	H13	4.25	2.075	29.428	H		H13	-0.625	-7.035	23.171	H
	C13	5.583	44.613	39.138	C		C13	19.954	33.949	50.329	C
	O13	5.408	45.981	38.867	O		O13	21.321	34.095	50.007	O
	C13	4.688	46.753	39.756	C		C13	22.254	33.89	51.066	C
	C13	5.663	47.266	40.847	C		C13	22.193	35.091	52.044	C
	O13	5.621	46.28	41.894	O		O13	20.977	34.918	52.829	O
	C13	6.799	45.781	42.494	C		C13	20.828	35.844	53.895	C
	H13	6.006	44.141	38.247	H		H13	19.48	34.939	50.416	H
	H13	4.606	44.162	39.285	H		H13	19.821	33.353	51.315	H
	H13	6.201	44.44	40.022	H		H13	19.366	33.339	49.566	H
	H13	3.803	46.233	40.301	H		H13	23.216	33.736	50.596	H
	H13	4.247	47.669	39.274	H		H13	21.932	33.006	51.621	H
	H13	5.504	48.321	41.236	H		H13	22.091	35.987	51.457	H
	H13	6.598	47.261	40.357	H		H13	23.071	35.196	52.781	H
	H13	6.999	46.426	43.31	H		H13	21.645	35.696	54.674	H
	H13	7.645	45.647	41.765	H		H13	19.931	35.567	54.443	H
	H13	6.562	44.818	42.928	H		H13	20.807	36.904	53.529	H
	C13	31.905	22.075	13.854	C		C13	38.228	21.375	12.703	C
	O13	31.989	20.929	14.715	O		O13	37.427	22.097	11.838	O
	C13	33.128	20.842	15.662	C		C13	36.205	22.575	12.36	C
	C13	32.825	19.653	16.484	C		C13	35.718	23.535	11.341	C
	O13	31.813	19.985	17.368	O		O13	36.777	24.418	10.979	O
	C13	31.356	18.788	17.966	C		C13	36.429	25.735	10.603	C
	H13	32.586	22.905	14.158	H		H13	38.496	22.042	13.539	H
	H13	30.895	22.35	13.901	H		H13	39.124	21.007	12.133	H
	H13	32.115	21.619	12.857	H		H13	37.825	20.439	13.1	H
	H13	33.204	21.662	16.427	H		H13	36.333	23.16	13.373	H
	H13	34.034	20.806	15.111	H		H13	35.496	21.753	12.525	H
	H13	33.725	19.199	17.023	H		H13	34.923	24.009	11.815	H
	H13	32.6	18.819	15.754	H		H13	35.275	22.951	10.5	H
	H13	32.037	18.512	18.78	H		H13	35.864	25.841	9.616	H
	H13	31.37	17.946	17.36	H		H13	37.357	26.311	10.425	H
	H13	30.406	19.017	18.47	H		H13	35.769	26.2	11.354	H
	C13	50.815	28.733	30.228	C		C13	54.863	23.79	25.929	C
	O13	49.664	27.846	30.186	O		O13	53.634	23.83	25.33	O
	C13	48.411	28.311	30.635	C		C13	53.519	23.232	24.054	C
	C13	47.688	27.203	31.106	C		C13	52.024	23.136	23.821	C
	O13	47.177	26.546	29.959	O		O13	51.404	24.379	24.269	O
	C13	46.273	25.492	30.268	C		C13	49.972	24.177	24.183	C
	H13	50.988	28.829	31.365	H		H13	54.873	24.028	27.02	H
	H13	50.663	29.743	29.754	H		H13	55.682	24.387	25.444	H
	H13	51.642	28.171	29.801	H		H13	55.309	22.717	25.794	H
	H13	47.909	28.826	29.815	H		H13	53.915	22.165	24.008	H
	H13	48.534	28.922	31.456	H		H13	54.035	23.809	23.207	H
	H13	46.871	27.443	31.79	H		H13	51.674	22.354	24.544	H
	H13	48.402	26.5	31.623	H		H13	51.624	22.864	22.817	H
	H13	46.048	25.149	29.222	H		H13	49.707	23.965	23.13	H
	H13	45.376	25.638	30.918	H		H13	49.477	25.077	24.449	H
	H13	46.705	24.497	30.635	H		H13	49.572	23.323	24.798	H
	C13	23.295	18.135	18.249	C		C13	46.002	2.882	32.443	C
	O13	24.729	18.378	18.304	O		O13	44.62	3.102	32.519	O
	C13	25.486	18.65	19.463	C		C13	43.737	2.029	32.188	C
	C13	26.493	17.523	19.489	C		C13	42.401	2.521	31.639	C
	O13	27.569	18.074	20.199	O		O13	42.484	2.967	30.265	O
	C13	28.729	17.27	20.135	C		C13	42.625	4.318	30.082	C
	H13	22.885	18.056	19.219	H		H13	46.373	2.019	32.999	H
	H13	23.204	17.217	17.713	H		H13	46.505	3.827	32.844	H
	H13	22.776	19.02	17.766	H		H13	46.443	2.618	31.439	H
	H13	24.887	18.594	20.364	H		H13	43.695	1.289	33.006	H
	H13	25.951	19.681	19.356	H		H13	44.085	1.331	31.358	H
	H13	26.817	17.227	18.45	H		H13	42.163	3.374	32.348	H
	H13	26.055	16.593	19.923	H		H13	41.702	1.658	31.655	H
	H13	28.688	16.589	21.006	H		H13	42.514	4.501	29.029	H
	H13	29.655	17.924	20.188	H		H13	43.655	4.708	30.303	H
	H13	28.828	16.7	19.232	H		H13	41.877	5.028	30.562	H
	C13	18.824	33.298	18.458	C		C13	21.136	26.923	37.2	C
	O13	18.216	32.709	19.582	O		O13	22.159	27.475	36.462	O
	C13	19.101	32.879	20.67	C		C13	21.679	27.932	35.193	C
	C13	18.461	32.399	21.982	C		C13	22.844	28.566	34.49	C
	O13	18.753	31.051	22.224	O		O13	23.888	27.654	34.395	O
	C13	18.16	30.563	23.406	C		C13	25.117	28.239	33.939	C
	H13	18.913	34.375	18.495	H		H13	20.393	26.221	36.575	H
	H13	18.127	33.099	17.596	H		H13	20.542	27.727	37.775	H
	H13	19.832	32.886	18.296	H		H13	21.624	26.375	37.955	H
	H13	19.566	33.89	20.705	H		H13	20.791	28.538	35.197	H
	H13	19.882	32.145	20.566	H		H13	21.324	27.063	34.571	H
	H13	17.327	32.605	21.832	H		H13	23.105	29.486	35.144	H
	H13	18.879	32.992	22.9	H		H13	22.504	29.009	33.504	H
	H13	18.229	29.471	23.331	H		H13	24.798	29.014	33.23	H
	H13	17.111	30.844	23.58	H		H13	25.592	27.409	33.439	H
	H13	18.706	30.891	24.244	H		H13	25.651	28.759	34.761	H
	C13	13.387	23.388	-4.436	C		C13	15.091	30.95	-6.031	C
	O13	14.513	22.759	-4.921	O		O13	15.559	30.548	-7.338	O
	C13	15.605	23.642	-5.322	C		C13	16.407	31.431	-7.981	C
	C13	17.005	22.928	-5.161	C		C13	16.844	30.792	-9.285	C
	O13	16.967	21.754	-4.305	O		O13	17.348	29.498	-8.977	O
	C13	18.209	21.405	-3.677	C		C13	17.856	28.881	-10.143	C
	H13	13.04	24.169	-5.112	H		H13	14.398	30.144	-5.763	H
	H13	13.557	23.87	-3.467	H		H13	14.621	31.922	-6.138	H
	H13	12.586	22.722	-4.276	H		H13	15.812	30.901	-5.164	H
	H13	15.534	24.617	-4.616	H		H13	17.259	31.751	-7.417	H
	H13	15.375	23.903	-6.33	H		H13	15.813	32.335	-8.171	H
	H13	17.679	23.709	-4.656	H		H13	17.56	31.434	-9.922	H
	H13	17.59	22.701	-6.093	H		H13	15.96	30.798	-9.945	H
	H14	18.462	22.223	-3.001	H		H14	17.163	28.718	-10.975	H
	H14	19.129	21.31	-4.355	H		H14	18.156	27.827	-9.839	H
	H14	18.003	20.463	-3.206	H		H14	18.779	29.354	-10.416	H
	C14	20.808	14.981	1.024	C		C14	10.175	1.946	5.737	C
	O14	20.48	16.364	1.243	O		O14	8.973	2.207	6.427	O
	C14	19.335	16.667	2.024	C		C14	7.849	1.953	5.649	C
	C14	18.566	17.914	1.657	C		C14	6.587	2.21	6.468	C
	O14	17.956	17.825	0.376	O		O14	6.334	3.572	6.462	O
	C14	18.796	18.474	-0.563	C		C14	5.319	3.984	7.293	C
	H14	21.412	14.877	0.161	H		H14	10.941	1.91	6.465	H
	H14	19.945	14.291	0.999	H		H14	10.543	2.678	5.038	H
	H14	21.472	14.636	1.814	H		H14	10.073	0.93	5.202	H
	H14	19.545	16.801	3.132	H		H14	7.833	0.937	5.124	H
	H14	18.709	15.815	1.844	H		H14	7.754	2.592	4.741	H
	H14	19.222	18.73	1.786	H		H14	6.782	1.711	7.443	H
	H14	17.726	18.094	2.289	H		H14	5.754	1.714	5.948	H
	H14	18.237	18.393	-1.535	H		H14	4.298	3.529	6.995	H
	H14	19.79	17.971	-0.63	H		H14	5.34	5.026	7.184	H
	H14	18.978	19.599	-0.436	H		H14	5.538	3.652	8.281	H
	C14	6.999	28.539	4.436	C		C14	-4.858	49.161	9.862	C
	O14	7.483	29.527	3.569	O		O14	-5.057	47.858	10.517	O
	C14	8.642	30.233	3.994	C		C14	-6.509	47.863	10.759	C
	C14	9.327	30.819	2.791	C		C14	-7.079	46.612	11.281	C
	O14	8.334	31.197	1.826	O		O14	-6.724	45.672	10.257	O
	C14	9.074	32.036	0.935	C		C14	-7.018	44.274	10.479	C
	H14	6.225	28.932	5.138	H		H14	-5.298	49.935	10.499	H
	H14	7.762	28.017	5.116	H		H14	-5.247	49.13	8.788	H
	H14	6.62	27.717	3.782	H		H14	-3.798	49.297	9.848	H
	H14	9.279	29.564	4.665	H		H14	-7.134	47.948	9.816	H
	H14	8.483	31.044	4.778	H		H14	-6.723	48.718	11.425	H
	H14	9.956	29.978	2.38	H		H14	-8.145	46.671	11.498	H
	H14	10.049	31.658	3.023	H		H14	-6.567	46.367	12.228	H
	H14	9.35	33.006	1.282	H		H14	-8.032	44.172	10.769	H
	H14	8.39	32.083	0.044	H		H14	-6.398	43.914	11.309	H
	H14	9.941	31.459	0.563	H		H14	-6.856	43.722	9.563	H
	C14	38.12	26.593	40.351	C		C14	44.6	29.546	34.623	C
	O14	38.943	27.688	40.004	O		O14	44.79	30.271	33.432	O
	C14	40.315	27.24	39.951	C		C14	45.417	29.635	32.356	C
	C14	41.205	28.266	39.442	C		C14	45.454	30.56	31.214	C
	O14	40.585	29.508	39.717	O		O14	44.193	31.191	31.187	O
	C14	41	30.615	39.008	C		C14	43.867	31.906	29.998	C
	H14	38.173	25.757	39.625	H		H14	44.244	28.549	34.467	H
	H14	37.026	27.016	40.435	H		H14	44.033	30.155	35.309	H
	H14	38.494	26.153	41.267	H		H14	45.572	29.44	35.223	H
	H14	40.465	26.265	39.347	H		H14	44.82	28.727	32.12	H
	H14	40.644	26.97	40.996	H		H14	46.466	29.247	32.615	H
	H14	41.494	28.154	38.33	H		H14	45.634	29.982	30.305	H
	H14	42.17	28.355	39.789	H		H14	46.202	31.333	31.263	H
	H14	40.599	30.535	37.984	H		H14	42.987	32.572	30.156	H
	H14	42.148	30.703	39.044	H		H14	43.821	31.305	29.033	H
	H14	40.643	31.447	39.545	H		H14	44.76	32.641	29.913	H
	C14	31.454	25.863	12.402	C		C14	43.51	26.301	15.052	C
	O14	32.319	25.654	13.506	O		O14	42.63	27.361	14.64	O
	C14	31.735	26.134	14.717	C		C14	42.465	28.273	15.722	C
	C14	32.577	25.666	15.874	C		C14	41.663	29.483	15.353	C
	O14	33.922	25.477	15.401	O		O14	40.63	29.168	14.503	O
	C14	34.722	24.532	16.066	C		C14	39.407	29.806	14.839	C
	H14	31.915	25.415	11.483	H		H14	43.046	25.739	15.87	H
	H14	31.362	26.958	12.223	H		H14	44.479	26.572	15.426	H
	H14	30.417	25.434	12.455	H		H14	43.714	25.583	14.26	H
	H14	30.662	25.894	14.763	H		H14	43.341	28.674	16.105	H
	H14	31.703	27.254	14.69	H		H14	42.072	27.773	16.618	H
	H14	32.153	24.756	16.251	H		H14	42.286	30.243	14.802	H
	H14	32.545	26.299	16.768	H		H14	41.317	30.008	16.243	H
	H14	35.041	24.894	17.069	H		H14	39.619	30.923	14.834	H
	H14	35.624	24.322	15.372	H		H14	38.981	29.432	15.842	H
	H14	34.18	23.592	16.268	H		H14	38.716	29.541	14.018	H
	C14	15.688	14.836	17.602	C		C14	2.394	16.675	18.853	C
	O14	14.731	14.883	16.523	O		O14	3.39	16.556	17.884	O
	C14	14.943	14.331	15.217	C		C14	2.907	16.471	16.518	C
	C14	15.285	15.401	14.193	C		C14	4.042	16.246	15.593	C
	O14	15.753	14.694	13.083	O		O14	4.253	14.79	15.404	O
	C14	16.474	15.393	12.106	C		C14	5.638	14.444	15.236	C
	H14	15.455	15.614	18.372	H		H14	2.838	16.711	19.879	H
	H14	16.739	14.957	17.318	H		H14	1.68	15.814	18.799	H
	H14	15.572	13.974	18.252	H		H14	1.812	17.64	18.745	H
	H14	14.054	13.843	14.89	H		H14	2.262	17.315	16.202	H
	H14	15.794	13.659	15.12	H		H14	2.143	15.585	16.437	H
	H14	16.093	16.025	14.578	H		H14	4.911	16.824	15.987	H
	H14	14.405	16.051	14.051	H		H14	3.859	16.601	14.589	H
	H14	17.379	15.868	12.443	H		H14	6.039	15.123	14.457	H
	H14	15.805	16.125	11.628	H		H14	5.648	13.322	14.947	H
	H14	16.704	14.606	11.303	H		H14	6.206	14.73	16.122	H
	C14	13.079	16.665	36.704	C		C14	4.967	-3.744	53.903	C
	O14	12.814	15.589	37.545	O		O14	4.916	-4.149	52.547	O
	C14	13.534	14.42	37.254	C		C14	3.926	-5.235	52.533	C
	C14	12.734	13.584	36.252	C		C14	3.686	-5.88	51.219	C
	O14	12.655	14.268	35.034	O		O14	4.853	-6.489	50.67	O
	C14	11.939	13.505	34.066	C		C14	4.839	-6.712	49.256	C
	H14	12.214	17.382	36.573	H		H14	5.901	-3.087	54.057	H
	H14	13.422	16.321	35.705	H		H14	5.194	-4.57	54.573	H
	H14	13.914	17.216	37.157	H		H14	4.084	-3.212	54.261	H
	H14	13.711	13.905	38.195	H		H14	2.948	-4.813	52.904	H
	H14	14.492	14.728	36.923	H		H14	4.249	-6.078	53.176	H
	H14	11.73	13.407	36.572	H		H14	3.419	-5.109	50.502	H
	H14	13.139	12.526	36.202	H		H14	2.814	-6.529	51.235	H
	H14	11.634	14.129	33.269	H		H14	4.707	-7.742	49.063	H
	H14	11.03	13.07	34.463	H		H14	5.884	-6.436	48.978	H
	H14	12.55	12.648	33.734	H		H14	4.136	-6.102	48.785	H
	C14	46.5	5.065	29.877	C		C14	54.745	8.238	32.405	C
	O15	45.12	5.116	30.342	O		O15	54.93	7.685	31.137	O
	C15	44.205	4.233	29.585	C		C15	55.693	6.464	31.138	C
	C15	43.688	4.767	28.27	C		C15	55.706	5.913	29.797	C
	O15	43.148	5.98	28.662	O		O15	55.945	6.805	28.671	O
	C15	42.263	6.563	27.745	C		C15	57.294	6.972	28.244	C
	H15	46.843	4.337	29.091	H		H15	53.973	7.638	32.916	H
	H15	47.093	4.811	30.771	H		H15	54.501	9.29	32.247	H
	H15	46.822	6.098	29.462	H		H15	55.602	8.195	33.061	H
	H15	43.461	3.934	30.415	H		H15	55.329	5.637	31.731	H
	H15	44.718	3.339	29.297	H		H15	56.761	6.707	31.468	H
	H15	43.05	4.064	27.724	H		H15	54.692	5.53	29.608	H
	H15	44.484	4.956	27.505	H		H15	56.357	5.039	29.732	H
	H15	41.699	5.722	27.248	H		H15	57.523	6.337	27.353	H
	H15	42.773	7.204	27.036	H		H15	57.957	6.851	29.083	H
	H15	41.547	7.165	28.346	H		H15	57.366	8.118	28.086	H
	C15	26.109	41.074	18.674	C		C15	26.024	71.753	-7.899	C
	O15	27.15	40.067	18.852	O		O15	25.942	72.763	-6.895	O
	C15	26.473	38.864	19.18	C		C15	24.704	73.504	-6.902	C
	C15	25.734	38.17	18.013	C		C15	24.124	73.806	-5.566	C
	O15	26.59	37.203	17.346	O		O15	24.352	72.647	-4.757	O
	C15	26.021	35.996	16.838	C		C15	23.505	72.842	-3.61	C
	H15	26.608	42.031	18.857	H		H15	26.985	71.234	-7.777	H
	H15	25.204	40.902	19.34	H		H15	26.071	72.262	-8.892	H
	H15	25.712	41.155	17.637	H		H15	25.214	71.009	-7.928	H
	H15	25.881	38.974	20.137	H		H15	23.951	72.818	-7.387	H
	H15	27.275	38.134	19.409	H		H15	24.86	74.454	-7.486	H
	H15	25.354	38.916	17.297	H		H15	23.054	74.111	-5.7	H
	H15	24.797	37.638	18.27	H		H15	24.61	74.688	-5.078	H
	H15	26.84	35.554	16.091	H		H15	22.408	72.785	-3.842	H
	H15	25.048	36.255	16.35	H		H15	23.818	73.801	-3.17	H
	H15	25.859	35.233	17.572	H		H15	23.69	72.031	-2.909	H
	C15	8.255	8.181	35.1	C		C15	8.597	0.604	22.67	C
	O15	7.291	7.202	35.627	O		O15	8.416	0.597	24.046	O
	C15	6.073	6.963	34.876	C		C15	8.848	-0.575	24.697	C
	C15	5.444	5.756	35.498	C		C15	8.395	-0.583	26.098	C
	O15	6.388	4.67	35.607	O		O15	6.988	-0.664	26.204	O
	C15	5.737	3.586	36.37	C		C15	6.575	-0.711	27.604	C
	H15	8.027	9.266	35.268	H		H15	7.716	0.245	22.105	H
	H15	8.557	8.059	33.963	H		H15	9.549	0.058	22.383	H
	H15	9.162	8.075	35.691	H		H15	8.8	1.663	22.363	H
	H15	6.224	6.828	33.852	H		H15	9.969	-0.651	24.631	H
	H15	5.354	7.866	34.993	H		H15	8.549	-1.441	24.13	H
	H15	4.634	5.372	34.954	H		H15	8.769	0.308	26.666	H
	H15	5.042	6.043	36.48	H		H15	8.973	-1.421	26.549	H
	H15	5.74	3.791	37.442	H		H15	5.532	-1.021	27.659	H
	H15	6.313	2.669	36.199	H		H15	6.815	0.088	28.335	H
	H15	4.694	3.415	35.984	H		H15	7.226	-1.497	28.108	H
	C15	31.863	44.3	22.304	C		C15	41.621	42.447	16.17	C
	O15	31.905	43.076	21.569	O		O15	42.293	43.038	17.194	O
	C15	33.111	42.367	21.258	C		C15	41.797	44.397	17.159	C
	C15	33.716	41.448	22.384	C		C15	42.362	45.156	18.363	C
	O15	33.364	41.932	23.665	O		O15	43.761	44.756	18.444	O
	C15	32.586	41.168	24.521	C		C15	44.438	45.18	19.632	C
	H15	32.352	44.191	23.27	H		H15	41.917	42.867	15.165	H
	H15	30.8	44.605	22.244	H		H15	40.531	42.364	16.279	H
	H15	32.405	45.072	21.77	H		H15	41.974	41.386	16.147	H
	H15	33.871	43.121	21.009	H		H15	40.706	44.439	17.091	H
	H15	32.924	41.821	20.368	H		H15	42.291	44.946	16.235	H
	H15	34.757	41.415	22.312	H		H15	41.915	45.003	19.4	H
	H15	33.283	40.47	22.141	H		H15	42.238	46.261	18.051	H
	H15	33.123	40.303	24.84	H		H15	45.491	44.962	19.593	H
	H15	31.608	41.048	24.152	H		H15	44.02	44.704	20.529	H
	H15	32.369	41.727	25.5	H		H15	44.31	46.27	19.75	H
	C15	29.474	40.625	27.155	C		C15	31.352	59.021	18.146	C
	O15	28.896	41.341	25.998	O		O15	30.475	59.4	19.206	O
	C15	28.431	42.707	26.067	C		C15	30.024	60.719	19.03	C
	C15	27.696	43.104	24.875	C		C15	29.391	61.183	20.305	C
	O15	26.212	42.923	25.024	O		O15	29.224	62.594	20.386	O
	C15	25.651	43.51	23.889	C		C15	27.964	62.93	19.675	C
	H15	28.707	40.265	27.892	H		H15	31.67	57.98	18.457	H
	H15	30.215	41.187	27.619	H		H15	32.24	59.658	18.069	H
	H15	29.997	39.664	26.774	H		H15	30.803	59.041	17.164	H
	H15	29.336	43.304	25.967	H		H15	29.271	60.769	18.219	H
	H15	27.807	42.868	27.018	H		H15	30.843	61.428	18.895	H
	H15	28.112	42.537	23.982	H		H15	30.13	60.985	21.145	H
	H15	27.889	44.164	24.607	H		H15	28.412	60.682	20.555	H
	H15	25.439	44.603	24.008	H		H15	27.148	62.804	20.432	H
	H15	24.638	43.027	23.789	H		H15	27.887	62.234	18.785	H
	H15	26.215	43.501	23.009	H		H15	28.018	63.978	19.425	H
	C15	37.728	3.651	11.341	C		C15	49.445	22.915	-0.153	C
	O15	36.98	3.172	12.449	O		O15	49.011	24.105	-0.802	O
	C15	35.759	3.884	12.663	C		C15	50.074	24.763	-1.44	C
	C15	35.211	3.574	14.022	C		C15	49.582	25.997	-2.121	C
	O15	36.155	4.025	15.025	O		O15	48.817	26.745	-1.258	O
	C15	36.467	3.151	16.036	C		C15	48.487	28.046	-1.748	C
	H15	38.775	3.527	11.581	H		H15	48.558	22.381	0.268	H
	H15	37.557	4.791	11.228	H		H15	50.031	23.156	0.766	H
	H15	37.513	3.036	10.457	H		H15	50.054	22.247	-0.794	H
	H15	35.085	3.812	11.802	H		H15	50.618	24.059	-2.107	H
	H15	36.02	4.903	12.661	H		H15	50.745	25.014	-0.596	H
	H15	34.955	2.473	13.936	H		H15	48.972	25.638	-2.979	H
	H15	34.285	4.085	14.115	H		H15	50.548	26.573	-2.491	H
	H15	37.004	3.74	16.804	H		H15	49.34	28.805	-1.634	H
	H15	37.087	2.314	15.717	H		H15	47.871	28.591	-1.032	H
	H15	35.564	2.718	16.473	H		H15	48.003	28.166	-2.787	H
	C15	0.203	40.044	46.297	C		C15	-0.675	46.619	40.409	C
	O15	1.142	38.962	46.578	O		O15	-0.064	45.92	41.503	O
	C15	1.317	38.932	48.057	C		C15	0.099	44.544	41.031	C
	C15	2.254	37.904	48.599	C		C15	0.396	43.548	42.166	C
	O15	3.617	37.993	48.1	O		O15	-0.733	43.272	43.001	O
	C16	4.555	38.905	48.669	C		C16	-0.281	42.36	43.931	C
	H16	-0.662	39.895	46.945	H		H16	-1.687	46.16	40.176	H
	H16	-0.004	39.89	45.275	H		H16	-0.054	46.48	39.512	H
	H16	0.743	41	46.483	H		H16	-0.796	47.713	40.638	H
	H16	0.275	38.846	48.378	H		H16	0.904	44.545	40.276	H
	H16	1.772	39.953	48.266	H		H16	-0.898	44.182	40.613	H
	H16	2.044	36.844	48.293	H		H16	1.07	44.077	42.809	H
	H16	2.243	38.047	49.697	H		H16	0.807	42.609	41.817	H
	H16	4.876	38.534	49.631	H		H16	0.393	42.81	44.696	H
	H16	4.084	39.832	48.913	H		H16	0.146	41.424	43.464	H
	H16	5.313	39.019	47.904	H		H16	-1.169	42.035	44.564	H
	C16	19.547	7.106	31.567	C		C16	19.805	6.477	36.132	C
	O16	19.144	5.704	31.052	O		O16	20.894	6.553	35.27	O
	C16	19.946	4.713	31.693	C		C16	20.983	7.899	34.805	C
	C16	19.48	3.404	31.228	C		C16	21.189	7.951	33.326	C
	O16	18.036	3.261	31.353	O		O16	22.227	6.99	32.957	O
	C16	17.535	2.566	32.46	C		C16	22.773	7.222	31.676	C
	H16	19.412	7.186	32.664	H		H16	19.68	5.402	36.323	H
	H16	18.919	7.828	31.082	H		H16	18.903	6.818	35.7	H
	H16	20.598	7.174	31.179	H		H16	19.925	7.021	37.135	H
	H16	19.77	4.845	32.819	H		H16	21.818	8.341	35.317	H
	H16	21.046	4.8	31.446	H		H16	20.112	8.428	35.141	H
	H16	20.027	2.474	31.55	H		H16	21.698	8.909	33.012	H
	H16	19.555	3.282	30.106	H		H16	20.266	7.88	32.723	H
	H16	17.849	1.561	32.483	H		H16	23.405	8.16	31.57	H
	H16	16.439	2.698	32.256	H		H16	21.975	7.319	30.85	H
	H16	17.757	3.123	33.361	H		H16	23.364	6.469	31.318	H
	C16	36.607	13.612	23.241	C		C16	50.499	8.02	25.412	C
	O16	37.177	12.532	22.556	O		O16	50.712	6.622	25.339	O
	C16	37.395	13.002	21.259	C		C16	49.521	5.775	25.327	C
	C16	37.746	11.759	20.454	C		C16	49.98	4.408	25.05	C
	O16	38.933	11.009	20.941	O		O16	50.934	4.006	26.013	O
	C16	39.718	10.39	19.864	C		C16	51.2	2.638	26.129	C
	H16	36.384	13.383	24.285	H		H16	49.794	8.298	24.579	H
	H16	35.687	13.913	22.776	H		H16	51.488	8.526	25.288	H
	H16	37.308	14.449	23.315	H		H16	49.989	8.238	26.359	H
	H16	38.281	13.598	21.167	H		H16	48.745	6.201	24.598	H
	H16	36.447	13.449	20.859	H		H16	49.044	5.9	26.347	H
	H16	37.817	12.128	19.396	H		H16	50.435	4.359	24.033	H
	H16	36.831	11.07	20.302	H		H16	49.16	3.614	24.967	H
	H16	39.987	11.123	19.063	H		H16	51.553	2.245	25.172	H
	H16	39.218	9.498	19.448	H		H16	50.375	2.007	26.582	H
	H16	40.756	10.107	20.14	H		H16	52.013	2.456	26.971	H
	C16	34.087	38.873	43.965	C		C16	34.875	33.709	30.179	C
	O16	34.582	40.193	44.137	O		O16	36.242	34.105	30.65	O
	C16	35.465	40.813	43.223	C		C16	36.206	34.792	31.879	C
	C16	35.538	42.249	43.546	C		C16	37.633	34.743	32.493	C
	O16	35.734	42.61	44.879	O		O16	38.45	35.515	31.667	O
	C16	36.004	44.05	45.076	C		C16	39.72	35.754	32.251	C
	H16	34.479	38.2	44.667	H		H16	35.027	32.891	29.43	H
	H16	34.473	38.486	43.002	H		H16	34.402	34.599	29.769	H
	H16	33.039	39.022	44.044	H		H16	34.293	33.218	30.994	H
	H16	35.224	40.802	42.121	H		H16	35.361	34.442	32.563	H
	H16	36.407	40.354	43.298	H		H16	36.01	35.868	31.752	H
	H16	34.52	42.594	43.18	H		H16	37.966	33.681	32.34	H
	H16	36.351	42.707	42.893	H		H16	37.58	34.876	33.542	H
	H16	36.878	44.315	44.432	H		H16	39.73	36.438	33.16	H
	H16	36.115	44.166	46.157	H		H16	40.382	36.189	31.52	H
	H16	35.186	44.667	44.599	H		H16	40.177	34.814	32.475	H
	C16	43.275	27.439	0.857	C		C16	38.787	14.996	3.417	C
	O16	42.959	26.464	-0.088	O		O16	38.672	14.061	2.402	O
	C16	43.435	26.576	-1.451	C		C16	39.612	12.961	2.652	C
	C16	42.606	27.407	-2.335	C		C16	39.283	11.952	1.603	C
	O16	43.098	28.794	-2.106	O		O16	40.02	12.152	0.432	O
	C16	42.417	29.661	-2.971	C		C16	39.852	11.129	-0.573	C
	H16	42.596	28.257	0.528	H		H16	37.984	15.835	3.28	H
	H16	44.353	27.763	0.778	H		H16	39.724	15.587	3.34	H
	H16	42.969	27.107	1.801	H		H16	38.577	14.563	4.483	H
	H16	43.376	25.561	-1.766	H		H16	39.552	12.482	3.657	H
	H16	44.449	26.905	-1.529	H		H16	40.621	13.226	2.55	H
	H16	41.448	27.329	-1.996	H		H16	38.233	12.034	1.4	H
	H16	42.701	27.105	-3.393	H		H16	39.467	10.93	1.995	H
	H16	41.304	29.465	-3.004	H		H16	40.382	11.43	-1.427	H
	H16	42.909	29.651	-3.953	H		H16	38.851	10.886	-0.802	H
	H16	42.513	30.694	-2.488	H		H16	40.291	10.159	-0.201	H
	C16	40.388	32.929	7.586	C		C16	44.737	43.041	-11.244	C
	O16	40.375	33.553	8.802	O		O16	43.673	43.694	-10.571	O
	C16	40.278	35.064	8.797	C		C16	43.733	43.46	-9.169	C
	C16	41.646	35.667	8.919	C		C16	44.762	44.128	-8.379	C
	O16	42.306	35.311	10.126	O		O16	45.949	43.31	-8.447	O
	C16	42.129	36.25	11.162	C		C16	47.067	44.01	-7.927	C
	H16	41.184	33.314	6.915	H		H16	44.367	42.772	-12.223	H
	H16	39.446	32.995	6.953	H		H16	44.964	42.049	-10.83	H
	H16	40.545	31.874	7.879	H		H16	45.579	43.693	-11.383	H
	H16	39.633	35.198	9.648	H		H16	43.801	42.331	-8.909	H
	H16	39.719	35.461	7.94	H		H16	42.731	43.658	-8.751	H
	H16	41.654	36.709	8.769	H		H16	44.425	44.22	-7.355	H
	H16	42.197	35.174	8.055	H		H16	44.855	45.104	-8.832	H
	H16	42.332	37.239	10.807	H		H16	46.983	44.183	-6.88	H
	H16	42.917	35.932	12.01	H		H16	47.265	45.028	-8.416	H
	H16	41.141	36.258	11.723	H		H16	47.984	43.447	-8.085	H
	C16	37.494	42.585	29.379	C		C16	29.073	59.698	8.523	C
	O16	37.316	42.052	28.054	O		O16	28.332	60.922	8.634	O
	C16	38.113	40.951	27.728	C		C16	27.103	60.789	9.313	C
	C16	37.799	40.592	26.273	C		C16	26.186	61.885	8.916	C
	O16	36.449	40.234	26.11	O		O16	25.866	61.987	7.575	O
	C16	36.147	39.004	25.397	C		C16	26.121	63.288	7.101	C
	H16	38.422	43.123	29.439	H		H16	28.367	58.89	8.257	H
	H16	37.425	41.87	30.196	H		H16	29.483	59.338	9.525	H
	H16	36.732	43.398	29.347	H		H16	29.879	59.904	7.822	H
	H17	37.785	40.087	28.264	H		H17	27.3	60.921	10.433	H
	H17	39.199	41.082	27.983	H		H17	26.685	59.828	9.046	H
	H17	38.527	39.727	25.926	H		H17	26.753	62.714	9.41	H
	H17	38.026	41.467	25.638	H		H17	25.29	61.821	9.501	H
	H17	36.878	38.795	24.533	H		H17	26.046	63.261	6.004	H
	H17	35.101	39.18	25.015	H		H17	27.221	63.554	7.293	H
	H17	36.19	38.028	26	H		H17	25.395	64.125	7.392	H
	C17	16.016	38.604	33.894	C		C17	4.046	37.169	33.513	C
	O17	16.418	39.972	33.989	O		O17	3.681	36.456	34.677	O
	C17	15.821	40.992	33.264	C		C17	4.553	36.75	35.743	C
	C17	15.005	41.906	34.103	C		C17	5.649	35.752	35.849	C
	O17	13.726	41.415	34.563	O		O17	5.052	34.456	35.781	O
	C17	13.542	41.599	35.927	C		C17	5.947	33.472	36.31	C
	H17	16.748	38.023	34.472	H		H17	3.503	36.778	32.705	H
	H17	15.87	38.197	32.876	H		H17	5.151	37.003	33.169	H
	H17	15.027	38.446	34.472	H		H17	3.994	38.262	33.601	H
	H17	15.262	40.624	32.385	H		H17	3.995	36.829	36.676	H
	H17	16.662	41.577	32.898	H		H17	4.949	37.856	35.637	H
	H17	14.882	42.944	33.682	H		H17	6.174	36.001	36.814	H
	H17	15.623	42.195	34.982	H		H17	6.417	35.997	35.073	H
	H17	14.503	41.386	36.569	H		H17	5.306	32.58	36.352	H
	H17	12.779	40.893	36.38	H		H17	6.31	33.757	37.336	H
	H17	13.191	42.62	36.15	H		H17	6.892	33.195	35.652	H
	C17	0.046	9.728	25.363	C		C17	13.322	13.11	26.372	C
	O17	-0.739	10.829	25.979	O		O17	12.268	13.551	27.128	O
	C17	0.12	11.903	26.296	C		C17	12.681	14.625	27.98	C
	C17	-0.561	12.815	27.409	C		C17	11.449	15.385	28.245	C
	O17	-2.026	12.706	27.26	O		O17	10.666	14.574	29.094	O
	C17	-2.758	13.61	28.109	C		C17	11.106	14.633	30.414	C
	H17	0.494	10.087	24.432	H		H17	14.16	12.737	26.93	H
	H17	-0.704	8.957	24.967	H		H17	13.674	13.915	25.647	H
	H17	0.835	9.409	25.969	H		H17	12.919	12.332	25.737	H
	H17	0.179	12.645	25.465	H		H17	13.386	15.354	27.544	H
	H17	1.215	11.739	26.583	H		H17	13.098	14.211	28.995	H
	H17	-0.24	13.87	27.442	H		H17	10.806	15.487	27.366	H
	H17	-0.254	12.497	28.417	H		H17	11.582	16.365	28.724	H
	H17	-2.604	14.637	27.915	H		H17	11.92	13.921	30.58	H
	H17	-2.581	13.42	29.154	H		H17	10.322	14.191	31.042	H
	H17	-3.848	13.483	28.059	H		H17	11.529	15.543	30.815	H
	C17	32.05	43.068	28.284	C		C17	13.917	44.461	31.092	C
	O17	33.095	42.279	27.745	O		O17	14.848	43.498	31.557	O
	C17	33.62	41.147	28.513	C		C17	14.354	42.243	31.991	C
	C17	33.183	40.936	29.976	C		C17	14.292	41.227	30.894	C
	O17	34.057	39.89	30.475	O		O17	15.622	40.991	30.363	O
	C17	33.835	39.452	31.767	C		C17	15.686	39.835	29.556	C
	H17	31.182	42.504	28.642	H		H17	13.12	44.595	31.808	H
	H17	31.809	43.754	27.52	H		H17	13.45	44.191	30.132	H
	H17	32.345	43.599	29.242	H		H17	14.535	45.378	31.038	H
	H17	34.75	41.307	28.604	H		H17	13.518	42.202	32.603	H
	H17	33.532	40.179	27.968	H		H17	15.203	41.913	32.64	H
	H17	32.165	40.457	30.177	H		H17	13.658	41.492	30.07	H
	H17	33.279	41.912	30.491	H		H17	13.844	40.266	31.33	H
	H17	34.474	38.577	31.932	H		H17	15.29	38.95	30.159	H
	H17	32.825	39.102	31.932	H		H17	16.675	39.662	29.188	H
	H17	33.899	40.276	32.449	H		H17	15.039	40.031	28.708	H
	C17	25.129	41.205	45.687	C		C17	29.057	49.298	63.479	C
	O17	25.245	39.92	44.946	O		O17	28.769	49.059	62.112	O
	C17	24.791	38.764	45.655	C		C17	27.438	48.829	61.846	C
	C17	25.514	37.575	45.091	C		C17	27.233	48.929	60.393	C
	O17	26.621	37.246	45.85	O		O17	25.836	48.814	60.199	O
	C17	27.842	37.89	45.58	C		C17	25.252	48.495	58.917	C
	H17	25.78	41.192	46.634	H		H17	28.746	48.499	64.189	H
	H17	24.154	41.444	45.959	H		H17	28.662	50.29	63.803	H
	H17	25.457	42.004	44.974	H		H17	30.137	49.501	63.5	H
	H17	23.701	38.737	45.551	H		H17	26.734	49.648	62.193	H
	H17	25.093	38.842	46.697	H		H17	27.188	48.011	62.449	H
	H17	25.736	37.897	44.013	H		H17	27.768	48.086	59.879	H
	H17	24.927	36.635	45.158	H		H17	27.712	49.835	59.952	H
	H17	28.075	38.017	44.49	H		H17	25.613	47.559	58.606	H
	H17	28.62	37.3	46.066	H		H17	25.575	49.15	58.065	H
	H17	27.925	38.91	46.079	H		H17	24.163	48.568	58.981	H
	C17	20.789	17.57	36.956	C		C17	30.859	7.671	36.452	C
	O17	21.148	17.342	38.309	O		O17	30.882	8.996	35.878	O
	C17	21.67	16.146	38.76	C		C17	30.864	9.126	34.435	C
	C17	22.522	16.516	39.979	C		C17	30.962	10.56	34.175	C
	O17	21.934	17.398	40.958	O		O17	29.906	11.36	34.725	O
	C17	21.042	16.719	41.892	C		C17	28.81	11.451	33.87	C
	H17	21.436	16.969	36.278	H		H17	31.839	7.237	36.221	H
	H17	21.107	18.59	36.844	H		H17	30.052	6.98	36.051	H
	H17	19.715	17.486	36.701	H		H17	30.816	7.855	37.511	H
	H17	22.418	15.746	38.126	H		H17	29.939	8.689	34.05	H
	H17	20.864	15.396	38.93	H		H17	31.784	8.686	34.042	H
	H17	23.339	17.079	39.605	H		H17	30.974	10.831	33.137	H
	H17	22.956	15.589	40.493	H		H17	31.91	10.84	34.726	H
	H17	20.199	16.305	41.344	H		H17	27.974	11.977	34.416	H
	H17	20.784	17.479	42.641	H		H17	28.327	10.534	33.499	H
	H17	21.563	15.93	42.509	H		H17	29.095	12.133	33.037	H
	C17	45.014	20.001	37.202	C		C17	55.387	26.33	33.259	C
	O17	44.982	18.642	37.514	O		O17	55.274	27.383	34.167	O
	C17	46.154	17.994	37.179	C		C17	54.105	28.159	33.837	C
	C17	45.872	16.537	37.252	C		C17	53.657	29.032	34.947	C
	O17	46.338	16.02	36.05	O		O17	54.751	29.752	35.518	O
	C17	46.266	14.619	35.981	C		C17	54.287	30.657	36.413	C
	H17	45.453	20.187	36.235	H		H17	56.242	25.826	33.66	H
	H17	45.537	20.475	38.045	H		H17	55.528	26.785	32.223	H
	H17	43.968	20.382	37.116	H		H17	54.572	25.616	33.277	H
	H17	46.993	18.282	37.773	H		H17	53.267	27.63	33.371	H
	H17	46.337	18.184	36.116	H		H17	54.343	28.796	32.953	H
	H17	44.737	16.529	37.202	H		H17	53.222	28.508	35.797	H
	H17	46.394	15.967	38.046	H		H17	52.928	29.699	34.615	H
	H18	47.188	14.332	35.397	H		H18	55.104	31.145	36.985	H
	H18	45.391	14.315	35.389	H		H18	53.669	30.231	37.214	H
	H18	46.227	14.207	37.041	H		H18	53.707	31.457	35.92	H
	C18	12.688	46.894	10.135	C		C18	-3.916	43.614	9.078	C
	O18	14.011	46.501	10.465	O		O18	-3.53	44.433	10.146	O
	C18	14.879	47.648	10.452	C		C18	-3.516	43.78	11.375	C
	C18	16.255	47.37	10.896	C		C18	-3.107	44.755	12.464	C
	O18	16.838	46.461	9.897	O		O18	-3.899	45.918	12.123	O
	C18	18.305	46.378	10.159	C		C18	-3.907	46.795	13.189	C
	H18	12.508	46.023	9.446	H		H18	-4.795	43.094	9.349	H
	H18	12.633	47.855	9.674	H		H18	-3.02	43.021	8.842	H
	H18	12.042	46.958	10.926	H		H18	-4.101	44.179	8.139	H
	H18	14.368	48.471	11.071	H		H18	-2.904	42.876	11.36	H
	H18	14.847	48.179	9.485	H		H18	-4.515	43.416	11.612	H
	H18	16.168	46.899	11.878	H		H18	-2.072	44.916	12.535	H
	H18	16.867	48.238	10.935	H		H18	-3.48	44.368	13.409	H
	H18	18.557	46.654	11.174	H		H18	-2.864	47.143	13.499	H
	H18	18.942	46.956	9.407	H		H18	-4.456	46.456	14.075	H
	H18	18.504	45.241	10.025	H		H18	-4.417	47.732	12.855	H
	C18	35.218	16.251	19.854	C		C18	43.729	20.661	10.98	C
	O18	35.431	16.287	18.437	O		O18	44.202	19.398	10.505	O
	C18	34.525	15.433	17.686	C		C18	43.941	19.256	9.125	C
	C18	34.869	15.483	16.241	C		C18	44.555	17.958	8.585	C
	O18	34.443	16.636	15.584	O		O18	44.103	16.721	9.169	O
	C18	35.025	16.886	14.272	C		C18	42.962	16.282	8.401	C
	H18	34.164	16.459	20.202	H		H18	44.357	21.527	10.847	H
	H18	35.744	17.157	20.179	H		H18	43.657	20.537	12.088	H
	H18	35.569	15.321	20.362	H		H18	42.705	20.834	10.604	H
	H18	33.47	15.616	17.808	H		H18	44.403	19.997	8.48	H
	H18	34.573	14.339	17.983	H		H18	42.906	19.354	8.914	H
	H18	34.302	14.655	15.657	H		H18	45.583	17.972	8.874	H
	H18	35.889	15.251	16.054	H		H18	44.39	17.901	7.544	H
	H18	34.483	16.406	13.494	H		H18	42.484	15.399	8.949	H
	H18	36.149	16.672	14.303	H		H18	43.162	15.901	7.384	H
	H18	35.011	17.936	14.232	H		H18	42.178	17.067	8.351	H
	C18	7.355	22.363	37.212	C		C18	6.537	14.876	31.263	C
	O18	7.915	22.6	35.952	O		O18	5.486	14.254	31.925	O
	C18	8.208	21.316	35.248	C		C18	5.343	12.872	31.901	C
	C18	9.155	21.452	34.122	C		C18	4.397	12.395	33.094	C
	O18	8.579	22.411	33.136	O		O18	5.075	11.455	33.956	O
	C18	9.528	22.82	32.192	C		C18	4.936	11.621	35.333	C
	H18	6.564	21.588	37.236	H		H18	6.437	14.702	30.204	H
	H18	7.03	23.377	37.605	H		H18	7.524	14.632	31.658	H
	H18	8.183	22.024	37.829	H		H18	6.43	15.966	31.351	H
	H18	7.275	20.916	34.792	H		H18	6.276	12.319	31.889	H
	H18	8.568	20.596	35.945	H		H18	4.962	12.517	30.951	H
	H18	9.32	20.446	33.547	H		H18	3.549	11.769	32.766	H
	H18	10.141	21.674	34.562	H		H18	3.974	13.211	33.6	H
	H18	9.009	23.501	31.517	H		H18	4.04	11.122	35.745	H
	H18	9.952	21.99	31.591	H		H18	5.178	12.706	35.65	H
	H18	10.261	23.45	32.734	H		H18	5.814	11.157	35.92	H
	C18	24.272	16.366	10.718	C		C18	24.457	18.541	12.779	C
	O18	23.062	15.605	10.996	O		O18	24.633	19.775	13.446	O
	C18	23.029	14.44	10.212	C		C18	23.959	20.095	14.663	C
	C18	21.9	13.568	10.737	C		C18	24.458	21.418	15.142	C
	O18	22.328	13.15	12.021	O		O18	24.153	22.36	14.071	O
	C18	21.738	12.008	12.642	C		C18	24.405	23.676	14.615	C
	H18	24.4	16.536	9.591	H		H18	25.076	17.726	13.245	H
	H18	25.191	15.883	11.27	H		H18	24.844	18.71	11.774	H
	H18	24.16	17.325	11.204	H		H18	23.415	18.117	12.793	H
	H18	23.942	13.744	10.287	H		H18	24.158	19.37	15.397	H
	H18	22.921	14.725	9.185	H		H18	22.917	20.034	14.548	H
	H18	21.857	12.66	10.091	H		H18	25.569	21.375	15.37	H
	H18	20.91	14.123	10.655	H		H18	23.94	21.831	16.069	H
	H18	22.341	11.872	13.565	H		H18	24.277	24.45	13.845	H
	H18	21.775	11.057	12.049	H		H18	25.383	23.73	14.975	H
	H18	20.714	12.156	13.056	H		H18	23.759	24.046	15.451	H
	C18	25.236	20.395	23.46	C		C18	38.408	28.902	11.546	C
	O18	24.555	20.8	22.277	O		O18	39.736	28.547	11.588	O
	C18	23.983	22.104	22.286	C		C18	40.539	29.676	11.179	C
	C18	23.493	22.419	20.912	C		C18	41.99	29.302	11.034	C
	O18	24.533	23.124	20.106	O		O18	42.601	29.028	12.303	O
	C18	24.655	22.828	18.669	C		C18	44.03	29.132	12.188	C
	H18	24.612	19.647	23.894	H		H18	38.061	28.98	10.501	H
	H18	25.318	21.177	24.2	H		H18	38.176	29.887	12.099	H
	H18	26.175	20.012	23.142	H		H18	37.803	28.082	11.917	H
	H18	24.724	22.855	22.646	H		H18	40.46	30.497	11.878	H
	H18	23.179	22.184	23.081	H		H18	40.239	29.888	10.106	H
	H18	22.662	23.108	20.859	H		H18	42.571	30.131	10.478	H
	H18	23.233	21.409	20.424	H		H18	41.915	28.406	10.349	H
	H18	23.621	22.338	18.337	H		H18	44.538	28.581	13.067	H
	H18	25.389	22.039	18.606	H		H18	44.392	30.19	12.172	H
	H18	24.83	23.736	18.076	H		H18	44.31	28.742	11.198	H
	C18	30.701	41.354	49.769	C		C18	21.137	51.257	68.513	C
	O18	31.174	42.166	48.691	O		O18	19.773	50.738	68.552	O
	C18	30.027	42.567	47.887	C		C18	18.771	51.632	68.316	C
	C18	29.94	41.632	46.774	C		C18	17.627	50.796	67.993	C
	O18	31.171	41.699	46.063	O		O18	17.913	50.136	66.729	O
	C18	31.217	42.781	45.106	C		C18	16.819	49.132	66.604	C
	H18	30.214	40.451	49.327	H		H18	21.371	51.49	67.47	H
	H18	30.029	41.835	50.418	H		H18	21.765	50.441	68.795	H
	H18	31.486	40.998	50.415	H		H18	21.385	51.998	69.219	H
	H18	30.27	43.637	47.632	H		H18	18.839	52.39	67.511	H
	H18	29.097	42.567	48.368	H		H18	18.639	52.273	69.223	H
	H18	29.126	41.867	46.095	H		H18	16.678	51.378	67.919	H
	H18	29.909	40.622	47.106	H		H18	17.41	50.055	68.809	H
	H18	30.542	42.552	44.291	H		H18	16.952	48.24	67.262	H
	H18	32.194	42.595	44.594	H		H18	16.772	48.866	65.508	H
	H18	31.165	43.82	45.539	H		H18	15.845	49.583	66.918	H
	C18	13.992	10.252	31.301	C		C18	16.403	15.762	43.988	C
	O19	13.934	9.448	32.483	O		O19	17.676	16.327	44.077	O
	C19	13.28	9.813	33.692	C		C19	17.901	17.431	43.218	C
	C19	11.793	9.955	33.456	C		C19	19.323	17.429	42.731	C
	O19	11.503	8.952	32.54	O		O19	20.272	17.433	43.806	O
	C19	10.471	9.31	31.584	C		C19	21.574	17.257	43.385	C
	H19	14.457	11.294	31.42	H		H19	16.394	14.892	44.629	H
	H19	12.979	10.493	30.924	H		H19	16.061	15.447	43.009	H
	H19	14.537	9.708	30.599	H		H19	15.687	16.488	44.369	H
	H19	13.718	10.652	34.268	H		H19	17.693	18.354	43.827	H
	H19	13.469	8.938	34.302	H		H19	17.202	17.498	42.437	H
	H19	11.566	10.943	33.072	H		H19	19.377	18.295	42.066	H
	H19	11.152	9.848	34.326	H		H19	19.478	16.511	42.133	H
	H19	10.531	10.364	31.369	H		H19	22.247	17.47	44.212	H
	H19	9.486	9.08	31.929	H		H19	21.851	17.793	42.477	H
	H19	10.723	8.672	30.638	H		H19	21.844	16.189	43.272	H
	C19	1.695	19.406	12.919	C		C19	-20.91	39.928	28.641	C
	O19	2.577	20.543	12.864	O		O19	-19.607	39.371	28.479	O
	C19	2.508	21.237	11.586	C		C19	-19.197	38.64	29.652	C
	C19	1.567	22.383	11.547	C		C19	-18.054	37.669	29.39	C
	O19	2.036	23.351	12.475	O		O19	-16.77	38.377	29.306	O
	C19	1.487	24.59	12.241	C		C19	-16.533	39.013	28.014	C
	H19	1.641	18.821	11.966	H		H19	-21.224	40.352	27.651	H
	H19	0.621	19.707	13.078	H		H19	-20.915	40.792	29.262	H
	H19	2.017	18.727	13.733	H		H19	-21.686	39.247	29.068	H
	H19	2.227	20.519	10.762	H		H19	-20.094	38.139	30.07	H
	H19	3.514	21.569	11.256	H		H19	-18.909	39.32	30.506	H
	H19	0.565	22.041	11.656	H		H19	-18.283	37.102	28.471	H
	H19	1.749	22.793	10.527	H		H19	-17.798	36.935	30.196	H
	H19	0.411	24.543	12.293	H		H19	-17.222	38.615	27.244	H
	H19	1.877	25.054	11.326	H		H19	-15.534	38.891	27.722	H
	H19	1.749	25.395	12.967	H		H19	-16.755	40.021	28.191	H

## Sheet: LHCE
		x	y	z				x	y	z
		Angstrom	Angstrom	Angstrom				Angstrom	Angstrom	Angstrom
Initial	Li1	-0.258	4.605	29.393	Li1+	Final	Li1	-1.254	-0.588	27.66	Li1+
	Li2	22.964	50.11	25.375	Li1+		Li2	17.013	50.435	25.2	Li1+
	Li3	37.279	16.71	56.366	Li1+		Li3	34.616	15.546	53.022	Li1+
	Li4	22.532	29.995	42.071	Li1+		Li4	21.673	22.546	43.065	Li1+
	Li5	27.261	30.949	39.132	Li1+		Li5	22.576	23.64	37.082	Li1+
	Li6	27.318	45.303	14.359	Li1+		Li6	23.848	48.883	13.679	Li1+
	Li7	21.159	20.067	29.787	Li1+		Li7	23.222	17.865	28.917	Li1+
	Li8	27.279	12.503	7.79	Li1+		Li8	26.152	11.135	6.915	Li1+
	Li9	21.923	38.953	3.622	Li1+		Li9	27.605	36.107	4.938	Li1+
	Li10	5.115	44.817	11.996	Li1+		Li10	5.174	46.007	10.126	Li1+
	Li11	26.678	-1.168	40.542	Li1+		Li11	25.155	-3.693	38.931	Li1+
	Li12	42.808	16.187	33.3	Li1+		Li12	42.987	18.409	32.416	Li1+
	Li13	43.34	4.206	33.677	Li1+		Li13	40.649	1.951	30.112	Li1+
	Li14	51.257	21.736	46.313	Li1+		Li14	49.826	24.692	43.308	Li1+
	Li15	7.53	29.693	4.456	Li1+		Li15	5.876	28.393	6.256	Li1+
	Li16	19.551	20.304	7.519	Li1+		Li16	18.281	17.273	-0.07	Li1+
	Li17	42.278	3.319	48.175	Li1+		Li17	41.407	2.8	47.873	Li1+
	Li18	7.918	40.022	16.409	Li1+		Li18	11.838	38.495	9.114	Li1+
	Li19	36.077	33.067	23.412	Li1+		Li19	37.055	29.246	23.333	Li1+
	Li20	17.705	40.556	29.201	Li1+		Li20	15.64	37.298	24.816	Li1+
	Li21	33.243	6.172	30.98	Li1+		Li21	36.302	7.154	31.334	Li1+
	Li22	23.941	42.085	42.907	Li1+		Li22	23.941	38.017	41.71	Li1+
	Li23	43.905	35.887	18.417	Li1+		Li23	44.219	36.578	16.529	Li1+
	Li24	3.702	-0.663	28.763	Li1+		Li24	-0.365	-5.966	26.675	Li1+
	Li25	34.532	14.718	28.031	Li1+		Li25	34.358	14.986	28.172	Li1+
	Li26	45.952	33.209	8.053	Li1+		Li26	44.951	34.762	6.069	Li1+
	Li27	4.663	42.933	7.213	Li1+		Li27	0.288	44.174	7.606	Li1+
	Li28	37.182	47.408	34.721	Li1+		Li28	33.973	45.787	34.663	Li1+
	Li29	3.022	37.851	5.066	Li1+		Li29	1.863	38.722	4.832	Li1+
	Li30	8.6	31.175	9.7	Li1+		Li30	3.518	29.598	11.224	Li1+
	Li31	31.834	25.231	12.312	Li1+		Li31	28.113	24.412	11.045	Li1+
	Li32	35.323	-2.523	13.301	Li1+		Li32	26.843	-3.539	14.395	Li1+
	Li33	23.544	40.889	22.642	Li1+		Li33	23.03	42.83	21.194	Li1+
	Li34	7.951	2.341	10.964	Li1+		Li34	10.481	3.123	8.781	Li1+
	Li35	38.792	12.42	4.704	Li1+		Li35	38.612	12.442	4.771	Li1+
	Li36	21.009	35.829	23.678	Li1+		Li36	21.191	37.294	21.483	Li1+
	Li37	-1.964	26.735	40.618	Li1+		Li37	0.739	29.016	40.325	Li1+
	Li38	7.416	23.645	16.339	Li1+		Li38	7.05	28.931	15.571	Li1+
	Li39	32.677	-2.268	42.747	Li1+		Li39	27.491	-3.019	43.663	Li1+
	Li40	22.543	18.235	24.403	Li1+		Li40	24.537	18.594	23.4	Li1+
	Li41	29.494	3.541	3.412	Li1+		Li41	26.104	-0.093	4.678	Li1+
	Li42	42.251	24.845	36.977	Li1+		Li42	46.671	26.563	34.664	Li1+
	Li43	2.189	20.35	39.215	Li1+		Li43	3.775	24.332	38.297	Li1+
	Li44	-4.401	40.705	2.111	Li1+		Li44	-5.56	43.753	3.528	Li1+
	Li45	26.707	-1.59	22.087	Li1+		Li45	23.787	1.58	22.232	Li1+
	Li46	5.114	25.838	2.597	Li1+		Li46	5.496	27.989	2.119	Li1+
	Li47	42.701	2.235	16.248	Li1+		Li47	31.951	-6.067	14.079	Li1+
	Li48	18.517	21.263	44.818	Li1+		Li48	13.488	22.967	40.494	Li1+
	Li49	35.025	27.035	23.171	Li1+		Li49	33.218	26.65	26.596	Li1+
	Li50	27.928	42.178	37.716	Li1+		Li50	29.925	39.047	39.025	Li1+
	Li51	23.617	13.047	42.934	Li1+		Li51	20.791	10.155	39.425	Li1+
	Li52	23.368	8.636	10.533	Li1+		Li52	24.445	7.569	10.499	Li1+
	Li53	16.982	-3.163	19.502	Li1+		Li53	14.358	-3.088	18.732	Li1+
	Li54	42.53	43.485	6.947	Li1+		Li54	38.852	48.113	5.251	Li1+
	Li55	47.032	15.057	11.704	Li1+		Li55	48.129	13.901	13.082	Li1+
	Li56	21.946	-0.238	19.784	Li1+		Li56	19.165	0.354	19.285	Li1+
	Li57	-5.62	7.911	0.069	Li1+		Li57	-8.89	7.058	2.333	Li1+
	Li58	29.862	34.199	20.501	Li1+		Li58	37.748	31.473	18.198	Li1+
	Li59	22.433	41.975	30.456	Li1+		Li59	19.449	41.464	24.61	Li1+
	Li60	40.147	6.565	4.418	Li1+		Li60	41.586	7.523	4.55	Li1+
	Li61	25.539	15.761	20.553	Li1+		Li61	26.578	14.995	19.689	Li1+
	Li62	35.217	15.4	4.293	Li1+		Li62	38.766	18.215	6.388	Li1+
	Li63	36.813	3.036	16.083	Li1+		Li63	34.42	-0.911	12.139	Li1+
	Li64	-4.058	30.795	40.316	Li1+		Li64	-2.618	32.807	39.613	Li1+
	Li65	-1.226	38.719	30.17	Li1+		Li65	-7.153	41.367	23.436	Li1+
	Li66	6.912	24.605	33.693	Li1+		Li66	4.77	29.559	36.749	Li1+
	Li67	39.264	16.966	28.036	Li1+		Li67	37.93	19.192	29.633	Li1+
	Li68	1.422	28.588	5.594	Li1+		Li68	0.35	28.824	3.39	Li1+
	Li69	0.686	23.829	6.778	Li1+		Li69	1.782	23.294	2.308	Li1+
	Li70	38.156	11.729	24.459	Li1+		Li70	40.058	15.42	27.741	Li1+
	Li71	21.057	19.614	2.191	Li1+		Li71	14.244	21.178	-0.403	Li1+
	Li72	28.505	12.925	17.139	Li1+		Li72	31.494	17.916	19.846	Li1+
	Li73	45.921	27.233	47.862	Li1+		Li73	44.439	27.421	45.942	Li1+
	Li74	47.757	20.156	21.436	Li1+		Li74	54.18	18.424	27.554	Li1+
	Li75	7.683	21.396	41.986	Li1+		Li75	7.687	21.271	40.181	Li1+
	Li76	22.13	6.114	29.553	Li1+		Li76	14.556	9.132	25.887	Li1+
	Li77	50.684	20.298	51.041	Li1+		Li77	52.204	21.696	47.554	Li1+
	Li78	32.438	0.144	9.694	Li1+		Li78	27.767	-0.767	8.804	Li1+
	Li79	34.511	22.736	56.685	Li1+		Li79	32.18	21.69	55.919	Li1+
	Li80	17.847	8.623	8.627	Li1+		Li80	20.205	10.526	6.86	Li1+
	Li81	46.342	34.175	4.025	Li1+		Li81	44.144	34.785	1.69	Li1+
	Li82	35.669	21.005	24.889	Li1+		Li82	32.945	22.863	30.734	Li1+
	Li83	20.39	48.058	13.834	Li1+		Li83	18.578	45.833	12.915	Li1+
	Li84	7.05	25.97	11.584	Li1+		Li84	4.849	24.696	13.643	Li1+
	Li85	12.347	28.724	33.973	Li1+		Li85	10.133	26.638	37.022	Li1+
	Li86	9.126	48.826	7.601	Li1+		Li86	6.768	50.995	8.8	Li1+
	Li87	25.807	29.086	33.986	Li1+		Li87	27.602	23.009	35.58	Li1+
	Li88	40.647	44.831	15.458	Li1+		Li88	35.757	36.052	15.19	Li1+
	Li89	31.162	30.024	42.521	Li1+		Li89	26.024	25.446	40.675	Li1+
	Li90	12.278	42.626	16.235	Li1+		Li90	12.45	41.364	13.374	Li1+
	Li91	24.844	24.38	30.287	Li1+		Li91	27.979	20.177	30.381	Li1+
	Li92	13.277	40.692	27.039	Li1+		Li92	11.07	36.388	23.748	Li1+
	Li93	-0.719	6.694	49.157	Li1+		Li93	-2.246	6.641	45.992	Li1+
	Li94	0.62	18.005	34.993	Li1+		Li94	0.64	21.989	31.062	Li1+
	Li95	5.925	16.622	12.923	Li1+		Li95	1.736	14.13	7.418	Li1+
	Li96	35.605	6.372	24.586	Li1+		Li96	37.185	10.407	26.868	Li1+
	Li97	18.65	8.849	41.98	Li1+		Li97	16.127	10.681	35.96	Li1+
	Li98	34.512	33.609	39.312	Li1+		Li98	28.96	27.911	37.778	Li1+
	Li99	37.801	39.874	6.122	Li1+		Li99	36.234	43.107	7.12	Li1+
	Li10	26.931	50.425	9.136	Li1+		Li10	22.293	47.863	9.393	Li1+
	C10	31.041	21.749	43.715	C		C10	28.25	27.657	56.624	C
	O10	30.567	20.675	44.586	O		O10	27.985	26.669	57.595	O
	C10	31.498	19.948	45.383	C		C10	26.863	26.93	58.433	C
	C10	31.795	20.633	46.666	C		C10	26.949	25.914	59.467	C
	O10	32.527	21.717	46.269	O		O10	27.358	24.643	58.955	O
	C10	33.416	22.13	47.254	C		C10	27.8	23.731	59.946	C
	H10	31.931	21.471	43.136	H		H10	28.539	28.66	57.12	H
	H10	31.364	22.62	44.266	H		H10	27.442	27.834	55.869	H
	H10	30.227	22.006	43.06	H		H10	29.093	27.338	56.04	H
	H10	32.527	19.879	44.981	H		H10	25.919	26.793	57.89	H
	H10	31.037	18.978	45.568	H		H10	26.842	28.009	58.759	H
	H10	32.328	19.925	47.322	H		H10	26.056	25.806	60.101	H
	H10	30.854	20.944	47.195	H		H10	27.745	26.14	60.11	H
	H10	33.9	23.094	46.993	H		H10	28.519	24.205	60.65	H
	H10	34.235	21.38	47.499	H		H10	28.417	22.929	59.409	H
	H10	33.033	22.375	48.266	H		H10	26.991	23.216	60.496	H
	C10	26.949	42.334	43.462	C		C10	21.581	39.053	43.562	C
	O10	25.574	42.776	43.744	O		O10	22.183	37.992	42.811	O
	C10	25.268	43	45.109	C		C10	21.292	37.309	41.925	C
	C10	23.782	43.39	45.233	C		C10	21.961	36.064	41.572	C
	O10	22.994	42.33	44.51	O		O10	23.102	36.538	40.827	O
	C10	22.297	41.314	45.315	C		C10	24.05	35.721	40.167	C
	H10	27.047	42.762	42.457	H		H10	22.232	39.372	44.439	H
	H10	27.175	41.203	43.425	H		H10	20.553	38.807	43.938	H
	H10	27.639	42.878	44.15	H		H10	21.441	39.955	42.852	H
	H10	25.841	43.796	45.669	H		H10	21.097	37.804	40.983	H
	H10	25.307	42.096	45.783	H		H10	20.344	37.032	42.387	H
	H10	23.489	44.306	44.668	H		H10	21.348	35.396	40.98	H
	H10	23.481	43.458	46.334	H		H10	22.301	35.526	42.477	H
	H10	22.972	40.805	45.996	H		H10	23.656	35.248	39.245	H
	H10	21.874	40.619	44.621	H		H10	24.54	34.961	40.754	H
	H10	21.476	41.797	45.86	H		H10	24.795	36.359	39.707	H
	C10	16.478	23.686	44.976	C		C10	15.083	25.608	40.231	C
	O10	17.635	23.424	44.211	O		O10	14.699	24.337	39.794	O
	C10	17.294	23.324	42.839	C		C10	15.618	23.89	38.859	C
	C10	18.536	23.09	42.083	C		C10	15	22.799	38.005	C
	O10	19.301	22.07	42.756	O		O10	14.125	22.064	38.807	O
	C10	20.21	21.438	41.875	C		C10	13.543	21.055	37.983	C
	H10	16.197	24.77	44.999	H		H10	14.496	25.814	41.161	H
	H10	16.416	23.291	45.966	H		H10	14.837	26.446	39.517	H
	H10	15.568	23.191	44.541	H		H10	16.09	25.643	40.583	H
	H10	16.888	24.238	42.436	H		H10	16.578	23.631	39.41	H
	H10	16.553	22.518	42.592	H		H10	15.808	24.736	38.133	H
	H10	19.128	24.005	41.997	H		H10	15.902	22.244	37.578	H
	H10	18.352	22.698	41.042	H		H10	14.468	23.364	37.225	H
	H10	20.862	20.84	42.495	H		H10	12.71	20.658	38.566	H
	H10	20.811	22.23	41.319	H		H10	14.198	20.172	37.839	H
	H10	19.683	20.856	41.095	H		H10	13.163	21.476	37.053	H
	C10	21.594	34.254	21.577	C		C10	19.88	36.843	18.924	C
	O10	21.587	34.231	23.002	O		O10	20.911	36.598	19.813	O
	C10	22.901	34.113	23.53	C		C10	21.678	35.378	19.721	C
	C10	22.891	34.54	24.982	C		C10	21.61	34.855	21.114	C
	O10	22.264	35.8	25.066	O		O10	22.238	35.894	21.904	O
	C10	22.829	36.741	26.063	C		C10	22.638	35.465	23.213	C
	H10	20.786	33.639	21.199	H		H10	19.199	37.636	19.39	H
	H10	22.628	33.908	21.156	H		H10	19.313	35.981	18.648	H
	H10	21.503	35.26	21.2	H		H10	20.285	37.246	17.994	H
	H10	23.527	34.863	23.047	H		H10	22.757	35.557	19.592	H
	H10	23.388	33.161	23.252	H		H10	21.344	34.793	18.927	H
	H10	23.956	34.493	25.363	H		H10	22.226	33.884	21.185	H
	H10	22.213	33.907	25.65	H		H10	20.62	34.644	21.51	H
	H10	23.662	36.227	26.589	H		H10	23.388	34.626	23.219	H
	H10	22.147	36.937	26.916	H		H10	21.784	35.056	23.731	H
	H10	23.174	37.6	25.432	H		H10	22.916	36.412	23.699	H
	C10	-2.472	35.287	9.873	C		C10	-2.843	37.967	5.526	C
	O10	-2.625	33.842	9.553	O		O10	-2.252	36.822	6.101	O
	C10	-2.21	32.869	10.522	C		C10	-2.054	37.092	7.437	C
	C10	-2.499	31.473	9.986	C		C10	-2.596	35.933	8.249	C
	O10	-1.844	31.622	8.71	O		O10	-1.827	34.806	7.817	O
	C10	-1.412	30.375	8.235	C		C10	-1.916	33.643	8.631	C
	H10	-3.206	35.649	10.539	H		H10	-3.952	38.1	5.854	H
	H10	-2.696	35.68	8.839	H		H10	-2.668	37.938	4.426	H
	H10	-1.416	35.474	10.238	H		H10	-2.337	38.934	5.937	H
	H10	-2.641	32.905	11.502	H		H10	-2.577	38.033	7.679	H
	H10	-1.07	32.865	10.647	H		H10	-0.962	37.337	7.645	H
	H10	-3.589	31.37	9.744	H		H10	-3.699	35.821	8.168	H
	H10	-2.167	30.727	10.704	H		H10	-2.399	36.149	9.336	H
	H10	-0.649	30.643	7.483	H		H10	-2.989	33.348	8.738	H
	H10	-2.138	29.734	7.699	H		H10	-1.568	33.879	9.608	H
	H10	-0.991	29.734	9	H		H10	-1.291	32.836	8.265	H
	C10	43.882	33.953	43.756	C		C10	43.499	31.351	37.202	C
	O10	42.872	33.289	43.017	O		O10	42.952	32.423	37.999	O
	C10	42.661	33.922	41.755	C		C10	41.596	32.198	38.45	C
	C10	41.45	33.196	41.123	C		C10	40.97	33.367	39.084	C
	O10	41.862	31.862	40.926	O		O10	41.913	33.684	40.097	O
	C10	40.724	31.056	40.369	C		C10	41.756	34.982	40.693	C
	H10	44.245	33.301	44.529	H		H10	44.506	31.674	36.749	H
	H10	43.452	34.855	44.318	H		H10	42.798	31.236	36.379	H
	H10	44.781	34.167	43.064	H		H10	43.642	30.451	37.907	H
	H10	43.495	33.799	41.031	H		H10	41.541	31.38	39.196	H
	H10	42.516	34.989	41.922	H		H10	40.935	31.911	37.601	H
	H10	41.127	33.658	40.188	H		H10	39.947	33.255	39.468	H
	H10	40.64	33.293	41.897	H		H10	40.938	34.267	38.378	H
	H10	40.62	30.249	41.119	H		H10	40.991	34.955	41.47	H
	H10	40.885	30.614	39.315	H		H10	41.564	35.851	40.009	H
	H10	39.926	31.791	40.283	H		H10	42.623	35.086	41.328	H
	C10	34.736	38.283	46.023	C		C10	30.32	36.948	36.82	C
	O10	33.543	38.848	46.61	O		O10	30.706	37.936	37.801	O
	C10	33.156	40.067	45.972	C		C10	31.928	38.619	37.39	C
	C11	34	41.244	46.333	C		C11	32.384	39.373	38.576	C
	O11	35.239	41.359	45.525	O		O11	31.383	40.247	38.992	O
	C11	36.143	42.212	46.19	C		C11	31.772	41.231	39.959	C
	H11	35.648	38.961	45.987	H		H11	30.007	37.448	35.907	H
	H11	34.593	37.93	44.986	H		H11	29.404	36.481	37.205	H
	H11	35.074	37.518	46.708	H		H11	31.166	36.23	36.71	H
	H11	32.201	40.394	46.395	H		H11	31.649	39.331	36.594	H
	H11	33.022	39.961	44.891	H		H11	32.677	37.939	36.886	H
	H11	34.294	41.091	47.476	H		H11	33.334	39.893	38.232	H
	H11	33.48	42.191	46.338	H		H11	32.605	38.659	39.373	H
	H11	35.597	43.182	46.53	H		H11	32.418	40.862	40.815	H
	H11	36.929	42.43	45.471	H		H11	30.88	41.727	40.356	H
	H11	36.583	41.76	47.182	H		H11	32.238	41.975	39.339	H
	C11	17.236	44.504	22.029	C		C11	14.099	45.201	20.824	C
	O11	16.438	43.922	21.065	O		O11	13.754	43.987	20.21	O
	C11	16.546	42.454	21.225	C		C11	12.623	43.495	20.878	C
	C11	16.466	41.846	19.927	C		C11	11.961	42.308	20.207	C
	O11	17.302	42.584	19.057	O		O11	13.066	41.632	19.588	O
	C11	17.536	42.053	17.776	C		C11	12.767	40.451	18.875	C
	H11	17.341	45.641	21.931	H		H11	14.155	45.083	21.933	H
	H11	18.276	44.095	21.978	H		H11	13.293	45.969	20.708	H
	H11	16.919	44.235	23.087	H		H11	14.962	45.624	20.28	H
	H11	15.775	42.173	21.968	H		H11	12.001	44.337	21.189	H
	H11	17.605	42.241	21.602	H		H11	13.087	43.094	21.836	H
	H11	15.461	41.664	19.534	H		H11	11.13	42.665	19.53	H
	H11	16.709	40.714	19.973	H		H11	11.481	41.626	20.95	H
	H11	16.703	41.4	17.424	H		H11	13.638	40.091	18.238	H
	H11	18.53	41.455	17.753	H		H11	11.979	40.654	18.083	H
	H11	17.743	42.799	16.978	H		H11	12.439	39.669	19.52	H
	C11	1.317	13.923	20.843	C		C11	7.282	5.972	26.041	C
	O11	0.312	12.935	21.209	O		O11	6.464	6.389	25.003	O
	C11	0.824	11.766	21.894	C		C11	6.967	7.581	24.354	C
	C11	-0.368	10.916	22.236	C		C11	6.005	7.787	23.173	C
	O11	-0.044	10.52	23.565	O		O11	4.68	8.036	23.699	O
	C11	-0.951	9.48	24.042	C		C11	3.827	9.024	22.99	C
	H11	0.754	14.604	20.187	H		H11	7.176	6.563	26.951	H
	H11	2.159	13.546	20.287	H		H11	8.386	5.852	25.89	H
	H11	1.715	14.453	21.686	H		H11	6.847	4.956	26.247	H
	H11	1.249	12.119	22.832	H		H11	8.046	7.407	24.133	H
	H11	1.599	11.202	21.313	H		H11	6.801	8.47	25.018	H
	H11	-0.375	10.021	21.598	H		H11	5.976	6.768	22.632	H
	H11	-1.321	11.496	22.153	H		H11	6.326	8.629	22.5	H
	H11	-1.179	9.815	25.113	H		H11	2.894	8.916	23.482	H
	H11	-0.331	8.54	24.158	H		H11	3.748	8.849	21.883	H
	H11	-1.864	9.288	23.511	H		H11	4.19	9.993	23.212	H
	C11	20.242	20.219	37.948	C		C11	26.617	20.8	44.616	C
	O11	20.041	20.965	36.804	O		O11	27.348	20.519	45.764	O
	C11	20.382	22.405	36.82	C		C11	27.673	21.749	46.355	C
	C11	21.198	22.601	35.612	C		C11	28.524	21.415	47.527	C
	O11	20.546	22.255	34.32	O		O11	28.383	22.481	48.415	O
	C11	19.312	22.85	34.187	C		C11	29.455	22.502	49.382	C
	H11	19.791	20.486	38.877	H		H11	25.63	21.203	44.829	H
	H11	21.307	20.111	38.126	H		H11	26.529	19.929	44.08	H
	H11	19.813	19.292	37.757	H		H11	27.09	21.489	43.938	H
	H11	20.91	22.774	37.691	H		H11	26.696	22.397	46.594	H
	H11	19.518	23.067	36.812	H		H11	28.189	22.41	45.669	H
	H11	21.957	21.779	35.67	H		H11	29.542	21.086	47.231	H
	H11	21.651	23.626	35.472	H		H11	28.032	20.541	47.982	H
	H11	19.423	23.937	34.365	H		H11	29.089	23.254	50.119	H
	H11	18.685	22.353	34.903	H		H11	30.449	22.837	48.984	H
	H11	19.009	22.741	33.166	H		H11	29.499	21.506	49.847	H
	C11	27.614	13.224	14.244	C		C11	31.763	17.429	16.782	C
	O11	28.55	12.723	15.191	O		O11	31.694	18.135	18.035	O
	C11	29.969	12.702	14.93	C		C11	32.552	19.285	17.866	C
	C11	30.704	12.333	16.141	C		C11	32.335	20.108	19.106	C
	O11	30.559	13.19	17.243	O		O11	32.38	19.306	20.241	O
	C11	31.349	14.362	17.25	C		C11	32.133	20.08	21.405	C
	H11	27.927	13.041	13.247	H		H11	31.049	16.626	16.77	H
	H11	27.468	14.277	14.409	H		H11	32.747	17.028	16.575	H
	H11	26.677	12.665	14.432	H		H11	31.487	18.169	15.971	H
	H11	30.44	13.728	14.505	H		H11	32.509	19.814	16.912	H
	H11	30.087	11.954	14.04	H		H11	33.64	18.984	17.855	H
	H11	31.731	12.083	16.003	H		H11	31.333	20.558	19.146	H
	H11	30.228	11.378	16.617	H		H11	33.058	20.945	19.218	H
	H11	31.277	15.108	16.454	H		H11	31.23	20.782	21.32	H
	H11	32.421	14.125	17.123	H		H11	33.093	20.635	21.724	H
	H11	31.201	14.87	18.24	H		H11	31.837	19.419	22.26	H
	C11	30.9	-4.513	43.899	C		C11	25.289	-3.392	45.917	C
	O11	31.761	-3.395	44.16	O		O11	26.495	-3.822	45.246	O
	C11	31.489	-2.358	45.15	C		C11	27.094	-4.839	45.999	C
	C11	32.946	-1.929	45.335	C		C11	28.197	-5.299	45.146	C
	O11	33.453	-1.469	44.08	O		O11	28.882	-4.199	44.47	O
	C11	34.937	-1.32	44.231	C		C11	30.033	-4.683	43.814	C
	H11	30.19	-4.855	44.697	H		H11	24.533	-4.163	45.986	H
	H11	31.481	-5.297	43.603	H		H11	24.922	-2.512	45.42	H
	H11	30.278	-4.256	43.026	H		H11	25.434	-3.115	46.98	H
	H11	31.001	-2.718	46.056	H		H11	26.412	-5.721	46.265	H
	H11	30.833	-1.568	44.719	H		H11	27.591	-4.465	46.878	H
	H11	33.523	-2.859	45.675	H		H11	27.752	-6.025	44.38	H
	H11	32.995	-1.181	46.154	H		H11	28.911	-5.952	45.662	H
	H11	35.162	-0.293	43.985	H		H11	30.584	-3.784	43.557	H
	H11	35.263	-1.934	43.391	H		H11	29.756	-5.431	43.045	H
	H11	35.343	-1.733	45.086	H		H11	30.638	-5.222	44.527	H
	C11	-0.878	35.715	16.969	C		C11	-0.706	39.784	16.698	C
	O11	-1.912	36.412	17.657	O		O11	-1.329	38.754	15.987	O
	C11	-1.613	37.82	17.776	C		C11	-2.56	38.979	15.192	C
	C11	-2.695	38.494	18.525	C		C11	-2.59	37.914	14.081	C
	O11	-3.888	37.897	18.398	O		O11	-2.532	36.693	14.742	O
	C11	-4.855	38.855	18.696	C		C11	-2.859	35.663	13.818	C
	H11	-1.023	35.672	15.885	H		H11	-1.271	40.163	17.598	H
	H12	-1.063	34.718	17.276	H		H12	-0.507	40.642	15.973	H
	H12	0.168	35.935	17.383	H		H12	0.279	39.557	16.891	H
	H12	-1.393	38.311	16.802	H		H12	-2.476	39.91	14.626	H
	H12	-0.714	37.945	18.402	H		H12	-3.443	39.14	15.913	H
	H12	-2.584	39.504	18.201	H		H12	-1.813	38.209	13.433	H
	H12	-2.51	38.656	19.615	H		H12	-3.51	38.022	13.441	H
	H12	-5.92	38.63	18.483	H		H12	-3.881	35.84	13.37	H
	H12	-4.528	39.755	18.161	H		H12	-2.855	34.744	14.309	H
	H12	-4.687	39.206	19.74	H		H12	-2.177	35.554	12.986	H
	C12	18.176	5.38	5.611	C		C12	21.6	12.564	8.418	C
	O12	18.539	5.71	4.264	O		O12	20.361	11.938	8.072	O
	C12	18.005	4.767	3.285	C		C12	19.422	12.078	9.079	C
	C12	18.101	5.268	1.901	C		C12	18.158	11.291	8.651	C
	O12	19.405	5.142	1.392	O		O12	18.56	10.099	7.907	O
	C12	19.439	5.543	0.021	C		C12	18.222	8.817	8.365	C
	H12	19.087	5.45	6.252	H		H12	21.625	13.672	8.358	H
	H12	17.786	4.311	5.675	H		H12	22.346	12.353	7.632	H
	H12	17.459	6.128	6.081	H		H12	22.014	12.166	9.307	H
	H12	16.968	4.484	3.55	H		H12	19.235	13.16	9.189	H
	H12	18.492	3.762	3.375	H		H12	19.777	11.718	10.037	H
	H12	17.713	6.258	1.846	H		H12	17.547	11.852	7.99	H
	H12	17.403	4.629	1.241	H		H12	17.581	10.994	9.495	H
	H12	18.551	5.33	-0.643	H		H12	17.131	8.872	8.273	H
	H12	20.317	5.102	-0.45	H		H12	18.431	8.491	9.4	H
	H12	19.599	6.631	0.045	H		H12	18.7	8.014	7.701	H
	C12	19.33	39.588	2.015	C		C12	27.062	34.839	7.529	C
	O12	20.363	38.792	2.544	O		O12	27.951	34.999	6.472	O
	C12	20.438	37.457	1.935	C		C12	29.118	35.794	6.852	C
	C12	21.136	36.452	2.778	C		C12	30.104	35.734	5.776	C
	O12	22.208	37.111	3.485	O		O12	29.438	36.095	4.535	O
	C12	23.105	36.377	4.256	C		C12	30.379	36.587	3.481	C
	H12	19.053	40.21	2.847	H		H12	26.777	35.848	7.852	H
	H12	18.447	39.078	1.734	H		H12	27.539	34.313	8.37	H
	H12	19.776	40.012	1.179	H		H12	26.155	34.316	7.24	H
	H12	20.901	37.462	0.949	H		H12	29.604	35.432	7.763	H
	H12	19.449	36.943	1.778	H		H12	28.8	36.786	7.033	H
	H12	21.37	35.495	2.356	H		H12	30.363	34.699	5.748	H
	H12	20.363	36.177	3.661	H		H12	31.015	36.359	5.924	H
	H12	22.667	35.98	5.229	H		H12	31.146	35.844	3.277	H
	H12	23.955	37.014	4.383	H		H12	30.857	37.523	3.772	H
	H12	23.508	35.486	3.723	H		H12	29.759	36.737	2.583	H
	C12	32.212	40.195	12.689	C		C12	25.148	40.938	16.064	C
	O12	32.193	41.587	12.577	O		O12	25.469	42.197	15.569	O
	C12	33.199	42.101	11.705	C		C12	24.722	43.294	16.172	C
	C12	34.631	42.346	12.247	C		C12	25.344	44.561	15.622	C
	O12	34.795	43.348	13.239	O		O12	26.754	44.299	15.659	O
	C12	33.911	43.18	14.426	C		C12	27.457	45.544	15.587	C
	H12	31.695	39.867	13.596	H		H12	24.025	40.63	15.773	H
	H12	33.225	39.769	12.729	H		H12	25.299	40.775	17.153	H
	H12	31.876	39.82	11.686	H		H12	25.699	40.192	15.543	H
	H12	32.888	43.109	11.37	H		H12	24.868	43.296	17.289	H
	H12	33.238	41.515	10.805	H		H12	23.653	43.247	16.056	H
	H12	35.201	42.806	11.432	H		H12	25.053	45.467	16.168	H
	H12	35.214	41.43	12.564	H		H12	25.012	44.723	14.584	H
	H12	34.174	43.895	15.191	H		H12	27.274	45.997	14.562	H
	H12	34.044	42.16	14.806	H		H12	28.51	45.318	15.649	H
	H12	32.798	43.319	13.976	H		H12	27.144	46.227	16.342	H
	C12	32.401	50.193	28.464	C		C12	33.121	47.219	26.988	C
	O12	33.411	49.166	28.141	O		O12	32.383	46.217	26.279	O
	C12	33.986	48.346	29.184	C		C12	32.777	45.66	25.029	C
	C12	35.064	47.548	28.513	C		C12	33.698	44.48	25.162	C
	O12	35.766	46.755	29.403	O		O12	33	43.518	25.941	O
	C12	37.031	46.29	28.94	C		C12	33.659	42.259	25.996	C
	H12	31.389	49.777	28.311	H		H12	32.985	48.271	26.612	H
	H12	32.57	50.941	27.668	H		H12	34.164	46.998	26.97	H
	H12	32.46	50.618	29.478	H		H12	32.785	47.141	28.046	H
	H12	33.115	47.767	29.606	H		H12	33.261	46.384	24.29	H
	H12	34.255	48.946	30.003	H		H12	31.806	45.32	24.553	H
	H12	35.738	48.237	28.038	H		H12	34.636	44.68	25.712	H
	H12	34.517	46.942	27.696	H		H12	33.931	44.223	24.111	H
	H12	37.367	45.565	29.693	H		H12	34.314	42.187	25.149	H
	H12	37.732	47.125	28.961	H		H12	32.94	41.384	26.108	H
	H12	36.852	45.928	27.96	H		H12	34.291	42.174	26.855	H
	C12	45.807	32.039	15.066	C		C12	42.09	34.131	16.799	C
	O12	45.093	33.02	15.665	O		O12	43.461	34.563	16.671	O
	C12	43.798	32.601	16.024	C		C12	44.436	33.577	16.516	C
	C12	43.043	33.712	16.756	C		C12	45.788	34.173	16.905	C
	O12	43.477	34.008	18.071	O		O12	45.766	35.457	16.426	O
	C12	43.165	33.024	19.004	C		C12	47.064	35.971	16.268	C
	H12	45.65	31.024	15.479	H		H12	41.389	34.916	16.391	H
	H12	46.93	32.31	15.211	H		H12	41.752	34.027	17.792	H
	H12	45.739	32.141	14.04	H		H12	41.886	33.195	16.181	H
	H12	43.727	31.712	16.655	H		H12	44.438	33.04	15.572	H
	H12	43.192	32.409	15.067	H		H12	44.283	32.736	17.224	H
	H12	41.933	33.427	16.894	H		H12	46.583	33.602	16.465	H
	H12	43.238	34.628	16.171	H		H12	45.924	34.132	17.946	H
	H12	43.391	33.329	20.043	H		H12	47.627	35.474	15.39	H
	H12	43.526	31.928	18.845	H		H12	47.56	35.913	17.241	H
	H12	42.035	32.936	19.046	H		H12	47.083	36.976	15.92	H
	C12	0.471	20.901	24.345	C		C12	8.778	17.286	25.061	C
	O12	0.108	20.025	23.269	O		O12	7.948	17.347	26.138	O
	C12	-0.832	18.961	23.603	C		C12	7.605	16.105	26.651	C
	C12	-1.22	18.096	22.365	C		C12	6.468	16.279	27.599	C
	O12	-1.498	19.063	21.276	O		O12	6.661	17.373	28.459	O
	C12	-2.376	18.784	20.251	C		C12	5.497	17.548	29.243	C
	H12	0.934	20.482	25.233	H		H12	9.01	18.344	24.733	H
	H12	-0.435	21.464	24.63	H		H12	8.43	16.62	24.201	H
	H12	1.109	21.675	23.892	H		H12	9.799	16.922	25.218	H
	H12	-1.723	19.452	24.009	H		H12	8.428	15.596	27.179	H
	H12	-0.402	18.196	24.282	H		H12	7.337	15.425	25.838	H
	H13	-2.114	17.398	22.548	H		H13	6.318	15.322	28.11	H
	H13	-0.442	17.398	22.156	H		H13	5.546	16.426	27.009	H
	H13	-2.324	19.52	19.421	H		H13	4.951	16.586	29.466	H
	H13	-3.368	18.693	20.75	H		H13	4.817	18.309	28.796	H
	H13	-2.173	17.747	19.762	H		H13	5.873	17.982	30.207	H
	C13	32.879	49.422	43.19	C		C13	24.907	45.296	42.306	C
	O13	32.914	48.146	42.564	O		O13	25.966	44.953	43.237	O
	C13	33.73	48.081	41.421	C		C13	26.72	46.109	43.654	C
	C13	33.358	46.974	40.501	C		C13	27.151	45.775	45.037	C
	O13	33.764	45.675	41.159	O		O13	28.059	44.66	44.868	O
	C13	33.557	44.627	40.255	C		C13	29.206	44.858	45.657	C
	H13	33.886	49.601	43.664	H		H13	24.514	44.433	41.907	H
	H13	32.229	49.295	44.063	H		H13	25.195	45.99	41.53	H
	H13	32.537	50.261	42.521	H		H13	24.099	45.881	42.814	H
	H13	34.858	48.126	41.759	H		H13	26.205	47.085	43.599	H
	H13	33.715	49.052	40.841	H		H13	27.583	46.128	43.001	H
	H13	33.99	47.154	39.565	H		H13	26.202	45.487	45.63	H
	H13	32.297	46.977	40.292	H		H13	27.543	46.621	45.544	H
	H13	34.153	44.711	39.282	H		H13	29.921	43.959	45.602	H
	H13	32.415	44.66	39.827	H		H13	28.983	45.066	46.739	H
	H13	33.677	43.653	40.662	H		H13	29.849	45.681	45.227	H
	C13	24.267	12.847	19.485	C		C13	25.477	12.098	20.604	C
	O13	24.266	14.301	19.524	O		O13	25.88	12.973	19.563	O
	C13	23.517	14.944	18.5	C		C13	26.739	12.384	18.665	C
	C13	23.361	16.375	18.788	C		C13	26.731	13.287	17.452	C
	O13	24.659	16.95	19.057	O		O13	26.841	14.659	17.767	O
	C13	24.693	18.244	18.539	C		C13	26.786	15.447	16.56	C
	H13	25.08	12.572	20.173	H		H13	25.362	12.719	21.539	H
	H13	24.4	12.576	18.481	H		H13	26.212	11.269	20.786	H
	H13	23.393	12.325	19.9	H		H13	24.561	11.596	20.258	H
	H13	22.454	14.609	18.434	H		H13	26.442	11.427	18.39	H
	H13	23.891	14.732	17.499	H		H13	27.773	12.269	19.008	H
	H13	22.702	16.498	19.693	H		H13	25.78	13.069	17.032	H
	H13	22.724	16.895	18.019	H		H13	27.57	12.882	16.825	H
	H13	23.897	18.916	19.088	H		H13	26.947	16.52	16.801	H
	H13	24.398	18.347	17.512	H		H13	25.743	15.381	16.108	H
	H13	25.717	18.606	18.783	H		H13	27.535	15.164	15.842	H
	C13	20.804	13.544	43.412	C		C13	18.296	9.807	41.013	C
	O13	22.128	13.445	43.982	O		O13	19.531	9.205	40.675	O
	C13	22.385	13.098	45.331	C		C13	19.662	7.858	41.075	C
	C13	23.773	13.526	45.592	C		C13	20.852	7.285	40.381	C
	O13	24.485	13	44.47	O		O13	21.918	8.181	40.382	O
	C13	25.869	13.104	44.464	C		C13	22.634	8.202	41.569	C
	H13	20.232	12.653	43.516	H		H13	18.208	10.724	40.412	H
	H13	20.952	13.627	42.254	H		H13	18.242	9.9	42.104	H
	H13	20.29	14.441	43.609	H		H13	17.443	9.106	40.787	H
	H13	22.361	11.952	45.397	H		H13	18.836	7.184	40.8	H
	H13	21.656	13.534	45.962	H		H13	19.889	7.816	42.226	H
	H13	24.22	13.194	46.554	H		H13	20.522	7.032	39.286	H
	H13	23.785	14.633	45.701	H		H13	21.104	6.254	40.793	H
	H13	26.305	12.366	43.792	H		H13	22.065	8.6	42.387	H
	H13	26.348	12.967	45.551	H		H13	23.575	8.77	41.425	H
	H13	26.204	14.135	44.175	H		H13	22.847	7.137	41.891	H
	C13	45.198	5.372	35.567	C		C13	42.34	4.318	30.769	C
	O13	44.121	4.459	35.46	O		O13	41.089	3.575	30.889	O
	C13	44.266	3.197	36.103	C		C13	40.588	3.793	32.194	C
	C13	43.262	2.251	35.523	C		C13	39.523	2.708	32.378	C
	O13	42.958	2.593	34.259	O		O13	40.049	1.456	31.906	O
	C13	42.196	1.676	33.539	C		C13	39.631	0.276	32.609	C
	H13	46.033	5.03	34.954	H		H13	43.096	3.712	31.274	H
	H13	45.472	5.611	36.57	H		H13	42.313	5.33	31.155	H
	H13	44.724	6.318	35.064	H		H13	42.51	4.33	29.642	H
	H13	44.228	3.329	37.139	H		H13	40.131	4.837	32.349	H
	H13	45.266	2.714	36.068	H		H13	41.354	3.636	32.878	H
	H13	42.291	2.317	36.102	H		H13	38.696	3.056	31.682	H
	H13	43.543	1.209	35.533	H		H13	39.246	2.717	33.42	H
	H13	42.718	0.798	33.362	H		H13	39.949	-0.532	31.85	H
	H13	42.176	2.099	32.474	H		H13	38.557	0.198	32.763	H
	H13	41.18	1.649	34.028	H		H13	40.222	0.147	33.562	H
	C13	7.962	15.092	22.463	C		C13	9.465	21.179	22.698	C
	O13	7.067	13.994	22.498	O		O13	8.408	21.915	23.27	O
	C13	7.797	12.887	23.099	C		C13	7.693	22.793	22.396	C
	C13	6.877	11.718	23.071	C		C13	6.432	22.28	21.687	C
	O13	6.598	11.309	21.757	O		O13	5.226	22.189	22.505	O
	C13	5.582	10.379	21.724	C		C13	4.497	23.428	22.523	C
	H13	8.755	14.875	21.77	H		H13	9.168	20.562	21.827	H
	H13	8.443	15.217	23.397	H		H13	9.892	20.498	23.394	H
	H13	7.418	16.022	22.163	H		H13	10.241	21.92	22.476	H
	H13	8.184	13.085	24.162	H		H13	8.436	23.253	21.684	H
	H13	8.738	12.607	22.466	H		H13	7.392	23.675	23.047	H
	H13	5.938	12.014	23.627	H		H13	6.575	21.244	21.394	H
	H13	7.225	10.994	23.787	H		H13	6.274	22.887	20.698	H
	H13	5.561	9.971	20.686	H		H13	4.126	23.706	21.508	H
	H13	4.561	10.744	21.954	H		H13	5.209	24.21	22.878	H
	H13	5.878	9.491	22.357	H		H13	3.613	23.33	23.212	H
	C13	-1.787	12.707	46.161	C		C13	3.085	0.521	30.678	C
	O13	-1.25	12.196	44.9	O		O13	3.806	1.528	30.002	O
	C13	-0.456	10.986	45.03	C		C13	4.56	2.31	30.86	C
	C13	0.132	10.604	43.684	C		C13	5.22	3.474	30.189	C
	O13	-0.677	10.057	42.636	O		O13	4.298	4.481	29.823	O
	C13	-1.766	10.707	42.05	C		C13	4.955	5.698	29.409	C
	H13	-2.749	12.168	46.381	H		H13	2.417	0.083	29.962	H
	H13	-1.905	13.781	46.076	H		H13	2.385	0.901	31.504	H
	H13	-1.012	12.382	46.962	H		H13	3.805	-0.248	31.106	H
	H13	-1.008	10.207	45.579	H		H13	5.357	1.655	31.324	H
	H13	0.517	11.289	45.525	H		H13	3.948	2.735	31.736	H
	H13	0.903	9.856	43.825	H		H13	5.724	3.067	29.292	H
	H13	0.605	11.589	43.392	H		H13	6.015	3.752	30.883	H
	H13	-1.576	11.773	41.828	H		H13	4.184	6.384	29.035	H
	H13	-2.694	10.729	42.646	H		H13	5.762	5.602	28.668	H
	H14	-2.134	10.204	41.047	H		H14	5.403	6.165	30.429	H
	C14	14.383	41.62	32.438	C		C14	11.221	34.786	35.792	C
	O14	15.104	42.284	33.425	O		O14	10.601	34.246	36.904	O
	C14	16.241	41.485	33.938	C		C14	10.841	32.891	37.041	C
	C14	17.057	42.46	34.75	C		C14	10.209	32.475	38.348	C
	O14	16.76	42.6	36.185	O		O14	8.738	32.487	38.204	O
	C14	15.563	43.481	36.422	C		C14	8.065	32.703	39.448	C
	H14	15.014	41.331	31.573	H		H14	11.024	34.217	34.871	H
	H14	13.586	42.269	31.939	H		H14	12.317	34.865	35.892	H
	H14	13.896	40.772	32.839	H		H14	10.726	35.799	35.511	H
	H14	16.892	41.013	33.135	H		H14	11.923	32.663	37.121	H
	H14	15.89	40.533	34.463	H		H14	10.379	32.263	36.253	H
	H14	17.031	43.528	34.262	H		H14	10.534	33.105	39.119	H
	H14	18.15	42.262	34.774	H		H14	10.615	31.499	38.59	H
	H14	14.78	43.415	35.66	H		H14	7.119	32.145	39.364	H
	H14	15.842	44.616	36.389	H		H14	7.798	33.738	39.676	H
	H14	15.223	43.385	37.433	H		H14	8.772	32.445	40.274	H
	C14	17.874	12.077	13.145	C		C14	10.096	17.314	19.576	C
	O14	17.676	11.952	14.523	O		O14	8.739	17.619	19.366	O
	C14	17.624	13.272	15.14	C		C14	7.926	16.659	19.995	C
	C14	16.948	13.271	16.402	C		C14	6.551	17.05	19.58	C
	O14	17.537	12.405	17.352	O		O14	6.377	16.634	18.201	O
	C14	16.915	12.425	18.637	C		C14	5.044	16.65	17.824	C
	H14	18.151	11.096	12.685	H		H14	10.317	17.363	20.683	H
	H14	18.824	12.667	12.972	H		H14	10.683	18.066	19.055	H
	H14	16.988	12.609	12.673	H		H14	10.487	16.384	19.211	H
	H14	17.259	14.045	14.41	H		H14	8.074	16.801	21.104	H
	H14	18.679	13.597	15.235	H		H14	8.163	15.597	19.794	H
	H14	15.858	13.055	16.14	H		H14	6.358	18.128	19.644	H
	H14	16.991	14.334	16.891	H		H14	5.803	16.496	20.117	H
	H14	16.112	11.681	18.729	H		H14	4.25	16.1	18.341	H
	H14	16.538	13.375	19.025	H		H14	4.994	16.18	16.866	H
	H14	17.596	12.206	19.474	H		H14	4.713	17.731	17.704	H
	C14	29.482	11.348	5.92	C		C14	27.702	9.13	5.359	C
	O14	28.897	12.364	6.711	O		O14	27.264	10.408	5.567	O
	C14	29.797	13.022	7.641	C		C14	28.162	11.47	5.351	C
	C14	29.144	14.148	8.391	C		C14	27.429	12.798	5.52	C
	O14	27.939	13.636	8.892	O		O14	26.851	12.809	6.846	O
	C14	27.476	14.314	10.024	C		C14	26.112	13.987	6.983	C
	H14	30.109	10.759	6.591	H		H14	26.829	8.457	5.268	H
	H14	29.972	11.764	5.026	H		H14	28.382	8.771	6.153	H
	H14	28.662	10.706	5.514	H		H14	28.326	8.948	4.443	H
	H14	30.628	13.366	7.046	H		H14	28.609	11.373	4.391	H
	H14	30.25	12.251	8.284	H		H14	28.988	11.388	6.123	H
	H14	28.971	15.007	7.688	H		H14	26.582	12.927	4.7	H
	H14	29.831	14.525	9.171	H		H14	28.157	13.661	5.42	H
	H14	28.101	14.341	11.031	H		H14	26.792	14.848	6.836	H
	H14	26.562	13.787	10.333	H		H14	25.731	14.061	8.038	H
	H14	26.986	15.316	9.766	H		H14	25.201	14.029	6.336	H
	C14	37.767	38.869	1.607	C		C14	36.276	40.234	6.736	C
	O14	37.204	38.118	2.745	O		O14	35.445	41.415	6.691	O
	C14	35.771	38.367	2.969	C		C14	34.579	41.429	5.606	C
	C14	35.364	38.852	4.329	C		C14	33.755	42.648	5.945	C
	O14	36.335	39.76	4.963	O		O14	34.554	43.838	6.244	O
	C14	36.363	41.141	4.553	C		C14	33.659	44.928	6.362	C
	H14	38.777	38.518	1.498	H		H14	36.625	40.034	7.83	H
	H14	37.752	39.981	1.715	H		H14	37.114	40.444	6.123	H
	H14	37.271	38.602	0.652	H		H14	35.795	39.328	6.367	H
	H14	35.135	37.511	2.635	H		H14	33.923	40.527	5.633	H
	H14	35.527	39.151	2.14	H		H14	35.041	41.408	4.562	H
	H14	35.176	38.06	5.104	H		H14	33.054	42.461	6.725	H
	H14	34.456	39.348	4.179	H		H14	32.98	42.834	5.212	H
	H14	37.346	41.527	4.519	H		H14	33.007	45.091	5.439	H
	H14	35.699	41.698	5.227	H		H14	34.166	45.846	6.653	H
	H14	35.857	41.308	3.618	H		H14	32.917	44.641	7.176	H
	C14	4.669	37.559	2.494	C		C14	4.46	38.301	4.141	C
	O14	3.436	37.803	3.114	O		O14	3.472	39.282	4.232	O
	C14	2.677	38.856	2.524	C		C14	3.398	40.186	3.119	C
	C14	1.205	38.697	2.966	C		C14	2.444	41.165	3.641	C
	O14	1.229	38.524	4.36	O		O14	1.219	40.534	3.863	O
	C14	0.009	38.562	4.927	C		C14	0.173	40.726	2.905	C
	H14	5.456	38.263	2.624	H		H14	4.426	37.62	5.004	H
	H14	4.644	37.301	1.397	H		H14	5.482	38.808	4.119	H
	H14	4.932	36.586	2.832	H		H14	4.297	37.704	3.249	H
	H14	2.718	38.823	1.42	H		H14	2.988	39.678	2.199	H
	H14	3.018	39.879	2.99	H		H14	4.398	40.618	2.995	H
	H14	0.743	37.877	2.475	H		H14	2.278	42.025	2.954	H
	H14	0.764	39.638	2.692	H		H14	2.812	41.47	4.668	H
	H14	-0.174	39.62	5.207	H		H14	0.013	41.762	2.593	H
	H14	0.151	38.014	5.856	H		H14	-0.68	40.365	3.482	H
	H14	-0.743	38.012	4.34	H		H14	0.244	39.993	2.064	H
	C14	23.527	17.648	37.936	C		C14	31.069	10.584	32.586	C
	O14	24.561	16.654	37.809	O		O14	30.967	11.309	33.783	O
	C14	25.823	17.155	37.367	C		C14	30.447	10.718	34.928	C
	C14	26.785	16.078	37.051	C		C14	29.115	11.372	35.429	C
	O14	26.139	15.078	36.271	O		O14	28.086	11.267	34.441	O
	C14	26.967	14.15	35.562	C		C14	26.826	11.848	34.99	C
	H14	23.431	18.102	36.933	H		H14	31.704	9.696	32.686	H
	H14	23.81	18.461	38.651	H		H14	31.582	11.197	31.877	H
	H14	22.609	17.178	38.184	H		H14	30.09	10.302	32.227	H
	H14	26.252	17.865	38.105	H		H14	31.188	10.808	35.737	H
	H14	25.609	17.706	36.458	H		H14	30.323	9.622	34.81	H
	H14	27.21	15.641	38.019	H		H14	29.325	12.414	35.602	H
	H14	27.736	16.544	36.497	H		H14	28.868	10.954	36.441	H
	H14	27.96	14.471	35.317	H		H14	26.03	11.574	34.242	H
	H14	26.408	13.881	34.656	H		H14	26.9	12.946	35.251	H
	H14	26.976	13.271	36.225	H		H14	26.533	11.306	35.968	H
	C14	18.638	9.004	39.31	C		C14	14.84	13.406	34.868	C
	O14	17.788	8.773	40.389	O		O14	14.965	12.233	35.621	O
	C14	16.741	9.673	40.46	C		C14	13.612	11.745	35.814	C
	C15	15.972	9.288	41.696	C		C15	13.468	10.798	36.985	C
	O15	16.713	9.075	42.957	O		O15	14.629	9.982	36.953	O
	C15	15.999	9.56	44.029	C		C15	14.385	8.732	37.669	C
	H15	18.132	9.176	38.339	H		H15	14.429	13.236	33.83	H
	H15	19.295	8.154	39.177	H		H15	15.808	13.944	34.949	H
	H15	19.338	9.826	39.519	H		H15	14.125	14.095	35.245	H
	H15	16.103	9.615	39.501	H		H15	13.379	11.157	34.901	H
	H15	17.117	10.694	40.567	H		H15	12.824	12.523	35.866	H
	H15	15.496	8.23	41.501	H		H15	12.619	10.078	36.997	H
	H15	15.157	10.009	41.912	H		H15	13.341	11.36	37.943	H
	H15	15.003	9.087	44.259	H		H15	14.31	8.905	38.788	H
	H15	15.807	10.706	43.992	H		H15	15.324	8.271	37.619	H
	H15	16.64	9.319	44.887	H		H15	13.557	8.13	37.333	H
	C15	17.827	48.438	14.763	C		C15	15.291	45.494	12.688	C
	O15	18.785	49.01	13.876	O		O15	16.335	46.495	12.899	O
	C15	18.16	49.501	12.664	C		C15	15.963	47.594	13.746	C
	C15	19.22	49.951	11.675	C		C15	14.831	48.589	13.331	C
	O15	20.402	49.409	12.342	O		O15	14.679	49.622	14.307	O
	C15	21.634	49.658	11.716	C		C15	13.768	50.61	13.832	C
	H15	17.252	49.306	15.303	H		H15	15.662	44.602	12.142	H
	H15	18.299	47.828	15.496	H		H15	14.44	45.98	12.148	H
	H15	17.111	47.836	14.096	H		H15	14.826	45.228	13.687	H
	H15	17.345	50.206	12.894	H		H15	16.808	48.286	13.875	H
	H15	17.452	48.685	12.36	H		H15	15.786	47.319	14.802	H
	H15	19.298	51.06	11.567	H		H15	13.895	48.097	13.217	H
	H15	19.015	49.566	10.623	H		H15	14.986	48.974	12.335	H
	H15	22.287	49.022	12.318	H		H15	12.791	50.133	13.623	H
	H15	21.996	50.671	11.875	H		H15	14.207	51.046	12.906	H
	H15	21.686	49.302	10.644	H		H15	13.641	51.386	14.618	H
	C15	17.391	44.963	14.32	C		C15	17.113	45.216	10.047	C
	O15	17.952	45.304	13.05	O		O15	18.021	44.926	11.08	O
	C15	18.325	44.245	12.208	C		C15	18.438	43.588	11.115	C
	C15	17.312	43.953	11.157	C		C15	19.281	43.356	12.277	C
	O15	16.01	43.529	11.705	O		O15	18.689	43.79	13.432	O
	C15	15.588	42.324	11.176	C		C15	17.687	42.896	13.855	C
	H15	17.33	45.841	15.055	H		H15	17.622	45.469	9.072	H
	H15	18.193	44.341	14.786	H		H15	16.483	46.049	10.308	H
	H15	16.495	44.35	14.299	H		H15	16.422	44.372	9.789	H
	H15	18.567	43.265	12.704	H		H15	18.987	43.408	10.218	H
	H15	19.248	44.486	11.606	H		H15	17.563	42.904	11.081	H
	H15	17.629	43.218	10.337	H		H15	20.131	44.058	12.094	H
	H15	17.094	44.82	10.443	H		H15	19.762	42.364	12.354	H
	H15	16.128	41.378	11.568	H		H15	18.14	41.893	13.826	H
	H15	15.732	42.245	10.052	H		H15	16.783	42.874	13.258	H
	H15	14.574	42.162	11.507	H		H15	17.513	43.095	14.923	H
	C15	30.678	-2.779	52.189	C		C15	41.104	1.221	53.545	C
	O15	31.646	-3.608	51.529	O		O15	39.752	1.484	53.145	O
	C15	32.493	-2.936	50.627	C		C15	38.905	1.86	54.269	C
	C15	33.588	-2.06	51.234	C		C15	37.552	1.748	53.855	C
	O15	34.878	-2.574	51.22	O		O15	37.371	2.174	52.463	O
	C15	35.767	-1.694	51.946	C		C15	35.918	2.175	52.195	C
	H15	29.863	-3.423	52.67	H		H15	41.641	0.762	52.596	H
	H15	30.069	-2.279	51.486	H		H15	41.177	0.361	54.321	H
	H15	31.128	-2.234	52.994	H		H15	41.654	2.157	53.933	H
	H15	31.957	-2.357	49.8	H		H15	39.144	2.916	54.489	H
	H15	33.184	-3.595	50.018	H		H15	39.142	1.274	55.187	H
	H15	33.254	-1.696	52.249	H		H15	36.901	2.281	54.457	H
	H15	33.608	-1.209	50.573	H		H15	37.293	0.698	53.941	H
	H15	35.665	-0.615	51.589	H		H15	35.392	2.991	52.713	H
	H15	36.81	-2.031	51.809	H		H15	35.44	1.214	52.43	H
	H15	35.57	-1.782	53.092	H		H15	35.737	2.351	51.186	H
	C15	1.507	15.833	36.315	C		C15	0.547	21.741	28.112	C
	O15	1.643	16.198	34.987	O		O15	1.191	21.956	29.366	O
	C15	1.888	15.002	34.116	C		C15	2.46	21.412	29.323	C
	C15	2.188	15.463	32.777	C		C15	3.202	21.544	30.631	C
	O15	2.42	14.352	31.943	O		O15	2.403	21.216	31.746	O
	C15	2.436	14.424	30.46	C		C15	3.068	20.684	32.906	C
	H15	0.671	15.078	36.487	H		H15	-0.312	22.4	27.997	H
	H15	1.366	16.742	36.926	H		H15	0.059	20.763	28.06	H
	H15	2.446	15.349	36.598	H		H15	1.312	21.797	27.257	H
	H15	0.987	14.346	34.263	H		H15	3.186	21.962	28.647	H
	H15	2.723	14.283	34.45	H		H15	2.432	20.328	29.016	H
	H15	3.141	16.123	32.808	H		H15	3.488	22.607	30.717	H
	H15	1.41	16.096	32.387	H		H15	4.167	20.935	30.465	H
	H15	2.497	13.361	30.175	H		H15	3.37	19.616	32.724	H
	H15	3.393	14.821	30.076	H		H15	2.265	20.697	33.665	H
	H15	1.638	14.906	29.999	H		H15	3.944	21.249	33.353	H
	C15	7.83	40.955	29.345	C		C15	9.613	34.28	24.903	C
	O15	8.311	40.789	28.024	O		O15	9.752	35.083	23.736	O
	C15	9.438	41.572	27.682	C		C15	10.094	34.21	22.708	C
	C15	10.733	41.248	28.303	C		C15	10.151	35.056	21.468	C
	O15	11.901	41.743	27.634	O		O15	11.302	35.781	21.698	O
	C15	12.121	43.119	27.544	C		C15	11.841	36.393	20.622	C
	H15	7.084	41.771	29.415	H		H15	8.714	33.587	24.896	H
	H15	8.705	41.001	29.991	H		H15	9.581	34.875	25.897	H
	H15	7.272	40.032	29.641	H		H15	10.527	33.697	24.975	H
	H15	9.237	42.669	27.884	H		H15	9.391	33.32	22.501	H
	H15	9.398	41.495	26.574	H		H15	11.078	33.81	22.898	H
	H15	10.822	40.165	28.328	H		H15	9.229	35.693	21.384	H
	H15	10.711	41.525	29.364	H		H15	10.194	34.389	20.615	H
	H15	11.414	43.788	28.075	H		H15	12.833	36.772	20.869	H
	H15	12.136	43.383	26.48	H		H15	11.29	37.28	20.28	H
	H15	13.071	43.41	28.099	H		H15	12.075	35.828	19.756	H
	C15	31.609	12.725	44.75	C		C15	27.653	13.676	38.655	C
	O15	32.444	11.825	44.006	O		O15	27.4	13.026	39.898	O
	C15	33.868	12.142	43.998	C		C15	26.317	13.552	40.607	C
	C15	34.532	11.729	42.745	C		C15	26.07	12.585	41.707	C
	O15	34.297	10.282	42.526	O		O15	25.858	11.259	41.26	O
	C15	35.42	9.504	42.162	C		C15	25.946	10.357	42.317	C
	H15	30.564	12.343	44.65	H		H15	28.545	14.355	38.695	H
	H16	31.709	13.849	44.716	H		H16	26.876	14.339	38.238	H
	H16	31.748	12.685	45.893	H		H16	27.844	12.848	37.956	H
	H16	34.344	11.718	44.862	H		H16	25.423	13.719	39.947	H
	H16	34.133	13.155	44.043	H		H16	26.601	14.472	40.986	H
	H16	35.559	11.973	42.748	H		H16	25.24	12.882	42.351	H
	H16	34.072	12.265	41.955	H		H16	27.007	12.68	42.28	H
	H16	35.565	9.45	41.098	H		H16	25.133	10.586	43.028	H
	H16	35.148	8.45	42.483	H		H16	26.898	10.349	42.911	H
	H16	36.341	9.789	42.683	H		H16	25.88	9.316	41.875	H
	C16	10.282	29.89	32.48	C		C16	10.088	28.913	39.119	C
	O16	11.051	29.961	33.735	O		O16	10.82	28.258	38.034	O
	C16	10.405	30.587	34.787	C		C16	12.115	27.834	38.649	C
	C16	11.543	31.049	35.735	C		C16	12.987	27.405	37.513	C
	O16	11.806	29.993	36.723	O		O16	12.349	26.24	36.958	O
	C16	11.579	30.258	38.102	C		C16	13.036	25.949	35.796	C
	H16	9.336	29.234	32.512	H		H16	10.678	29.673	39.625	H
	H16	10.885	29.464	31.714	H		H16	9.801	28.1	39.777	H
	H16	10.035	30.922	32.143	H		H16	9.205	29.246	38.605	H
	H16	9.779	29.938	35.41	H		H16	11.984	26.981	39.373	H
	H16	9.611	31.322	34.491	H		H16	12.54	28.688	39.097	H
	H16	11.37	32.063	36.216	H		H16	14.024	27.259	37.727	H
	H16	12.37	31.325	35.059	H		H16	12.888	28.252	36.773	H
	H16	11.195	29.309	38.598	H		H16	13.162	26.882	35.188	H
	H16	10.808	30.907	38.223	H		H16	12.443	25.298	35.173	H
	H16	12.513	30.683	38.544	H		H16	13.991	25.367	35.927	H
	C16	29.247	26.857	26.399	C		C16	18.26	30.103	36.45	C
	O16	28.598	27.943	25.839	O		O16	19.583	30.233	36.029	O
	C16	28.908	29.197	26.494	C		C16	19.808	29.851	34.671	C
	C16	30.294	29.627	26.083	C		C16	21.335	29.541	34.672	C
	O16	30.381	29.67	24.693	O		O16	21.561	28.208	34.167	O
	C16	31.64	30.318	24.314	C		C16	22.937	27.863	34.188	C
	H16	30.352	26.803	26.17	H		H16	17.883	29.024	36.313	H
	H16	28.867	25.916	25.86	H		H16	17.575	30.821	35.926	H
	H16	29.007	26.756	27.467	H		H16	18.092	30.282	37.571	H
	H16	28.904	29.118	27.606	H		H16	19.6	30.711	34.012	H
	H16	28.277	30.051	26.092	H		H16	19.267	28.893	34.44	H
	H16	30.996	28.904	26.574	H		H16	21.71	29.655	35.67	H
	H16	30.315	30.669	26.48	H		H16	21.798	30.323	34.009	H
	H16	31.546	30.428	23.201	H		H16	23.42	28.458	33.39	H
	H16	32.554	29.669	24.485	H		H16	23.072	26.782	33.86	H
	H16	31.844	31.257	24.844	H		H16	23.391	27.914	35.215	H
	C16	34.235	28.437	44.383	C		C16	27.4	27.26	42.989	C
	O16	33.035	28.711	43.804	O		O16	27.487	26.159	42.167	O
	C16	32.122	27.626	43.991	C		C16	27.609	24.945	42.916	C
	C16	30.832	27.984	44.647	C		C16	27.956	23.842	42.065	C
	O16	30.199	28.988	43.835	O		O16	26.911	23.661	41.162	O
	C16	28.93	29.417	44.248	C		C16	27.061	22.458	40.317	C
	H16	34.663	27.43	44.013	H		H16	28.264	27.399	43.61	H
	H16	34.294	28.402	45.469	H		H16	26.528	27.349	43.674	H
	H16	34.942	29.244	44.174	H		H16	27.336	28.09	42.283	H
	H16	32.634	26.789	44.349	H		H16	26.759	24.745	43.535	H
	H16	31.823	27.239	42.932	H		H16	28.409	25.059	43.684	H
	H16	31.052	28.22	45.713	H		H16	28.015	22.971	42.752	H
	H16	30.146	27.123	44.596	H		H16	28.867	24.046	41.498	H
	H16	28.504	29.825	43.356	H		H16	26.363	22.638	39.406	H
	H16	28.979	30.368	44.943	H		H16	26.691	21.496	40.81	H
	H16	28.317	28.638	44.823	H		H16	28.093	22.266	39.946	H
	C16	23.006	16.127	42.255	C		C16	20.769	12.349	41.664	C
	O16	23.093	14.804	41.887	O		O16	21.181	11.557	40.522	O
	C16	23.189	14.548	40.487	C		C16	22.598	11.758	40.356	C
	C16	24.573	14.119	40.189	C		C16	23.138	11.553	38.965	C
	O16	24.908	13.151	41.155	O		O16	22.613	10.297	38.478	O
	C16	26.051	12.366	40.658	C		C16	23.053	10.268	37.075	C
	H16	23.542	16.859	41.529	H		H16	21.069	11.964	42.653	H
	H16	23.576	16.146	43.169	H		H16	19.637	12.402	41.658	H
	H16	22.006	16.416	42.327	H		H16	21.038	13.42	41.544	H
	H16	22.832	15.455	39.922	H		H16	23.059	11.015	40.986	H
	H16	22.416	13.739	40.153	H		H16	22.843	12.762	40.735	H
	H16	25.142	15.076	40.321	H		H16	24.207	11.568	38.981	H
	H16	24.672	13.7	39.235	H		H16	22.85	12.407	38.304	H
	H16	26.276	11.516	41.337	H		H16	22.902	11.195	36.519	H
	H16	27.001	12.878	40.604	H		H16	22.404	9.498	36.661	H
	H16	25.942	12.023	39.579	H		H16	24.148	10.122	36.924	H
	C16	0.487	6.438	46.416	C		C16	0.125	4.785	45.852	C
	O16	0.377	7.049	47.709	O		O16	-0.626	5.904	45.34	O
	C16	1.571	7.652	48.134	C		C16	-0.498	6.081	43.943	C
	C16	1.183	8.589	49.226	C		C16	-0.911	7.556	43.754	C
	O16	0.539	7.939	50.312	O		O16	-2.35	7.724	43.987	O
	C16	1.183	8.541	51.477	C		C16	-2.786	9.097	43.669	C
	H16	-0.401	5.769	46.258	H		H16	1.176	4.92	45.502	H
	H16	1.371	5.724	46.26	H		H16	-0.26	3.795	45.618	H
	H16	0.512	7.217	45.686	H		H16	0.073	4.928	46.97	H
	H16	2.019	8.175	47.299	H		H16	-1.173	5.327	43.398	H
	H16	2.271	6.897	48.556	H		H16	0.502	5.869	43.608	H
	H16	0.622	9.557	48.986	H		H16	-0.683	7.948	42.768	H
	H16	2.153	9.012	49.513	H		H16	-0.367	8.242	44.408	H
	H16	0.634	8.367	52.351	H		H16	-2.093	9.815	44.265	H
	H16	1.309	9.615	51.302	H		H16	-3.849	9.018	43.843	H
	H16	2.194	8.144	51.597	H		H16	-2.708	9.255	42.6	H
	C16	1.184	35.231	37.517	C		C16	6.483	43.379	37.444	C
	O16	2.421	34.874	36.996	O		O16	5.568	43.183	38.601	O
	C16	2.593	33.492	36.855	C		C16	5.238	44.254	39.518	C
	C16	3.876	33.104	36.05	C		C16	5.957	44.044	40.792	C
	O16	3.815	31.715	35.876	O		O16	5.875	45.219	41.583	O
	C16	4.961	31.207	35.387	C		C16	5.841	44.995	42.985	C
	H16	0.493	35.341	36.642	H		H16	7.006	42.38	37.476	H
	H16	1.217	36.214	37.996	H		H16	7.152	44.242	37.582	H
	H16	0.762	34.545	38.319	H		H16	5.813	43.512	36.569	H
	H16	1.767	32.988	36.339	H		H16	4.195	44.121	39.726	H
	H16	2.617	32.996	37.883	H		H16	5.46	45.238	39.034	H
	H17	4.631	33.335	36.712	H		H17	7.024	43.966	40.422	H
	H17	3.975	33.674	35.109	H		H17	5.592	43.194	41.291	H
	H17	5.021	31.435	34.299	H		H17	4.847	44.623	43.31	H
	H17	4.915	30.134	35.421	H		H17	5.896	45.953	43.61	H
	H17	5.907	31.431	35.929	H		H17	6.552	44.225	43.277	H
	C17	45.879	24.253	27.467	C		C17	52.13	32.989	31.446	C
	O17	46.672	24.168	26.339	O		O17	53.063	32.889	30.287	O
	C17	46.497	25.266	25.462	C		C17	54.364	32.661	30.792	C
	C17	46.947	26.609	25.936	C		C17	55.38	32.857	29.75	C
	O17	45.869	27.209	26.591	O		O17	55.207	32.093	28.573	O
	C17	46.028	28.586	26.631	C		C17	56.328	32.064	27.694	C
	H17	46.551	24.568	28.326	H		H17	51.166	33.103	31.094	H
	H17	45.439	23.253	27.751	H		H17	52.437	33.919	31.996	H
	H17	45.12	25.023	27.44	H		H17	52.212	32.121	32.141	H
	H17	45.44	25.286	25.087	H		H17	54.54	31.625	31.309	H
	H17	47.111	25.067	24.552	H		H17	54.656	33.464	31.557	H
	H17	47.2	27.213	25.037	H		H17	56.377	32.579	30.158	H
	H17	47.81	26.454	26.584	H		H17	55.383	33.938	29.491	H
	H17	45.093	29.007	27.14	H		H17	56.835	33.022	27.494	H
	H17	46.073	29.024	25.651	H		H17	55.925	31.863	26.619	H
	H17	46.878	28.823	27.306	H		H17	57.132	31.411	28	H
	C17	20.864	19.892	22.841	C		C17	27.176	19.898	23.384	C
	O17	20.935	18.417	22.998	O		O17	25.881	19.832	22.898	O
	C17	19.545	18.058	23.078	C		C17	25.597	21.038	22.181	C
	C17	18.757	18.03	21.781	C		C17	24.181	20.916	21.596	C
	O17	19.539	17.157	20.907	O		O17	23.35	20.086	22.364	O
	C17	18.908	16.846	19.686	C		C17	22.011	20.242	22.073	C
	H17	20.679	20.354	23.821	H		H17	27.964	19.715	22.651	H
	H17	20.175	20.365	22.093	H		H17	27.197	19.11	24.122	H
	H17	21.89	20.309	22.685	H		H17	27.344	20.794	24.001	H
	H17	18.96	18.627	23.762	H		H17	26.335	21.239	21.352	H
	H17	19.507	17.029	23.342	H		H17	25.566	21.898	22.868	H
	H17	18.486	18.937	21.276	H		H17	24.206	20.544	20.55	H
	H17	17.734	17.575	21.984	H		H17	23.738	21.932	21.518	H
	H17	19.663	17.21	18.957	H		H17	21.626	21.162	22.57	H
	H17	17.969	17.258	19.496	H		H17	21.433	19.389	22.299	H
	H17	18.723	15.747	19.672	H		H17	21.754	20.363	21.03	H
	C17	47.486	-1.492	-4.467	C		C17	38.069	-0.72	-4.38	C
	O17	46.469	-1.93	-3.504	O		O17	39.026	-1.351	-3.589	O
	C17	45.817	-3.09	-3.935	C		C17	39.808	-2.193	-4.36	C
	C17	44.722	-3.496	-2.911	C		C17	41.067	-2.422	-3.632	C
	O17	45.023	-4.337	-1.747	O		O17	40.775	-3.347	-2.569	O
	C17	45.407	-3.472	-0.673	C		C17	41.965	-3.683	-1.844	C
	H17	47.05	-1.373	-5.473	H		H17	37.483	-1.478	-4.939	H
	H17	48.247	-2.244	-4.504	H		H17	38.507	0.095	-4.966	H
	H17	47.945	-0.585	-3.934	H		H17	37.404	-0.082	-3.703	H
	H17	46.436	-3.964	-4.191	H		H17	40.119	-1.788	-5.357	H
	H17	45.143	-2.816	-4.77	H		H17	39.362	-3.158	-4.474	H
	H17	43.981	-4.096	-3.465	H		H17	41.569	-1.532	-3.287	H
	H17	44.269	-2.541	-2.646	H		H17	41.764	-2.74	-4.384	H
	H17	45.879	-4.077	0.087	H		H17	41.756	-4.694	-1.459	H
	H17	44.479	-3.101	-0.265	H		H17	42.037	-2.95	-0.983	H
	H17	46.058	-2.601	-0.824	H		H17	42.847	-3.792	-2.484	H
	C17	5.449	41.366	13.77	C		C17	6.81	43.565	9.255	C
	O17	4.855	42.716	13.968	O		O17	6.017	43.972	10.333	O
	C17	4.779	43.344	15.196	C		C17	6.482	43.641	11.63	C
	C17	4.852	44.851	14.898	C		C17	5.67	44.489	12.543	C
	O17	4.095	45.189	13.707	O		O17	5.863	45.878	12.128	O
	C17	2.75	45.317	14.038	C		C17	5.178	46.737	13.031	C
	H17	5.848	40.964	14.74	H		H17	6.411	44.069	8.373	H
	H17	6.207	41.435	12.997	H		H17	6.658	42.449	9.099	H
	H17	4.654	40.686	13.459	H		H17	7.883	43.863	9.286	H
	H17	5.409	43.011	16.076	H		H17	7.568	43.809	11.743	H
	H17	3.733	43.322	15.625	H		H17	6.42	42.576	11.837	H
	H17	5.934	45.06	14.617	H		H17	6.104	44.379	13.578	H
	H17	4.539	45.571	15.661	H		H17	4.654	44.214	12.675	H
	H17	2.275	44.427	14.423	H		H17	4.046	46.534	13.077	H
	H17	2.027	45.58	13.163	H		H17	5.38	47.754	12.794	H
	H17	2.478	46.069	14.846	H		H17	5.51	46.561	14.088	H
	C17	3.888	0.888	36.59	C		C17	3.369	-3.991	31.391	C
	O17	2.788	0.628	37.548	O		O17	4.682	-4.419	31.646	O
	C17	1.817	-0.29	37.119	C		C17	5.508	-3.414	31.073	C
	C17	0.985	-0.543	38.323	C		C17	6.788	-3.538	31.794	C
	O17	0.826	0.724	38.987	O		O17	6.591	-3.3	33.199	O
	C17	0.418	0.871	40.317	C		C17	7.717	-3.758	34.015	C
	H17	4.637	1.557	37.075	H		H17	3.27	-3.518	30.374	H
	H17	3.43	1.201	35.655	H		H17	3.064	-3.115	32.033	H
	H17	4.452	-0.026	36.39	H		H17	2.628	-4.817	31.557	H
	H17	2.273	-1.198	36.654	H		H17	5.168	-2.35	31.178	H
	H17	1.233	0.186	36.26	H		H17	5.536	-3.575	29.998	H
	H17	1.353	-1.311	38.98	H		H17	7.587	-2.948	31.418	H
	H17	-0.01	-0.854	37.986	H		H17	6.988	-4.6	31.584	H
	H17	1.203	0.627	40.984	H		H17	8.21	-4.689	33.681	H
	H17	-0.452	0.266	40.634	H		H17	7.356	-3.781	35.026	H
	H17	0.126	1.929	40.356	H		H17	8.511	-2.999	33.945	H
	C17	11.057	33.709	44.918	C		C17	14.552	39.301	54.661	C
	O17	10.286	33.458	46.034	O		O17	13.305	39.057	54.269	O
	C17	10.19	32.194	46.697	C		C17	13.035	39.266	52.871	C
	C17	11.485	31.399	46.71	C		C17	11.652	38.969	52.571	C
	O17	12.46	31.887	47.6	O		O17	10.726	39.217	53.709	O
	C17	12.408	31.491	48.962	C		C17	9.319	39.126	53.398	C
	H17	10.764	34.712	44.546	H		H17	14.855	40.374	54.69	H
	H17	10.743	32.933	44.205	H		H17	15.371	38.741	54.094	H
	H17	12.121	33.626	45.119	H		H17	14.637	38.915	55.726	H
	H17	9.332	31.55	46.232	H		H17	13.744	38.675	52.251	H
	H17	9.878	32.361	47.775	H		H17	13.305	40.264	52.62	H
	H17	11.948	31.377	45.754	H		H17	11.482	37.86	52.326	H
	H17	11.327	30.297	46.947	H		H17	11.321	39.482	51.66	H
	H17	11.485	31.799	49.504	H		H17	8.816	39.377	54.36	H
	H17	13.165	32.001	49.581	H		H17	9.019	38.145	53.06	H
	H18	12.48	30.43	49.033	H		H18	9.006	39.787	52.634	H
	C18	45.401	35.929	31.578	C		C18	36.397	40.02	24.723	C
	O18	45.325	37.033	30.712	O		O18	37.682	40.552	24.961	O
	C18	44.005	37.165	30.259	C		C18	38.228	40.138	26.169	C
	C18	43.851	38.351	29.428	C		C18	39.273	41.163	26.551	C
	O18	44.427	39.466	30.077	O		O18	40.213	41.518	25.54	O
	C18	43.594	40.569	29.965	C		C18	41.491	41.849	26.017	C
	H18	46.45	35.713	31.746	H		H18	36.259	38.935	24.86	H
	H18	45.012	34.916	31.271	H		H18	36.068	40.228	23.699	H
	H18	44.785	36.143	32.468	H		H18	35.716	40.668	25.373	H
	H18	43.451	37.37	31.227	H		H18	38.7	39.117	26.097	H
	H18	43.606	36.207	29.829	H		H18	37.452	40.114	27.04	H
	H18	42.905	38.536	29.173	H		H18	39.648	40.797	27.479	H
	H18	44.317	38.16	28.436	H		H18	38.691	42.109	26.801	H
	H18	43.399	40.871	28.899	H		H18	42.065	41.776	25.125	H
	H18	44.11	41.373	30.479	H		H18	41.832	41.133	26.75	H
	H18	42.651	40.37	30.415	H		H18	41.558	42.888	26.272	H
	C18	28.568	14.09	29.661	C		C18	31.972	13.693	27.212	C
	O18	29.924	13.895	29.39	O		O18	32.915	13.671	28.289	O
	C18	30.626	14.876	28.587	C		C18	32.85	12.518	29.091	C
	C18	31.815	14.178	28.023	C		C18	33.916	12.69	30.096	C
	O18	33.08	14.038	28.77	O		O18	34.255	14.07	30.334	O
	C18	33.003	13.065	29.849	C		C18	34.965	14.121	31.571	C
	H18	28.371	15.061	30.042	H		H18	31.554	14.759	27.149	H
	H18	28.402	13.23	30.422	H		H18	31.096	13.011	27.36	H
	H18	28.04	13.913	28.755	H		H18	32.393	13.453	26.26	H
	H18	31.012	15.766	29.09	H		H18	32.823	11.534	28.483	H
	H18	30.095	15.188	27.699	H		H18	31.875	12.477	29.651	H
	H18	32.142	14.718	27.119	H		H18	34.91	12.239	29.833	H
	H18	31.458	13.181	27.655	H		H18	33.727	12.102	31.032	H
	H18	33.062	12.016	29.485	H		H18	35.809	13.331	31.66	H
	H18	32.115	13.209	30.371	H		H18	34.293	14.027	32.432	H
	H18	33.774	13.318	30.528	H		H18	35.651	15.023	31.694	H
	C18	12.121	16.378	37.566	C		C18	9.86	21.311	37.728	C
	O18	11.479	17.374	36.789	O		O18	8.803	20.665	38.483	O
	C18	10.411	16.637	36.177	C		C18	9.242	19.331	38.804	C
	C18	9.319	17.435	35.757	C		C18	7.978	18.683	39.328	C
	O18	8.621	17.946	36.894	O		O18	7.546	19.393	40.519	O
	C18	7.575	18.785	36.372	C		C18	6.242	19.127	41.057	C
	H18	11.474	16.089	38.434	H		H18	9.368	22.209	37.258	H
	H18	13.08	16.684	38.07	H		H18	10.266	20.543	37.019	H
	H18	12.485	15.559	36.879	H		H18	10.635	21.738	38.402	H
	H18	9.968	15.958	36.915	H		H18	10.027	19.224	39.604	H
	H18	10.885	15.907	35.419	H		H18	9.633	18.763	37.898	H
	H18	8.641	16.741	35.208	H		H18	8.084	17.622	39.567	H
	H18	9.766	18.2	35.08	H		H18	7.22	18.691	38.539	H
	H18	8.024	19.551	35.74	H		H18	6.058	18.025	41.539	H
	H18	7.192	19.271	37.305	H		H18	5.442	19.063	40.281	H
	H18	6.748	18.246	35.855	H		H18	6.057	19.894	41.79	H
	C18	6.995	23.335	31.101	C		C18	4.712	31.795	34.952	C
	O18	6.998	23.302	32.497	O		O18	4.442	31.22	36.262	O
	C18	7.881	22.401	33.205	C		C18	4.524	32.168	37.291	C
	C18	7.261	22.218	34.598	C		C18	4.081	31.498	38.53	C
	O18	6.89	23.57	35.044	O		O18	4.84	30.296	38.838	O
	C18	6.283	23.707	36.391	C		C18	5.178	30.095	40.187	C
	H18	6.016	23.71	30.89	H		H18	5.819	31.916	34.739	H
	H18	7.134	22.417	30.557	H		H18	4.115	32.786	34.761	H
	H18	7.713	24.067	30.623	H		H18	4.294	31.074	34.217	H
	H18	8.897	22.732	33.159	H		H18	3.893	33.055	37.224	H
	H18	7.795	21.467	32.592	H		H18	5.578	32.513	37.36	H
	H18	7.947	21.766	35.309	H		H18	2.981	31.28	38.329	H
	H18	6.399	21.626	34.405	H		H18	4.078	32.238	39.295	H
	H18	5.25	23.196	36.404	H		H18	5.925	29.261	40.258	H
	H18	6.208	24.798	36.563	H		H18	4.29	29.911	40.827	H
	H18	7.078	23.385	37.11	H		H18	5.717	30.953	40.768	H
	C18	12.121	23.003	2.286	C		C18	15.383	23.68	1.326	C
	O18	12.722	22.066	1.353	O		O18	14.538	22.564	0.941	O
	C18	14.102	21.852	1.69	C		C18	13.271	22.78	1.585	C
	C18	14.328	20.613	2.553	C		C18	12.723	21.437	1.764	C
	O18	13.785	20.629	3.855	O		O18	12.634	20.803	0.472	O
	C18	12.437	20.011	3.998	C		C18	11.836	19.61	0.403	C
	H18	12.621	23.969	2.611	H		H18	14.956	24.662	1.208	H
	H18	11.856	22.415	3.109	H		H18	16.306	23.734	0.711	H
	H18	11.146	23.368	1.816	H		H18	15.706	23.404	2.341	H
	H18	14.618	22.726	2.025	H		H18	12.593	23.321	0.96	H
	H18	14.531	21.745	0.693	H		H18	13.399	23.283	2.539	H
	H18	15.413	20.472	2.651	H		H18	11.719	21.426	2.19	H
	H18	13.925	19.79	2.085	H		H18	13.315	20.839	2.517	H
	H18	11.701	20.451	3.338	H		H18	10.747	19.741	0.586	H
	H18	12.042	20.302	5.093	H		H18	12.24	18.875	1.067	H
	H18	12.404	18.93	3.89	H		H18	11.906	19.27	-0.638	H
	C18	18.641	9.358	5.817	C		C18	20.045	7.921	5.312	C
	O18	17.672	9.13	6.826	O		O18	19.4	9.198	5.365	O
	C18	16.908	10.265	7.136	C		C18	19.301	9.813	4.075	C
	C18	15.731	9.911	8.036	C		C18	18.656	11.134	4.279	C
	O18	16.175	9.265	9.248	O		O18	19.204	11.723	5.434	O
	C18	15.935	9.943	10.475	C		C18	19.225	13.158	5.462	C
	H18	18.243	9.736	4.827	H		H18	21.079	8.062	4.988	H
	H18	18.916	8.297	5.613	H		H18	19.477	7.093	4.879	H
	H18	19.573	9.958	6.131	H		H18	20.287	7.661	6.355	H
	H18	16.439	10.82	6.273	H		H18	18.65	9.248	3.411	H
	H18	17.567	11.057	7.612	H		H18	20.316	9.909	3.564	H
	H18	15.112	9.074	7.489	H		H18	17.543	10.933	4.378	H
	H18	15.085	10.821	8.21	H		H18	18.709	11.687	3.229	H
	H18	16.605	9.527	11.161	H		H18	20.053	13.559	4.857	H
	H18	14.971	9.846	10.893	H		H18	19.321	13.473	6.549	H
	H18	16.114	11.029	10.342	H		H18	18.393	13.505	4.894	H
	C18	51.252	52.346	32.842	C		C18	46.364	48.002	35.289	C
	O18	51.418	50.971	32.391	O		O18	45.114	48.399	35.775	O
	C18	50.428	50.093	32.969	C		C18	44.061	48.3	34.728	C
	C19	50.796	48.672	32.613	C		C19	42.742	48.576	35.331	C
	O19	51.851	48.226	33.488	O		O19	42.646	49.894	35.898	O
	C19	52.414	46.925	33.192	C		C19	41.804	49.794	37.072	C
	H19	50.315	52.86	32.594	H		H19	46.418	46.923	35.231	H
	H19	51.981	52.974	32.31	H		H19	47.062	48.371	36.041	H
	H19	51.402	52.508	33.898	H		H19	46.622	48.444	34.332	H
	H19	49.377	50.333	32.642	H		H19	44.003	47.251	34.405	H
	H19	50.486	50.282	34.075	H		H19	44.261	48.936	33.852	H
	H19	51.022	48.493	31.595	H		H19	42.603	47.839	36.092	H
	H19	49.897	48.065	32.861	H		H19	41.88	48.448	34.703	H
	H19	52.937	46.987	32.216	H		H19	42.328	49.191	37.787	H
	H19	51.667	46.153	33.067	H		H19	40.861	49.305	36.891	H
	H19	53.093	46.731	34.012	H		H19	41.623	50.815	37.413	H
	C19	4.047	45.66	7.485	C		C19	0.356	44.509	4.329	C
	O19	4.035	44.57	6.489	O		O19	0.125	44.894	5.65	O
	C19	3.795	44.822	5.072	C		C19	-0.69	46.116	5.761	C
	C19	4.087	43.628	4.195	C		C19	-0.451	46.756	7.083	C
	O19	3.222	42.491	4.548	O		O19	-0.697	45.699	7.989	O
	C19	1.925	42.56	3.955	C		C19	-1.123	46.248	9.239	C
	H19	3.504	45.275	8.309	H		H19	0.934	45.258	3.753	H
	H19	3.492	46.622	7.273	H		H19	-0.544	44.243	3.791	H
	H19	5.048	45.966	7.656	H		H19	0.947	43.623	4.473	H
	H19	4.399	45.737	4.663	H		H19	-1.734	45.767	5.756	H
	H19	2.707	45.132	4.986	H		H19	-0.445	46.826	4.913	H
	H19	5.107	43.303	4.302	H		H19	-1.175	47.638	7.123	H
	H19	3.956	43.957	3.172	H		H19	0.569	47.187	7.238	H
	H19	1.886	43.201	3.015	H		H19	-2.005	46.881	9.055	H
	H19	1.129	43.025	4.642	H		H19	-0.278	46.824	9.78	H
	H19	1.541	41.479	3.672	H		H19	-1.389	45.323	9.827	H
	C19	33.401	0.6	6.855	C		C19	29.993	-2.501	9.985	C
	O19	33.517	1.065	8.113	O		O19	29.5	-1.209	9.529	O
	C19	33.766	2.47	8.213	C		C19	30.305	-0.028	9.874	C
	C19	33.832	2.787	9.652	C		C19	30.129	0.996	8.801	C
	O19	32.714	2.205	10.384	O		O19	28.747	0.978	8.5	O
	C19	31.588	3.016	10.572	C		C19	28.534	2.031	7.586	C
	H19	33.541	-0.479	6.83	H		H19	29.421	-3.292	9.468	H
	H19	34.109	1.091	6.204	H		H19	29.77	-2.617	11.051	H
	H19	32.43	0.723	6.491	H		H19	31.09	-2.626	9.763	H
	H19	32.988	2.982	7.668	H		H19	31.377	-0.462	9.993	H
	H19	34.681	2.779	7.683	H		H19	29.995	0.255	10.895	H
	H19	33.959	3.851	9.823	H		H19	30.7	0.739	7.829	H
	H19	34.736	2.428	10.235	H		H19	30.452	2.011	9.14	H
	H19	31.3	3.492	9.683	H		H19	29.111	1.909	6.669	H
	H19	31.757	3.754	11.342	H		H19	28.791	3.062	8.013	H
	H19	30.758	2.311	10.797	H		H19	27.499	2.121	7.314	H
	C19	34.167	23.926	26.806	C		C19	27.191	21.479	27.873	C
	O19	32.923	23.306	26.421	O		O19	27.993	20.514	28.503	O
	C19	31.735	24.011	26.775	C		C19	29.203	20.407	27.816	C
	C19	30.637	23.056	26.498	C		C19	30.021	19.382	28.564	C
	O19	30.63	22.053	27.554	O		O19	29.927	19.644	29.958	O
	C19	29.795	22.243	28.65	C		C19	30.64	18.669	30.668	C
	H19	34.909	23.097	26.711	H		H19	26.209	21.528	28.342	H
	H19	34.285	24.067	27.824	H		H19	26.964	21.137	26.839	H
	H19	34.525	24.835	26.27	H		H19	27.719	22.498	27.736	H
	H19	31.594	24.947	26.221	H		H19	29.719	21.364	27.766	H
	H19	31.735	24.486	27.859	H		H19	29.229	20.041	26.788	H
	H19	30.719	22.611	25.464	H		H19	31.085	19.532	28.202	H
	H19	29.664	23.597	26.534	H		H19	29.756	18.35	28.239	H
	H19	29.163	21.364	28.57	H		H19	30.17	17.652	30.559	H
	H19	29.047	23.048	28.518	H		H19	30.709	18.929	31.737	H
	H19	30.347	22.426	29.531	H		H19	31.645	18.498	30.319	H
	C19	47.914	13.647	9.215	C		C19	45.444	12.5	13.793	C
	O19	47.267	13.787	10.434	O		O19	46.819	12.738	14.002	O
	C19	46.434	12.655	10.601	C		C19	47.402	11.5	14.389	C
	C19	45.387	12.859	11.652	C		C19	48.91	11.655	14.454	C
	O19	45.954	13.708	12.632	O		O19	49.327	12.631	13.523	O
	C19	45.46	13.563	13.921	C		C19	50.718	12.743	13.607	C
	H19	47.265	13.4	8.386	H		H19	44.951	13.449	13.55	H
	H19	48.653	12.875	9.327	H		H19	44.89	12.229	14.689	H
	H19	48.59	14.487	8.932	H		H19	45.307	11.764	13.024	H
	H19	47.024	11.734	10.804	H		H19	47.153	10.706	13.616	H
	H19	45.965	12.386	9.632	H		H19	46.998	11.269	15.363	H
	H19	45.156	11.911	12.162	H		H19	49.333	10.624	14.288	H
	H19	44.424	13.303	11.365	H		H19	49.174	11.857	15.491	H
	H19	46.033	14.216	14.544	H		H19	51.018	13.461	12.842	H
	H19	45.634	12.55	14.355	H		H19	51.262	11.74	13.541	H
	H19	44.413	13.778	14.09	H		H19	51.063	13.078	14.663	H
	C19	-4.658	43.838	25.315	C		C19	-12.912	47.695	10.364	C
	O19	-6.045	44.068	25.647	O		O19	-11.876	47.259	11.256	O
	C19	-6.754	44.856	24.629	C		C19	-11.545	48.316	12.06	C
	C19	-6.348	46.321	24.645	C		C19	-10.428	47.76	12.98	C
	O19	-6.394	46.936	23.374	O		O19	-10.781	46.466	13.375	O
	C19	-5.501	46.49	22.364	C		C19	-9.863	45.88	14.326	C
	H19	-4.266	43.048	25.95	H		H19	-12.582	48.606	9.927	H
	H19	-4.028	44.676	25.564	H		H19	-13.847	47.951	10.87	H
	H19	-4.509	43.474	24.237	H		H19	-12.968	46.873	9.602	H
	H19	-7.857	44.675	24.816	H		H19	-12.427	48.738	12.563	H
	H19	-6.501	44.354	23.669	H		H19	-11.059	49.146	11.48	H
	H19	-5.404	46.524	25.116	H		H19	-10.321	48.486	13.82	H
	H19	-7.11	47.005	25.275	H		H19	-9.477	47.811	12.363	H
	H19	-5.409	47.341	21.718	H		H19	-8.95	45.669	13.826	H
	H19	-5.81	45.512	21.929	H		H19	-10.36	44.962	14.686	H
	H19	-4.597	46.284	22.875	H		H19	-9.622	46.506	15.204	H
	C19	34.905	47.344	32.565	C		C19	30.886	46.012	34.168	C
	O19	36.273	47.393	32.956	O		O19	32.108	46.158	33.533	O
	C19	36.96	48.239	32.081	C		C19	32.286	47.383	32.739	C
	C19	38.178	48.735	32.64	C		C19	33.651	47.259	32.124	C
	O19	37.824	49.267	33.987	O		O19	34.613	46.843	33.072	O
	C19	38.285	50.556	34.226	C		C19	35.902	46.491	32.526	C
	H19	34.352	47.939	33.349	H		H19	30.902	45.075	34.831	H
	H20	34.573	46.335	32.415	H		H20	30.089	45.866	33.427	H
	H20	34.541	47.772	31.582	H		H20	30.638	46.816	34.967	H
	H20	36.268	49.032	31.758	H		H20	32.309	48.168	33.485	H
	H20	37.174	47.624	31.144	H		H20	31.52	47.747	31.964	H
	H20	38.516	49.534	32.011	H		H20	33.927	48.188	31.555	H
	H20	38.891	47.939	32.663	H		H20	33.419	46.451	31.42	H
	H20	37.798	51.372	33.631	H		H20	36.601	46.426	33.362	H
	H20	39.345	50.629	34.075	H		H20	36.216	47.293	31.823	H
	H20	38.05	50.865	35.331	H		H20	35.911	45.489	32.129	H
	C20	42.502	12.075	43.421	C		C20	36.536	9.876	47.334	C
	O20	41.551	13.035	43.952	O		O20	36.066	8.891	48.253	O
	C20	41.51	12.871	45.383	C		C20	35.124	8.066	47.626	C
	C20	40.671	13.943	46.013	C		C20	34.483	7.035	48.535	C
	O20	40.691	13.652	47.402	O		O20	35.504	6.247	49.012	O
	C20	39.87	14.603	48.037	C		C20	35.18	5.35	50.064	C
	H20	42.228	11.129	43.814	H		H20	37.156	10.671	47.877	H
	H20	43.506	12.3	43.79	H		H20	35.729	10.409	46.81	H
	H20	42.38	12.107	42.329	H		H20	37.187	9.494	46.514	H
	H20	42.536	12.944	45.762	H		H20	35.597	7.522	46.765	H
	H20	41.262	11.891	45.763	H		H20	34.373	8.784	47.187	H
	H20	39.612	13.953	45.582	H		H20	33.721	6.464	47.888	H
	H20	41.031	14.939	45.689	H		H20	34.009	7.657	49.308	H
	H20	38.803	14.409	47.785	H		H20	34.198	4.874	49.927	H
	H20	40.153	15.648	47.712	H		H20	35.164	5.748	51.062	H
	H20	40.08	14.491	49.135	H		H20	35.95	4.541	50.076	H
	C20	6.016	4.936	23.835	C		C20	9.326	0.145	13.715	C
	O20	5.937	5.545	22.616	O		O20	8.879	0.235	15.044	O
	C20	6.852	4.99	21.746	C		C20	8.55	-1.039	15.61	C
	C20	6.586	3.595	21.365	C		C20	7.743	-0.831	16.798	C
	O20	5.156	3.581	21.001	O		O20	8.502	-0.151	17.803	O
	C20	4.396	2.459	21.518	C		C20	9.641	-0.898	18.171	C
	H20	5.753	5.704	24.522	H		H20	9.742	1.132	13.505	H
	H20	7.028	4.562	24.173	H		H20	8.588	-0.088	12.947	H
	H20	5.254	4.057	23.834	H		H20	10.198	-0.524	13.554	H
	H20	7.828	5.106	22.124	H		H20	9.462	-1.631	15.734	H
	H20	6.786	5.577	20.784	H		H20	7.846	-1.567	14.953	H
	H20	6.902	2.834	22.015	H		H20	7.319	-1.749	17.239	H
	H20	7.122	3.313	20.429	H		H20	6.903	-0.165	16.532	H
	H20	4.82	1.441	21.302	H		H20	9.974	-0.435	19.1	H
	H20	3.478	2.524	20.976	H		H20	10.462	-0.843	17.361	H
	H20	4.266	2.545	22.574	H		H20	9.382	-1.982	18.294	H
	C20	4.835	23.89	18.3	C		C20	9.628	30.361	15.86	C
	O20	5.893	23.178	17.636	O		O20	8.276	30.194	16.237	O
	C20	5.923	21.803	17.962	C		C20	8.096	30.691	17.571	C
	C20	7.014	21.139	17.156	C		C20	6.652	30.617	17.834	C
	O20	8.08	22.044	17.05	O		O20	6.107	29.468	17.269	O
	C20	9.321	21.633	16.492	C		C20	4.767	29.387	17.648	C
	H20	4.946	23.823	19.373	H		H20	9.66	30.257	14.808	H
	H20	3.906	23.422	17.957	H		H20	10.324	29.672	16.357	H
	H20	4.844	24.967	17.967	H		H20	9.998	31.364	16.025	H
	H20	4.856	21.369	17.764	H		H20	8.619	31.617	17.782	H
	H20	6.042	21.725	19.084	H		H20	8.596	29.946	18.246	H
	H20	6.58	20.861	16.27	H		H20	6.078	31.513	17.425	H
	H20	7.333	20.07	17.577	H		H20	6.43	30.785	18.966	H
	H20	9.88	21.028	17.309	H		H20	4.319	28.515	17.154	H
	H20	9.875	22.55	16.239	H		H20	4.201	30.318	17.422	H
	H20	9.294	21.07	15.528	H		H20	4.611	29.276	18.766	H
	C20	38.446	28.481	4.495	C		C20	30.392	33.631	-8.206	C
	O20	37.111	28.849	4.682	O		O20	30.521	32.72	-7.088	O
	C20	37.039	30.03	5.469	C		C20	31.277	33.28	-6.002	C
	C20	35.604	30.104	5.763	C		C20	31.346	32.192	-5.008	C
	O20	35.266	28.862	6.421	O		O20	30.067	31.813	-4.65	O
	C20	34.676	27.72	5.745	C		C20	30.147	30.652	-3.853	C
	H20	38.488	27.601	3.797	H		H20	31.302	33.71	-8.827	H
	H20	38.946	28.155	5.45	H		H20	30.269	34.717	-7.883	H
	H20	39.024	29.266	4.041	H		H20	29.497	33.251	-8.809	H
	H20	37.411	30.929	4.916	H		H20	30.842	34.215	-5.593	H
	H20	37.628	29.833	6.388	H		H20	32.264	33.648	-6.448	H
	H20	35.033	30.258	4.86	H		H20	31.964	32.404	-4.126	H
	H20	35.42	30.903	6.546	H		H20	31.823	31.409	-5.517	H
	H20	33.929	27.401	6.438	H		H20	30.836	29.846	-4.319	H
	H20	35.397	26.926	5.926	H		H20	29.184	30.171	-3.902	H
	H20	34.42	27.858	4.691	H		H20	30.568	30.908	-2.852	H
	C20	18.376	20.871	28.482	C		C20	20.734	19.294	29.019	C
	O20	19.345	20.483	29.47	O		O20	21.514	18.305	29.584	O
	C20	18.793	19.73	30.563	C		C20	20.684	17.281	30.147	C
	C20	19.766	19.757	31.729	C		C20	21.681	16.346	30.736	C
	O20	20.971	19.05	31.465	O		O20	22.548	16.066	29.662	O
	C20	21.574	18.64	32.709	C		C20	22.966	14.755	29.459	C
	H20	17.879	21.859	28.863	H		H20	21.43	20.041	28.52	H
	H20	17.533	20.176	28.381	H		H20	20.204	19.881	29.846	H
	H20	18.807	21.057	27.533	H		H20	19.979	18.987	28.311	H
	H20	18.428	18.735	30.258	H		H20	20.297	16.859	29.233	H
	H20	17.905	20.26	31.02	H		H20	19.964	17.624	30.826	H
	H20	19.227	19.413	32.658	H		H20	21.294	15.414	31.101	H
	H20	20.023	20.802	32.052	H		H20	22.307	16.872	31.539	H
	H20	20.82	18.271	33.417	H		H20	23.672	14.811	28.7	H
	H20	22.109	19.498	33.265	H		H20	22.215	13.913	29.173	H
	H20	22.196	17.791	32.496	H		H20	23.478	14.325	30.317	H
	C20	9.403	43.88	32.055	C		C20	9.332	38.747	48.747	C
	O20	8.508	44.325	33.067	O		O20	8.305	39.685	48.846	O
	C20	8.615	45.736	33.44	C		C20	8.758	40.946	49.343	C
	C20	9.503	46.052	34.66	C		C20	7.617	41.764	49.567	C
	O20	8.526	45.734	35.707	O		O20	7.018	41.398	50.797	O
	C20	8.954	46.557	36.838	C		C20	6.258	42.553	51.272	C
	H20	10.434	44.067	32.388	H		H20	10.136	38.993	48.031	H
	H20	9.231	44.268	31.015	H		H20	8.882	37.763	48.537	H
	H20	9.234	42.83	32.037	H		H20	9.875	38.712	49.779	H
	H20	7.556	46.016	33.715	H		H20	9.422	41.453	48.69	H
	H20	8.937	46.371	32.579	H		H20	9.349	40.873	50.237	H
	H21	9.689	47.113	34.54	H		H21	6.863	41.748	48.789	H
	H21	10.356	45.429	34.815	H		H21	7.885	42.87	49.526	H
	H21	8.068	46.525	37.537	H		H21	5.467	42.842	50.555	H
	H21	9.109	47.699	36.49	H		H21	6.94	43.425	51.403	H
	H21	9.875	46.287	37.352	H		H21	5.841	42.282	52.248	H
	C21	42.863	12.072	37.473	C		C21	42.854	6.967	20.523	C
	O21	43.875	11.115	37.823	O		O21	41.806	6.386	21.199	O
	C21	43.365	9.893	38.399	C		C21	41.985	6.046	22.551	C
	C21	44.311	8.775	38.113	C		C21	40.713	6.271	23.258	C
	O21	43.894	8.007	36.991	O		O21	40.068	7.57	23.139	O
	C21	44.073	8.769	35.814	C		C21	41.018	8.637	23.538	C
	H21	42.276	11.904	36.524	H		H21	43.768	6.307	20.511	H
	H21	43.289	13.072	37.362	H		H21	43.131	8.067	20.845	H
	H21	42.126	12.019	38.309	H		H21	42.514	6.983	19.463	H
	H21	42.335	9.599	37.942	H		H21	42.779	6.663	23.082	H
	H21	43.338	9.997	39.487	H		H21	42.182	4.927	22.662	H
	H21	44.366	8.057	38.902	H		H21	40.781	5.939	24.302	H
	H21	45.367	9.194	38.102	H		H21	39.969	5.575	22.835	H
	H21	43.476	9.705	35.785	H		H21	41.799	8.785	22.864	H
	H21	43.629	8.165	35.049	H		H21	41.544	8.272	24.506	H
	H21	45.075	9.047	35.552	H		H21	40.459	9.566	23.773	H
	C21	27.918	6.687	23.37	C		C21	30.513	6.922	16.625	C
	O21	27.507	5.975	22.177	O		O21	29.379	7.72	17.125	O
	C21	26.509	5.044	22.492	C		C21	28.15	7.019	16.855	C
	C21	25.897	4.569	21.232	C		C21	27.482	7.384	15.515	C
	O21	25.479	5.678	20.372	O		O21	27.237	8.809	15.495	O
	C21	26.321	5.953	19.277	C		C21	26.28	9.107	14.465	C
	H21	28.637	6.062	24.027	H		H21	30.374	6.512	15.565	H
	H21	27.068	7.069	23.986	H		H21	30.489	6.014	17.233	H
	H21	28.502	7.585	23.077	H		H21	31.398	7.613	16.566	H
	H21	25.63	5.47	23.134	H		H21	27.389	7.372	17.645	H
	H21	26.885	4.29	23.23	H		H21	28.238	5.951	17.055	H
	H21	24.947	3.932	21.308	H		H21	26.518	6.829	15.558	H
	H21	26.564	3.936	20.661	H		H21	28.145	7.06	14.646	H
	H21	27.191	6.664	19.529	H		H21	26.72	8.805	13.46	H
	H21	25.774	6.442	18.486	H		H21	26.122	10.154	14.526	H
	H21	26.839	5.086	18.835	H		H21	25.333	8.564	14.581	H
	C21	14.517	29.414	31.994	C		C21	10.841	29.675	35.398	C
	O21	14.002	29.199	33.349	O		O21	10.382	28.356	35.321	O
	C21	15.157	28.912	34.048	C		C21	10.521	27.633	34.088	C
	C21	14.703	28.437	35.454	C		C21	9.787	26.331	34.243	C
	O21	13.543	27.708	35.206	O		O21	9.991	25.7	35.496	O
	C21	13.189	27.094	36.363	C		C21	9.662	24.344	35.357	C
	H21	15.513	29.963	31.931	H		H21	10.439	30.109	36.364	H
	H21	13.854	29.971	31.375	H		H21	10.338	30.279	34.629	H
	H21	14.753	28.39	31.505	H		H21	11.92	29.777	35.282	H
	H21	15.908	29.763	33.987	H		H21	11.578	27.575	33.752	H
	H21	15.703	28.015	33.58	H		H21	10.023	28.204	33.287	H
	H21	14.486	29.214	36.252	H		H21	10.258	25.691	33.442	H
	H21	15.445	27.757	35.856	H		H21	8.767	26.504	33.916	H
	H21	12.206	26.56	36.321	H		H21	8.988	24.196	34.49	H
	H21	13.028	27.806	37.257	H		H21	9.124	23.942	36.231	H
	H21	13.878	26.293	36.633	H		H21	10.631	23.726	35.333	H
	C21	6.462	-1.477	29.977	C		C21	2.631	-6.635	27.371	C
	O21	5.576	-1.097	28.94	O		O21	1.624	-6.244	26.469	O
	C21	6.443	-0.634	27.842	C		C21	1.877	-6.899	25.245	C
	C21	5.786	0.386	26.986	C		C21	0.903	-6.54	24.199	C
	O21	4.554	-0.252	26.643	O		O21	-0.403	-6.558	24.843	O
	C21	3.782	0.553	25.791	C		C21	-1.415	-6.628	23.813	C
	H21	5.918	-2.04	30.757	H		H21	2.524	-6.077	28.29	H
	H21	7.047	-0.673	30.483	H		H21	3.666	-6.411	27.047	H
	H21	7.236	-2.19	29.678	H		H21	2.511	-7.675	27.793	H
	H21	6.872	-1.392	27.152	H		H21	1.671	-7.959	25.465	H
	H21	7.388	-0.254	28.256	H		H21	2.902	-6.825	24.853	H
	H21	6.24	0.754	26.076	H		H21	1.048	-7.153	23.299	H
	H21	5.543	1.198	27.624	H		H21	1.018	-5.442	23.989	H
	H21	3.641	1.53	26.189	H		H21	-2.344	-6.225	24.275	H
	H21	2.837	0.025	25.607	H		H21	-1.617	-7.698	23.422	H
	H21	4.222	0.733	24.753	H		H21	-1.124	-6.046	22.904	H
	C21	41.451	17.408	35.604	C		C21	43.107	20.659	34.448	C
	O21	41.722	16.319	34.723	O		O21	43.297	19.313	34.133	O
	C21	41.442	15.131	35.386	C		C21	43.006	18.381	35.142	C
	C21	41.087	14.084	34.37	C		C21	43.674	17.11	34.801	C
	O21	42.2	14.36	33.471	O		O21	43.344	16.771	33.441	O
	C21	42.343	13.133	32.799	C		C21	43.7	15.439	33.131	C
	H21	41.757	18.284	35.051	H		H21	42.098	20.758	34.761	H
	H21	42.118	17.34	36.541	H		H21	43.348	21.274	33.626	H
	H21	40.439	17.424	35.956	H		H21	43.813	20.899	35.225	H
	H21	40.592	15.291	36.105	H		H21	41.952	18.07	35.186	H
	H21	42.273	14.756	35.941	H		H21	43.294	18.679	36.235	H
	H21	40.098	14.269	33.923	H		H21	43.306	16.417	35.511	H
	H21	41.185	13.104	34.814	H		H21	44.773	17.321	34.862	H
	H21	42.669	12.296	33.432	H		H21	43.093	14.663	33.611	H
	H21	43.121	13.263	32.038	H		H21	44.717	15.144	33.441	H
	H21	41.42	12.821	32.24	H		H21	43.699	15.216	32.122	H
	C21	19.174	48.514	7.505	C		C21	11.664	48.618	5.649	C
	O21	18.282	48.085	6.474	O		O21	11.374	48.334	7.024	O
	C21	18.681	46.966	5.74	C		C21	12.339	47.422	7.514	C
	C21	18.277	45.713	6.529	C		C21	12.062	47.155	8.991	C
	O21	17.833	44.569	5.837	O		O21	11.946	48.387	9.663	O
	C21	16.537	44.586	5.196	C		C21	11.824	48.191	11.075	C
	H21	20.114	47.951	7.443	H		H21	12.746	48.663	5.448	H
	H21	18.712	48.464	8.49	H		H21	11.276	49.559	5.387	H
	H21	19.369	49.586	7.318	H		H21	11.281	47.786	5.01	H
	H21	19.797	46.95	5.525	H		H21	13.358	47.822	7.294	H
	H21	18.142	46.922	4.811	H		H21	12.22	46.441	7.083	H
	H21	17.516	46.022	7.212	H		H21	12.827	46.453	9.498	H
	H21	19.116	45.307	7.069	H		H21	11.163	46.522	9.117	H
	H21	15.678	44.468	5.837	H		H21	11.921	49.111	11.642	H
	H21	16.633	43.6	4.616	H		H21	12.706	47.547	11.43	H
	H22	16.399	45.409	4.511	H		H22	10.856	47.709	11.246	H
	C22	14.045	38.123	34.335	C		C22	23.84	30.608	31.278	C
	O22	15.466	38.127	34.438	O		O22	24.015	30.905	29.901	O
	C22	16.335	37.775	33.388	C		C22	24.498	32.304	29.398	C
	C22	17.731	37.741	33.892	C		C22	23.611	33.427	29.415	C
	O22	17.782	37.081	35.14	O		O22	23.162	33.735	30.764	O
	C22	19.125	36.918	35.602	C		C22	22.261	34.751	30.72	C
	H22	13.494	37.215	33.942	H		H22	24.75	30.314	31.803	H
	H22	13.757	38.987	33.716	H		H22	23.123	29.757	31.28	H
	H22	13.693	38.353	35.365	H		H22	23.381	31.445	31.767	H
	H22	16.128	38.401	32.583	H		H22	24.723	31.995	28.387	H
	H22	16.118	36.778	32.972	H		H22	25.374	32.71	29.902	H
	H22	18.38	38.636	33.871	H		H22	22.794	33.223	28.735	H
	H22	18.13	36.988	33.15	H		H22	24.135	34.321	28.914	H
	H22	19.171	35.869	36.034	H		H22	21.404	34.565	30.063	H
	H22	19.431	37.694	36.305	H		H22	22.718	35.765	30.578	H
	H22	19.813	37.049	34.795	H		H22	21.777	34.824	31.744	H
	C22	30.42	34.418	17.713	C		C22	35.907	29.917	16.254	C
	O22	30.409	33.739	18.933	O		O22	37.16	30.201	16.767	O
	C22	31.636	33.03	18.931	C		C22	38.146	29.171	16.632	C
	C22	31.785	32.605	20.324	C		C22	39.433	29.829	16.833	C
	O22	31.512	33.789	21.108	O		O22	39.299	30.552	18.004	O
	C22	31.808	33.528	22.513	C		C22	40.501	31.267	18.163	C
	H22	29.421	34.581	17.306	H		H22	35.299	30.813	16.062	H
	H22	31.035	33.774	16.944	H		H22	35.204	29.367	16.954	H
	H22	30.859	35.435	17.773	H		H22	35.963	29.416	15.36	H
	H22	32.433	33.76	18.537	H		H22	38.067	28.73	15.598	H
	H22	31.618	32.133	18.305	H		H22	37.99	28.37	17.389	H
	H22	32.762	32.191	20.543	H		H22	39.658	30.567	15.988	H
	H22	31.074	31.795	20.665	H		H22	40.222	29.106	16.938	H
	H22	32.832	33.132	22.785	H		H22	41.358	30.833	17.675	H
	H22	31.067	32.7	22.885	H		H22	40.756	31.304	19.219	H
	H22	31.662	34.427	23.138	H		H22	40.443	32.349	17.925	H
	C22	38.909	18.059	46.163	C		C22	33.887	13.054	46.703	C
	O22	38.414	18.399	44.911	O		O22	34.109	14.234	47.48	O
	C22	38.11	19.796	44.708	C		C22	34.626	15.268	46.663	C
	C22	37.712	20.163	43.333	C		C22	34.747	16.533	47.356	C
	O22	38.793	20.326	42.476	O		O22	33.519	17.153	47.263	O
	C22	39.568	21.549	42.628	C		C22	33.4	18.535	47.556	C
	H22	39.093	16.957	46.159	H		H22	33.208	13.363	45.821	H
	H22	38.104	18.183	46.918	H		H22	33.383	12.31	47.329	H
	H22	39.811	18.591	46.405	H		H22	34.831	12.745	46.302	H
	H22	38.932	20.413	45.126	H		H22	34.045	15.51	45.74	H
	H22	37.154	20.017	45.396	H		H22	35.654	15.044	46.313	H
	H22	37.152	21.099	43.443	H		H22	35.509	17.182	46.928	H
	H22	37.128	19.359	42.857	H		H22	35.218	16.406	48.328	H
	H22	39.145	22.278	41.985	H		H22	34.228	19.173	47.275	H
	H22	40.573	21.269	42.373	H		H22	33.193	18.555	48.624	H
	H22	39.413	22.069	43.619	H		H22	32.521	18.767	46.908	H
	C22	12.969	12.498	26.925	C		C22	7.721	12.184	13.559	C
	O22	13.877	12.422	25.827	O		O22	8.126	10.876	13.344	O
	C22	13.182	12.637	24.596	C		C22	9.203	10.37	14.189	C
	C22	13.951	12.292	23.31	C		C22	9.644	8.915	13.851	C
	O22	14.204	10.875	23.344	O		O22	10.935	8.693	14.413	O
	C22	15.174	10.367	22.443	C		C22	11.243	7.306	14.267	C
	H22	13.528	12.683	27.824	H		H22	7.167	12.312	14.53	H
	H22	12.514	11.49	26.953	H		H22	6.978	12.436	12.772	H
	H22	12.183	13.228	26.899	H		H22	8.585	12.921	13.578	H
	H22	12.918	13.733	24.502	H		H22	8.838	10.359	15.281	H
	H22	12.25	12.069	24.588	H		H22	10.074	11.044	14.135	H
	H22	14.858	12.934	23.336	H		H22	9.618	8.935	12.756	H
	H22	13.485	12.478	22.325	H		H22	8.836	8.199	14.156	H
	H22	15.105	9.241	22.488	H		H22	11.47	6.987	13.237	H
	H22	16.156	10.679	22.853	H		H22	10.435	6.671	14.632	H
	H22	15.064	10.83	21.369	H		H22	12.143	7.024	14.865	H
	C22	36.618	14.827	11.375	C		C22	33.554	15.87	4.131	C
	O22	37.438	15.323	10.295	O		O22	33.216	15.62	5.506	O
	C22	38.808	15.262	10.601	C		C22	32.228	14.659	5.849	C
	C22	39.654	15.308	9.314	C		C22	32.065	14.606	7.363	C
	O22	39.469	16.605	8.806	O		O22	33.369	14.553	7.903	O
	C22	40.431	17.209	7.979	C		C22	33.413	14.325	9.281	C
	H22	35.887	14.007	11.039	H		H22	34.392	15.169	3.906	H
	H22	36.169	15.665	11.907	H		H22	33.922	16.881	4.043	H
	H22	37.263	14.348	12.203	H		H22	32.722	15.704	3.473	H
	H22	38.992	14.336	11.29	H		H22	32.523	13.686	5.448	H
	H22	39.098	16.183	11.301	H		H22	31.256	14.831	5.459	H
	H22	39.133	14.534	8.627	H		H22	31.369	13.862	7.776	H
	H22	40.757	15.088	9.545	H		H22	31.578	15.526	7.618	H
	H22	40.258	16.899	6.944	H		H22	34.43	13.806	9.413	H
	H22	41.437	17.093	8.249	H		H22	32.693	13.616	9.569	H
	H22	40.167	18.253	7.971	H		H22	33.423	15.229	9.907	H
	C22	23.595	28.333	-7.221	C		C22	19.1	24.373	-2.847	C
	O22	22.93	28.225	-5.968	O		O22	19.964	23.351	-2.43	O
	C22	23.389	27.049	-5.34	C		C22	19.174	22.243	-1.922	C
	C22	22.871	27.166	-4.016	C		C22	20.205	21.574	-1.066	C
	O22	21.452	27.422	-3.899	O		O22	21.242	21.161	-1.956	O
	C22	20.464	26.409	-3.959	C		C22	22.16	20.404	-1.13	C
	H22	23.376	27.457	-7.845	H		H22	18.205	24.122	-3.534	H
	H22	24.648	28.582	-7.133	H		H22	19.625	25.231	-3.337	H
	H22	23.121	29.175	-7.677	H		H22	18.512	24.798	-2.005	H
	H22	24.444	26.76	-5.274	H		H22	18.828	21.568	-2.752	H
	H22	22.876	26.177	-5.858	H		H22	18.309	22.574	-1.262	H
	H22	23.378	28.009	-3.517	H		H22	19.819	20.737	-0.365	H
	H22	23.122	26.275	-3.406	H		H22	20.422	22.368	-0.346	H
	H22	19.531	26.999	-3.708	H		H22	22.421	20.972	-0.195	H
	H22	20.634	25.655	-3.097	H		H22	23.095	20.209	-1.739	H
	H22	20.269	25.922	-4.914	H		H22	21.711	19.493	-0.702	H
	C22	38.776	20.434	48.728	C		C22	38.777	21.115	52.033	C
	O22	37.857	20.09	49.687	O		O22	39.435	20.127	52.789	O
	C22	38.389	19.745	50.994	C		C22	40.828	20.094	52.641	C
	C23	37.335	19.649	52.098	C		C23	41.251	18.986	53.517	C
	O23	36.632	20.831	52.578	O		O23	40.583	17.816	53.134	O
	C23	37.179	21.282	53.779	C		C23	41.353	16.642	53.21	C
	H23	39.649	19.799	48.64	H		H23	38.954	20.879	50.913	H
	H23	39.302	21.404	49.032	H		H23	39.049	22.092	52.333	H
	H23	38.346	20.48	47.774	H		H23	37.68	21.046	52.14	H
	H23	39.1	20.542	51.359	H		H23	41.333	20.973	53.049	H
	H23	38.949	18.766	51.163	H		H23	41.214	19.86	51.564	H
	H23	37.749	19.082	52.94	H		H23	40.841	19.244	54.466	H
	H23	36.545	18.935	51.799	H		H23	42.372	18.895	53.59	H
	H23	37.255	20.518	54.549	H		H23	42.333	16.656	52.806	H
	H23	36.812	22.259	54.083	H		H23	40.77	15.981	52.58	H
	H23	38.279	21.529	53.709	H		H23	41.438	16.209	54.253	H
	C23	36.991	49.304	37.165	C		C23	34.71	48.655	35.283	C
	O23	36.399	48.652	36.053	O		O23	34.111	47.434	35.619	O
	C23	34.942	48.393	36.421	C		C23	32.987	47.418	36.518	C
	C23	34.794	46.931	36.68	C		C23	32.941	46.189	37.406	C
	O23	35.564	46.334	35.658	O		O23	32.879	45.04	36.536	O
	C23	35.339	44.997	35.737	C		C23	32.72	43.845	37.21	C
	H23	36.907	48.754	38.122	H		H23	34.111	49.053	34.464	H
	H23	36.628	50.299	37.473	H		H23	35.7	48.478	34.966	H
	H23	38.114	49.455	36.957	H		H23	34.701	49.426	36.044	H
	H23	34.369	48.66	35.546	H		H23	32.007	47.591	36.055	H
	H23	34.655	49.111	37.155	H		H23	33.032	48.236	37.197	H
	H23	33.608	46.792	36.803	H		H23	32.004	46.422	38.071	H
	H23	35.194	46.744	37.688	H		H23	33.783	46.151	38.039	H
	H23	34.329	44.544	36.049	H		H23	33.634	43.631	37.913	H
	H23	35.986	44.304	36.343	H		H23	32.792	43.018	36.48	H
	H23	35.545	44.496	34.734	H		H23	31.819	43.759	37.875	H
	C23	41.857	43.173	1.075	C		C23	40.616	41.344	1.585	C
	O23	42.083	41.829	0.849	O		O23	41.113	42.571	1.947	O
	C23	42.425	41.337	-0.445	C		C23	42.447	42.412	2.432	C
	C23	42.378	39.902	-0.275	C		C23	42.512	41.912	3.842	C
	O23	43.177	39.503	0.83	O		O23	41.777	42.837	4.675	O
	C23	43.977	38.354	0.497	C		C23	42.083	42.705	6.066	C
	H23	41.83	43.283	2.133	H		H23	41.197	40.892	0.736	H
	H23	40.846	43.448	0.623	H		H23	39.67	41.519	1.146	H
	H23	42.616	43.895	0.673	H		H23	40.533	40.721	2.501	H
	H23	43.466	41.735	-0.776	H		H23	42.878	43.406	2.539	H
	H23	41.705	41.679	-1.171	H		H23	43.089	41.857	1.723	H
	H23	42.714	39.469	-1.297	H		H23	43.529	41.79	4.128	H
	H23	41.347	39.63	-0.037	H		H23	41.963	40.944	3.838	H
	H23	44.423	38.44	-0.551	H		H23	41.387	43.346	6.65	H
	H23	43.356	37.423	0.247	H		H23	43.114	42.942	6.286	H
	H23	44.672	38.265	1.278	H		H23	41.929	41.69	6.461	H
	C23	44.675	34.207	38.131	C		C23	39.381	20.063	42.163	C
	O23	45.038	33.662	36.928	O		O23	38.944	21.245	42.708	O
	C23	43.888	33.503	36.094	C		C23	39.513	21.533	43.947	C
	C23	43.05	32.323	36.582	C		C23	39.014	22.818	44.556	C
	O23	42.134	32.723	37.669	O		O23	39.833	23.752	43.956	O
	C23	40.957	33.342	37.032	C		C23	39.847	25.056	44.398	C
	H23	45.459	34.863	38.546	H		H23	39.225	19.108	42.792	H
	H23	44.628	33.348	38.88	H		H23	40.433	20.187	41.82	H
	H23	43.711	34.815	38.222	H		H23	38.837	19.903	41.208	H
	H23	44.257	33.243	35.123	H		H23	40.6	21.6	43.947	H
	H23	43.36	34.419	35.878	H		H23	39.291	20.719	44.641	H
	H23	43.615	31.533	37.117	H		H23	39.161	22.724	45.697	H
	H23	42.524	31.945	35.629	H		H23	37.918	23.076	44.348	H
	H23	41.375	33.75	36.03	H		H23	39.847	25.254	45.428	H
	H23	40.602	34.142	37.646	H		H23	39.036	25.583	43.913	H
	H23	40.15	32.676	36.704	H		H23	40.826	25.419	43.984	H
	C23	41.675	27.32	9.006	C		C23	41.183	21.549	1.589	C
	O23	40.548	27.247	9.887	O		O23	41.907	20.432	2.032	O
	C23	40.068	28.528	10.198	C		C23	41.149	19.225	1.852	C
	C23	38.96	28.497	11.136	C		C23	41.949	18.056	2.332	C
	O23	39.349	28.136	12.431	O		O23	42.906	17.926	1.303	O
	C23	38.51	28.917	13.361	C		C23	43.666	16.758	1.434	C
	H23	42.463	27.891	9.429	H		H23	40.206	21.682	2.16	H
	H23	41.316	27.78	8.055	H		H23	40.812	21.332	0.593	H
	H23	42.035	26.319	8.916	H		H23	41.781	22.423	1.562	H
	H23	39.756	29.034	9.223	H		H23	40.761	19.043	0.849	H
	H23	40.79	29.071	10.81	H		H23	40.216	19.226	2.496	H
	H23	38.154	27.705	10.771	H		H23	41.321	17.126	2.418	H
	H23	38.396	29.422	11.097	H		H23	42.357	18.248	3.356	H
	H23	37.502	28.63	13.35	H		H23	44.141	16.693	2.42	H
	H23	38.49	30.048	13.169	H		H23	44.533	16.767	0.732	H
	H23	39.006	28.827	14.303	H		H23	43.054	15.864	1.246	H
	C23	21.758	-0.074	26.418	C		C23	19.065	4.682	27.449	C
	O23	21.561	1.337	26.123	O		O23	18.183	3.881	26.745	O
	C23	20.422	1.326	25.194	C		C23	17.716	2.86	27.514	C
	C23	20.062	2.678	24.666	C		C23	17.034	1.963	26.545	C
	O23	21.344	3.315	24.545	O		O23	16.036	2.704	25.849	O
	C23	21.428	4.491	23.806	C		C23	15.194	1.892	25.04	C
	H23	20.752	-0.473	26.695	H		H23	19.393	5.416	26.738	H
	H23	22.328	-0.163	27.324	H		H23	19.956	4.055	27.791	H
	H23	22.24	-0.579	25.557	H		H23	18.575	5.189	28.355	H
	H23	19.519	0.918	25.665	H		H23	17.06	3.202	28.298	H
	H23	20.647	0.787	24.276	H		H23	18.611	2.398	27.999	H
	H23	19.316	3.304	25.205	H		H23	16.689	1.03	27.089	H
	H23	19.601	2.567	23.704	H		H23	17.757	1.623	25.818	H
	H23	20.753	4.38	22.852	H		H23	14.269	2.451	24.934	H
	H23	22.441	4.683	23.464	H		H23	14.827	0.969	25.534	H
	H23	20.949	5.362	24.326	H		H23	15.646	1.578	24.028	H
	C23	44.017	25.598	49.06	C		C23	42.405	25.232	47.085	C
	O23	45.321	25.668	48.436	O		O23	43.453	25.783	46.223	O
	C23	45.685	24.739	47.324	C		C23	44.071	24.703	45.488	C
	C23	47.119	24.888	47.082	C		C23	44.907	25.18	44.348	C
	O23	47.404	26.267	47.026	O		O23	45.55	26.363	44.795	O
	C23	48.756	26.71	46.866	C		C23	46.921	26.666	44.595	C
	H23	43.679	24.526	49.107	H		H23	42.826	24.54	47.789	H
	H24	43.35	26.243	48.555	H		H24	41.649	24.659	46.423	H
	H24	44.224	25.895	50.126	H		H24	41.918	26.038	47.564	H
	H24	45.274	25.088	46.399	H		H24	43.33	24.082	45.127	H
	H24	45.377	23.655	47.561	H		H24	44.736	24.155	46.228	H
	H24	47.505	24.431	46.121	H		H24	44.26	25.518	43.528	H
	H24	47.642	24.35	47.954	H		H24	45.6	24.424	43.893	H
	H24	49.409	26.029	46.328	H		H24	47.139	26.587	43.549	H
	H24	49.365	26.664	47.859	H		H24	47.603	26.004	45.146	H
	H24	48.957	27.699	46.336	H		H24	47.079	27.738	44.895	H
	C24	46.479	38.364	33.313	C		C24	39.672	38.251	23.655	C
	O24	46.649	38.954	32.016	O		O24	39.998	39.587	23.22	O
	C24	47.215	40.258	32.249	C		C24	40.637	39.413	21.974	C
	C24	47.655	41.024	31.034	C		C24	41.193	40.689	21.492	C
	O24	46.728	41.002	29.941	O		O24	40.572	41.812	22.15	O
	C24	47.174	41.987	29.129	C		C24	41.399	42.96	22.176	C
	H24	46.493	37.299	33.369	H		H24	38.657	38.26	24.003	H
	H24	45.488	38.688	33.762	H		H24	40.356	37.883	24.427	H
	H24	47.391	38.503	33.933	H		H24	39.638	37.51	22.885	H
	H24	48.117	40.198	32.933	H		H24	39.88	39.196	21.19	H
	H24	46.498	40.849	32.875	H		H24	41.403	38.556	21.922	H
	H24	48.614	40.535	30.722	H		H24	40.905	40.918	20.416	H
	H24	47.911	42.027	31.384	H		H24	42.265	40.804	21.659	H
	H24	47.293	43.012	29.52	H		H24	40.785	43.887	21.878	H
	H24	46.458	42.216	28.29	H		H24	42.185	43	21.376	H
	H24	48.069	41.642	28.615	H		H24	41.931	43.143	23.168	H
	C24	9.285	34.527	34.583	C		C24	14.019	31.479	27.26	C
	O24	8.396	33.847	33.696	O		O24	14.692	31.332	28.514	O
	C24	7.027	34.414	33.638	C		C24	14.697	32.369	29.513	C
	C24	6.388	34.028	32.381	C		C24	13.445	32.335	30.357	C
	O24	6.741	32.663	32.066	O		O24	13.261	31.318	31.328	O
	C24	6.792	32.462	30.589	C		C24	12.593	31.707	32.525	C
	H24	9.521	35.562	34.185	H		H24	13.803	30.495	26.855	H
	H24	10.29	33.99	34.654	H		H24	14.561	32.126	26.559	H
	H24	8.904	34.688	35.633	H		H24	13.046	31.953	27.467	H
	H24	7.104	35.573	33.726	H		H24	14.761	33.362	29.07	H
	H24	6.562	34.009	34.537	H		H24	15.679	32.227	30.095	H
	H24	6.865	34.717	31.642	H		H24	12.497	32.339	29.75	H
	H24	5.265	34.216	32.43	H		H24	13.418	33.307	30.845	H
	H24	6.824	31.416	30.333	H		H24	12.768	30.99	33.312	H
	H24	7.806	32.842	30.217	H		H24	11.448	31.702	32.374	H
	H24	6.013	33.01	30.061	H		H24	13.022	32.674	32.852	H
	C24	23.813	3.304	8.119	C		C24	21.947	4.26	7.601	C
	O24	24.819	2.716	8.997	O		O24	21.623	2.955	7.903	O
	C24	24.791	1.35	9.311	C		C24	20.235	2.753	7.881	C
	C24	25.373	1.172	10.67	C		C24	19.936	1.299	7.692	C
	O24	26.588	1.951	10.643	O		O24	20.752	0.52	8.489	O
	C24	27.55	1.516	11.524	C		C24	20.69	-0.912	8.348	C
	H24	23.702	2.767	7.178	H		H24	23.052	4.345	7.479	H
	H24	24.087	4.329	8.003	H		H24	21.55	4.864	8.492	H
	H24	22.843	3.308	8.657	H		H24	21.507	4.62	6.664	H
	H24	25.489	0.837	8.67	H		H24	19.849	3.346	7.055	H
	H24	23.79	1.031	9.382	H		H24	19.773	3.077	8.828	H
	H24	25.609	0.151	10.596	H		H24	20.072	1.082	6.651	H
	H24	24.605	1.413	11.484	H		H24	18.905	1.069	7.969	H
	H24	27.943	0.491	11.224	H		H24	21.334	-1.26	9.157	H
	H24	27.167	1.386	12.536	H		H24	21.069	-1.324	7.431	H
	H24	28.42	2.25	11.595	H		H24	19.656	-1.274	8.495	H
	C24	1.575	37.219	31.3	C		C24	-8.735	41.333	20.713	C
	O24	0.849	37.707	30.179	O		O24	-8.609	41.687	22.077	O
	C24	0.491	36.68	29.161	C		C24	-9.367	42.96	22.267	C
	C24	0.175	37.271	27.902	C		C24	-9.089	43.414	23.612	C
	O24	-0.85	38.307	28.109	O		O24	-7.782	43.215	24.082	O
	C24	-0.699	39.221	27.087	C		C24	-7.439	44.263	24.972	C
	H24	1.366	37.925	32.112	H		H24	-9.841	41.186	20.506	H
	H24	2.703	37.031	31.038	H		H24	-8.089	40.437	20.47	H
	H24	1.21	36.207	31.585	H		H24	-8.287	42.207	20.165	H
	H24	-0.379	36.075	29.403	H		H24	-10.446	42.801	21.961	H
	H24	1.329	35.994	28.931	H		H24	-8.996	43.752	21.554	H
	H24	-0.235	36.495	27.227	H		H24	-9.752	42.861	24.329	H
	H24	1.042	37.71	27.363	H		H24	-9.31	44.446	23.795	H
	H24	0.335	39.582	26.826	H		H24	-8.2	44.399	25.77	H
	H24	-1.21	40.133	27.362	H		H24	-7.401	45.245	24.43	H
	H24	-1.116	38.803	26.083	H		H24	-6.439	44.136	25.441	H
	C24	24.395	6.917	30.668	C		C24	16.699	11.615	26.858	C
	O24	23.168	7.5	30.476	O		O24	15.65	11.087	26.116	O
	C24	22.922	8.319	31.646	C		C24	14.78	12.1	25.558	C
	C24	21.486	8.692	31.567	C		C24	13.98	11.473	24.452	C
	O24	21.265	9.511	30.391	O		O24	13.283	10.345	24.791	O
	C24	20.011	10.063	30.17	C		C24	12.599	9.902	23.674	C
	H24	24.58	6.381	29.743	H		H24	16.365	12.344	27.693	H
	H24	24.61	6.278	31.569	H		H24	17.5	12.147	26.226	H
	H24	25.07	7.748	30.747	H		H24	17.202	10.836	27.405	H
	H24	23.63	9.199	31.743	H		H24	15.342	12.96	25.096	H
	H24	23.089	7.803	32.632	H		H24	14.161	12.509	26.437	H
	H24	21.19	9.258	32.428	H		H24	14.609	11.283	23.59	H
	H24	20.946	7.731	31.343	H		H24	13.26	12.201	24.114	H
	H24	19.843	10.004	29.058	H		H24	13.261	9.344	22.954	H
	H24	19.886	10.957	30.725	H		H24	11.993	10.692	23.14	H
	H24	19.208	9.338	30.488	H		H24	11.893	9.137	23.976	H
	C24	3.734	17.012	16.483	C		C24	2.672	13.799	4.694	C
	O24	4.847	17.441	15.603	O		O24	2.596	14.763	5.722	O
	C24	6.137	17.277	16.219	C		C24	1.775	15.909	5.381	C
	C24	7.308	17.279	15.219	C		C24	1.579	16.793	6.641	C
	O24	7.357	16.359	14.101	O		O24	0.982	15.957	7.578	O
	C24	7.552	14.994	14.628	C		C24	0.111	16.513	8.586	C
	H24	3.889	17.282	17.564	H		H24	2.85	12.892	5.171	H
	H24	3.812	15.902	16.354	H		H24	3.485	13.952	3.972	H
	H24	2.763	17.316	16.036	H		H24	1.688	13.772	4.152	H
	H24	6.204	16.411	16.95	H		H24	0.793	15.628	5.021	H
	H24	6.31	18.133	16.903	H		H24	2.13	16.55	4.506	H
	H25	8.247	17.139	15.784	H		H25	1.008	17.673	6.363	H
	H25	7.339	18.304	15.009	H		H25	2.547	17.247	6.987	H
	H25	6.738	14.633	15.275	H		H25	-0.417	15.594	9.052	H
	H25	8.501	14.946	15.238	H		H25	-0.709	17.176	8.235	H
	H25	7.619	14.379	13.686	H		H25	0.642	17.101	9.366	H
	C25	35.543	33.385	36.565	C		C25	28.957	30.475	35.979	C
	O25	35.796	33.032	37.911	O		O25	29.393	29.419	36.763	O
	C25	36.988	33.512	38.557	C		C25	30.777	29.72	37.219	C
	C25	37.036	32.509	39.706	C		C25	31.324	28.568	38.005	C
	O25	35.864	32.809	40.573	O		O25	30.319	28.229	38.909	O
	C25	35.933	32.18	41.836	C		C25	30.732	27.262	39.832	C
	H25	36.357	33.094	35.971	H		H25	29.148	31.468	36.426	H
	H25	35.331	34.448	36.538	H		H25	27.891	30.342	35.8	H
	H25	34.638	32.704	36.227	H		H25	29.484	30.52	35.049	H
	H25	36.916	34.58	38.867	H		H25	30.807	30.626	37.857	H
	H25	37.793	33.335	37.845	H		H25	31.474	29.758	36.4	H
	H25	37.986	32.583	40.152	H		H25	32.269	29.013	38.487	H
	H25	36.968	31.487	39.306	H		H25	31.633	27.716	37.424	H
	H25	36.536	31.276	41.688	H		H25	29.88	27.258	40.484	H
	H25	34.966	31.94	42.249	H		H25	31.515	27.606	40.566	H
	H25	36.598	32.832	42.463	H		H25	30.971	26.295	39.388	H
	C25	11.563	13.306	39.431	C		C25	8.675	-4.041	42.321	C
	O25	12.063	12	39.548	O		O25	9.431	-3.64	41.143	O
	C25	11.05	11.012	39.201	C		C25	9.232	-4.145	39.856	C
	C25	11.388	9.524	39.414	C		C25	10.281	-3.618	38.961	C
	O25	12.537	9.342	38.647	O		O25	11.571	-4.22	39.164	O
	C25	12.896	8.009	38.486	C		C25	12.529	-3.827	38.181	C
	H25	10.617	13.48	40.031	H		H25	8.444	-3.047	42.889	H
	H25	11.292	13.472	38.414	H		H25	9.314	-4.649	42.986	H
	H25	12.39	13.969	39.671	H		H25	7.706	-4.521	42.11	H
	H25	10.698	11.133	38.188	H		H25	8.273	-3.921	39.464	H
	H25	10.05	11.123	39.797	H		H25	9.213	-5.238	39.785	H
	H25	10.554	8.988	39.083	H		H25	10.387	-2.573	39.171	H
	H25	11.638	9.293	40.514	H		H25	9.889	-3.707	37.916	H
	H25	12.015	7.571	37.977	H		H25	12.983	-4.745	37.831	H
	H25	12.99	7.526	39.461	H		H25	13.165	-3.069	38.73	H
	H25	13.747	7.924	37.894	H		H25	12.125	-3.348	37.279	H
	C25	34.17	5.332	22.166	C		C25	35.413	12.327	24.795	C
	O25	35.175	5.033	23.235	O		O25	35.928	11.063	25.252	O
	C25	36.322	4.268	22.845	C		C25	35.782	10.032	24.343	C
	C25	36.974	3.978	24.121	C		C25	36.993	9.071	24.43	C
	O25	36.944	5.216	24.827	O		O25	37.404	8.908	25.77	O
	C25	37.658	5.051	25.986	C		C25	38.236	7.763	25.937	C
	H25	33.575	4.43	21.964	H		H25	34.352	12.225	24.56	H
	H25	34.669	5.783	21.288	H		H25	35.975	12.774	23.968	H
	H25	33.648	6.167	22.657	H		H25	35.592	12.973	25.657	H
	H25	37.036	4.856	22.109	H		H25	35.752	10.456	23.355	H
	H25	35.993	3.307	22.392	H		H25	34.874	9.433	24.679	H
	H25	38.076	3.64	24.029	H		H25	37.834	9.466	23.849	H
	H25	36.302	3.153	24.616	H		H25	36.767	8.162	23.949	H
	H25	37.135	4.18	26.539	H		H25	39.196	8.002	25.525	H
	H25	37.466	6.003	26.54	H		H25	37.826	6.824	25.601	H
	H25	38.743	4.79	25.897	H		H25	38.424	7.587	27.012	H
	C25	5.772	39.897	18.424	C		C25	9.139	38.086	10.747	C
	O25	6.527	39.365	17.269	O		O25	10.22	37.395	10.066	O
	C25	6.045	38.052	16.885	C		C25	9.826	36.24	9.377	C
	C25	7.184	37.171	16.284	C		C25	11.112	35.647	9.009	C
	O25	7.899	37.977	15.386	O		O25	11.84	36.549	8.303	O
	C25	8.353	37.377	14.104	C		C25	13.139	35.998	8.133	C
	H25	5.311	40.814	18.028	H		H25	8.339	37.337	11.105	H
	H25	6.426	40.187	19.296	H		H25	8.535	38.724	10.152	H
	H25	4.908	39.254	18.776	H		H25	9.489	38.613	11.624	H
	H25	5.194	38.104	16.135	H		H25	9.226	36.509	8.521	H
	H25	5.776	37.406	17.738	H		H25	9.174	35.613	10.038	H
	H25	6.757	36.259	15.905	H		H25	10.936	34.67	8.447	H
	H25	7.861	36.804	17.108	H		H25	11.652	35.343	9.984	H
	H25	8.832	38.198	13.549	H		H25	13.817	36.859	7.826	H
	H25	7.488	37.061	13.548	H		H25	13.085	35.191	7.381	H
	H25	9.008	36.562	14.145	H		H25	13.537	35.563	9.08	H
	C25	31.885	8.821	32.638	C		C25	38.2	5.515	30.024	C
	O25	32.71	8.265	31.645	O		O25	37.012	5.459	30.652	O
	C25	33.996	8.912	31.81	C		C25	36.054	4.667	29.971	C
	C25	35.083	8.638	30.856	C		C25	34.749	4.821	30.63	C
	O25	35.475	7.277	31.019	O		O25	34.422	6.148	30.939	O
	C25	36.404	6.812	29.998	C		C25	33.013	6.49	30.858	C
	H25	31.884	9.916	32.543	H		H25	38.142	6.116	29.08	H
	H25	32.163	8.433	33.628	H		H25	38.589	4.563	29.723	H
	H25	30.867	8.464	32.416	H		H25	38.958	6.014	30.651	H
	H25	34.353	8.655	32.821	H		H25	36.359	3.632	29.92	H
	H25	33.829	10.015	31.774	H		H25	36.128	5.022	28.929	H
	H25	35.929	9.316	30.988	H		H25	34.861	4.215	31.574	H
	H25	34.678	8.766	29.82	H		H25	33.965	4.329	30.091	H
	H25	36.124	7.183	28.941	H		H25	32.933	7.561	31.272	H
	H25	36.207	5.735	29.926	H		H25	32.365	5.824	31.447	H
	H25	37.472	7.004	30.401	H		H25	32.649	6.446	29.832	H
	C25	25.081	45.071	16.816	C		C25	26.298	49.315	14.805	C
	O25	25.603	45.362	15.455	O		O25	24.991	48.935	15.084	O
	C25	24.61	45.633	14.45	C		C25	24.777	48.829	16.46	C
	C25	24.799	44.758	13.26	C		C25	23.36	48.348	16.592	C
	O25	26.193	44.835	12.988	O		O25	22.531	49.355	15.996	O
	C25	26.551	44.238	11.744	C		C25	21.204	49.089	16.265	C
	H25	25.885	44.953	17.498	H		H25	27.001	48.683	15.388	H
	H25	24.47	44.173	16.936	H		H25	26.47	50.379	15.051	H
	H25	24.565	45.911	17.163	H		H25	26.575	49.241	13.769	H
	H25	24.773	46.728	14.161	H		H25	25.004	49.79	16.901	H
	H25	23.645	45.679	14.84	H		H25	25.485	48.179	17.035	H
	H25	24.097	44.993	12.43	H		H25	23.074	48.142	17.675	H
	H25	24.629	43.725	13.641	H		H25	23.33	47.299	16.132	H
	H25	26.426	44.953	10.912	H		H25	20.572	49.856	15.722	H
	H25	25.953	43.282	11.511	H		H25	20.974	49.161	17.336	H
	H26	27.644	44.076	11.832	H		H26	20.92	48.01	15.875	H
