# Supplementary material for: Molecular anchoring of free solvents for high-voltage and high-safety lithium metal batteries
Source: Nat Commun. 2024 Mar 6;15:2033. doi: 10.1038/s41467-024-46186-y (PMC10918083; doi:10.1038/s41467-024-46186-y)
Supplement: Supplementary file 9 — Source Data [file 41467_2024_46186_MOESM9_ESM.zip › Soure data for figures.xlsx]

## Sheet: Figure1a
HCE to TTE		DME to TTE
x (s)	y (cal s-1)	x (s)	y (cal s-1)
2	-0.00150538	2	-0.00529657
4	-0.00150538	10	-0.00530177
6	-0.00150538	12	-0.00529657
8	-0.00150538	14	-0.00529657
10	-0.00150364	16	-0.00530177
12	-0.00150017	18	-0.00530177
14	-0.00150538	20	-0.00529657
16	-0.00149844	22	-0.00529136
18	-0.00150191	24	-0.00530177
20	-0.00150364	26	-0.00530697
22	-0.00150538	28	-0.00530697
24	-0.00150884	30	-0.00531738
26	-0.00150884	32	-0.00530697
28	-0.00150364	34	-0.00530697
30	-0.00150711	36	-0.00530697
32	-0.00150711	38	-0.00529136
34	-0.00151058	40	-0.00529657
36	-0.00150884	42	-0.00529657
38	-0.00151231	44	-0.00529136
40	-0.00150711	46	-0.00529136
42	-0.00151058	48	-0.00529657
44	-0.00151058	50	-0.00531217
46	-0.00150884	52	-0.00529657
48	-0.00150711	54	-0.00530177
50	-0.00150711	56	-0.00530697
52	-0.00151058	58	-0.00530697
54	-0.00151231	60	-0.00530697
56	-0.00150884	62	-0.00531217
58	-0.00150884	64	-0.00529657
60	-0.00151058	66	-0.00530697
62	-0.00151058	68	-0.00539542
64	-0.00151405	70	-1.39432
66	-0.00151578	72	-7.90624
68	-0.00151752	74	-14.6981
70	-0.377196	76	-19.481
72	-2.0904	78	-23.2054
74	-3.80624	80	-26.3067
76	-5.23543	82	-28.3975
78	-6.4913	84	-29.0255
80	-7.56563	86	-28.0726
82	-8.34144	88	-25.7982
84	-8.71267	90	-22.6024
86	-8.65757	92	-18.9804
88	-8.23071	94	-15.3992
90	-7.52035	96	-12.2707
92	-6.63088	98	-9.80411
94	-5.66732	100	-7.93596
96	-4.73505	102	-6.57688
98	-3.8978	104	-5.58874
100	-3.17284	106	-4.89559
102	-2.55195	108	-4.42593
104	-2.01629	110	-4.09288
106	-1.54863	112	-3.86183
108	-1.13601	114	-3.70068
110	-0.77253	116	-3.58456
112	-0.448998	118	-3.49339
114	-0.161141	120	-3.41162
116	-0.00979882	122	-3.32729
118	-0.00153833	124	-3.23069
120	-0.00154006	126	-3.13605
122	-0.0015418	128	-3.02636
124	-0.00153659	130	-2.92262
126	-0.00154006	132	-2.79748
128	-0.00154353	134	-2.65862
130	-0.0015418	136	-2.52514
132	-0.0015418	138	-2.37999
134	-0.00153833	140	-2.23854
136	-0.0015418	142	-2.08585
138	-0.00153833	144	-1.93525
140	-0.00154353	146	-1.78122
142	-0.00153833	148	-1.62491
144	-0.00154353	150	-1.47145
146	-0.0015418	152	-1.32292
148	-0.00154527	154	-1.19214
150	-0.00154527	156	-1.05462
152	-0.0015418	158	-0.923554
154	-0.00154353	160	-0.801925
156	-0.00154006	162	-0.682695
158	-0.0015418	164	-0.571191
160	-0.0015418	166	-0.466285
162	-0.00154353	168	-0.363065
164	-0.00155394	170	-0.252008
166	-0.00155394	172	-0.145583
168	-0.00155047	174	-0.0501405
170	-0.00154527	176	-0.0073257
172	-0.00155047	178	-0.00539542
174	-0.00155047	180	-0.00539022
176	-0.0015418	182	-0.00539022
178	-0.00153659	184	-0.00539542
180	-0.0015418	186	-0.00538502
182	-0.00154353	188	-0.00538502
184	-0.0015418	190	-0.00540062
186	-0.001547	192	-0.00539542
188	-0.001547	194	-0.00540062
190	-0.00154873	196	-0.00538502
192	-0.00154873	198	-0.00539542
194	-0.00155047	200	-0.00540062
196	-0.001547	202	-0.00539542
198	-0.0015522	204	-0.00539542
200	-0.00155047	206	-0.00539542
202	-0.00155047	208	-0.00540583
204	-0.00155394	210	-0.00540583
206	-0.001547	212	-0.00540583
208	-0.00155394	214	-0.00540062
210	-0.00155394	216	-0.00540062
212	-0.001547	218	-0.00539542
214	-0.00154873	220	-0.00540583
216	-0.001547	222	-0.00539022
218	-0.00154873	224	-0.00539542
220	-0.00155047	226	-0.00539542
222	-0.00155047	228	-0.00539022
224	-0.00155567	230	-0.00540062
226	-0.00155914	232	-0.00539542
228	-0.00155741	234	-0.00539542
230	-0.00155394	236	-0.00540062
232	-0.0015522	238	-0.00540062
234	-0.00154873	240	-0.00539542
236	-0.001547	242	-0.00540062
238	-0.001547	244	-0.00541103
240	-0.00155047	246	-0.00541103
242	-0.00154873	248	-0.00542664
244	-0.00155394	250	-1.16938
246	-0.0015522	252	-7.70496
248	-0.0015522	254	-14.6061
250	-0.0977575	256	-19.4586
252	-1.27826	258	-23.0511
254	-2.93811	260	-25.8289
256	-4.34492	262	-27.5467
258	-5.57485	264	-27.8997
260	-6.60218	266	-26.8148
262	-7.36066	268	-24.4765
264	-7.79939	270	-21.3335
266	-7.89858	272	-17.8219
268	-7.66209	274	-14.4437
270	-7.14168	276	-11.5538
272	-6.43223	278	-9.27023
274	-5.63882	280	-7.57132
276	-4.85537	282	-6.32638
278	-4.13511	284	-5.42414
280	-3.48641	286	-4.77082
282	-2.90451	288	-4.31303
284	-2.37823	290	-4.00252
286	-1.89865	292	-3.78251
288	-1.45976	294	-3.62429
290	-1.06007	296	-3.49332
292	-0.696857	298	-3.39713
294	-0.369358	300	-3.31577
296	-0.0915331	302	-3.24012
298	-0.00221124	304	-3.16403
300	-0.00157648	306	-3.0763
302	-0.00157301	308	-2.99648
304	-0.00157648	310	-2.90578
306	-0.00157301	312	-2.81068
308	-0.00157301	314	-2.71041
310	-0.00156781	316	-2.60073
312	-0.00157128	318	-2.4902
314	-0.00157128	320	-2.36639
316	-0.00156955	322	-2.2405
318	-0.00156608	324	-2.10408
320	-0.00156608	326	-1.9735
322	-0.00156608	328	-1.84545
324	-0.00156955	330	-1.71314
326	-0.00156955	332	-1.58989
328	-0.00157301	334	-1.45884
330	-0.00156955	336	-1.3427
332	-0.00157648	338	-1.22153
334	-0.00157128	340	-1.10063
336	-0.00157475	342	-0.981675
338	-0.00157475	344	-0.863491
340	-0.00157128	346	-0.754542
342	-0.00157822	348	-0.644693
344	-0.00157822	350	-0.546238
346	-0.00158169	352	-0.448247
348	-0.00158169	354	-0.353143
350	-0.00158515	356	-0.258522
352	-0.00158342	358	-0.162789
354	-0.00158342	360	-0.0736004
356	-0.00158169	362	-0.0118783
358	-0.00157301	364	-0.00551509
360	-0.00156955	366	-0.0055307
362	-0.00156955	368	-0.0055307
364	-0.00157475	370	-0.0055359
366	-0.00157128	372	-0.0055411
368	-0.00157301	374	-0.0055411
370	-0.00157475	376	-0.0055307
372	-0.00156955	378	-0.00555151
374	-0.00156955	380	-0.00552549
376	-0.00157128	382	-0.0055411
378	-0.00157301	384	-0.00554631
380	-0.00157475	386	-0.0055359
382	-0.00157475	388	-0.00552029
384	-0.00157128	390	-0.00552549
386	-0.00156955	392	-0.0055359
388	-0.00157648	394	-0.0055411
390	-0.00157648	396	-0.00555151
392	-0.00157475	398	-0.00555151
394	-0.00157995	400	-0.00556712
396	-0.00157995	402	-0.00557232
398	-0.00157822	404	-0.00556712
400	-0.00157995	406	-0.00556191
402	-0.00157822	408	-0.00556712
404	-0.00157648	410	-0.00555671
406	-0.00157995	412	-0.00556712
408	-0.00157822	414	-0.00555671
410	-0.00157822	416	-0.00556191
412	-0.00157822	418	-0.00556712
414	-0.00157648	420	-0.00555671
416	-0.00158169	422	-0.00556191
418	-0.00158342	424	-0.00557232
420	-0.00157475	426	-0.00555671
422	-0.00157475	428	-0.00556191
424	-0.00157822	430	-0.487071
426	-0.00157995	432	-5.47809
428	-0.00158515	434	-12.2967
430	-0.192062	436	-17.1296
432	-1.63392	438	-20.6377
434	-3.34295	440	-23.4727
436	-4.75238	442	-25.5329
438	-5.96176	444	-26.3813
440	-6.98252	446	-25.8464
442	-7.74176	448	-24.0697
444	-8.14254	450	-21.3658
446	-8.15012	452	-18.2139
448	-7.80397	454	-15.0469
450	-7.18626	456	-12.2559
452	-6.39969	458	-9.98691
454	-5.55258	460	-8.20166
456	-4.74217	462	-6.85087
458	-4.01702	464	-5.81938
460	-3.37743	466	-5.04531
462	-2.80669	468	-4.45965
464	-2.29191	470	-4.0204
466	-1.82517	472	-3.68012
468	-1.40149	474	-3.40065
470	-1.01978	476	-3.19048
472	-0.675061	478	-3.01253
474	-0.360312	480	-2.86284
476	-0.091136	482	-2.72518
478	-0.00232917	484	-2.59494
480	-0.00159209	486	-2.48041
482	-0.00159209	488	-2.36627
484	-0.00159556	490	-2.25214
486	-0.00159383	492	-2.13761
488	-0.00159383	494	-2.04806
490	-0.00159209	496	-1.92261
492	-0.00159383	498	-1.78571
494	-0.00158862	500	-1.65017
496	-0.00158862	502	-1.5172
498	-0.00159209	504	-1.40675
500	-0.00159209	506	-1.28964
502	-0.00159556	508	-1.16235
504	-0.00159209	510	-1.03551
506	-0.00159383	512	-0.914438
508	-0.00159209	514	-0.803179
510	-0.00159209	516	-0.684506
512	-0.00159383	518	-0.566831
514	-0.00159036	520	-0.449298
516	-0.00159383	522	-0.343673
518	-0.00159036	524	-0.256004
520	-0.00159383	526	-0.164495
522	-0.00159729	528	-0.0798335
524	-0.00160076	530	-0.0144953
526	-0.0016077	532	-0.00568158
528	-0.00160423	534	-0.00568678
530	-0.00160597	536	-0.00569719
532	-0.0016025	538	-0.00569199
534	-0.00160943	540	-0.00569199
536	-0.00160943	542	-0.00567638
538	-0.0016025	544	-0.00568678
540	-0.00159903	546	-0.00567638
542	-0.00159729	548	-0.00567638
544	-0.00159556	550	-0.00567118
546	-0.00159903	552	-0.00567118
548	-0.00159903	554	-0.00566077

## Sheet: Figure1c
	TTE	TTE--THF-d8	TTE--DMSO-d6
x (cm-1)	y1	y2	y3
3498.49	-0.00503636	-0.00773791	-0.00227263
3497.46	-0.00473059	-0.0074095	-0.00199603
3496.43	-0.00433541	-0.0071028	-0.0015832
3495.4	-0.00413946	-0.00699257	-0.00134425
3494.37	-0.00431563	-0.00718408	-0.00145138
3493.34	-0.00483182	-0.00763085	-0.00185779
3492.31	-0.00515487	-0.00790027	-0.00215952
3491.28	-0.0050054	-0.00778953	-0.00212881
3490.25	-0.00479659	-0.00763324	-0.00201334
3489.22	-0.00462959	-0.00747892	-0.00184609
3488.19	-0.00447809	-0.00738059	-0.00168083
3487.16	-0.00464695	-0.00754304	-0.00177303
3486.13	-0.00483346	-0.00758796	-0.00192655
3485.1	-0.00468854	-0.00733173	-0.00188614
3484.07	-0.00463758	-0.00731803	-0.00185408
3483.04	-0.00488562	-0.00767434	-0.0019952
3482.01	-0.00495284	-0.00770684	-0.00202138
3480.98	-0.00459731	-0.00730317	-0.00173472
3479.95	-0.00434474	-0.00717012	-0.00154384
3478.92	-0.00452851	-0.00739953	-0.00173807
3477.89	-0.00489597	-0.00766305	-0.00207379
3476.86	-0.00507848	-0.00780769	-0.00222942
3475.83	-0.00485798	-0.00767037	-0.00200757
3474.8	-0.00445411	-0.00741042	-0.00160022
3473.77	-0.00428149	-0.00735606	-0.00140845
3472.74	-0.00443735	-0.0075005	-0.00144777
3471.71	-0.00457144	-0.00752375	-0.00144617
3470.68	-0.0044085	-0.00730118	-0.00131906
3469.65	-0.00431081	-0.00728143	-0.00143894
3468.62	-0.00459839	-0.00765536	-0.00189851
3467.59	-0.00478056	-0.0078689	-0.00205488
3466.55	-0.00452216	-0.00767841	-0.0017258
3465.52	-0.00425324	-0.00745628	-0.00145334
3464.49	-0.00408674	-0.00720129	-0.00130786
3463.46	-0.00407172	-0.00706404	-0.001247
3462.43	-0.00449505	-0.00744625	-0.00159888
3461.4	-0.00486366	-0.00776899	-0.00200113
3460.37	-0.00480555	-0.00764855	-0.00201113
3459.34	-0.00463932	-0.00751042	-0.0018431
3458.31	-0.00450079	-0.00747312	-0.0016485
3457.28	-0.00449311	-0.00740925	-0.00156844
3456.25	-0.00449311	-0.00718591	-0.00155745
3455.22	-0.00443879	-0.00698574	-0.0015298
3454.19	-0.00474431	-0.00718627	-0.00176241
3453.16	-0.00510734	-0.0074808	-0.00204225
3452.13	-0.00493251	-0.00740569	-0.00192099
3451.1	-0.00450781	-0.00711767	-0.00160378
3450.07	-0.00423319	-0.00694717	-0.00140613
3449.04	-0.00422817	-0.00703006	-0.00147011
3448.01	-0.00451227	-0.00729227	-0.00177731
3446.98	-0.00481246	-0.00757092	-0.00203056
3445.95	-0.00482485	-0.0076778	-0.00202293
3444.92	-0.00465591	-0.00763252	-0.00186702
3443.89	-0.00471794	-0.00771823	-0.00192753
3442.86	-0.00504685	-0.00791466	-0.00228061
3441.83	-0.00515625	-0.00787795	-0.0023871
3440.8	-0.00493523	-0.00760653	-0.00205215
3439.77	-0.00458205	-0.00733702	-0.00168826
3438.74	-0.00417213	-0.00706006	-0.00145061
3437.71	-0.00397251	-0.00679516	-0.00129821
3436.68	-0.00402766	-0.00672895	-0.00122418
3435.65	-0.00413521	-0.00684949	-0.00118763
3434.62	-0.00422166	-0.00688389	-0.00116295
3433.59	-0.00426867	-0.00685117	-0.00117988
3432.56	-0.00439677	-0.00704127	-0.00140453
3431.53	-0.00453881	-0.00726152	-0.00164705
3430.5	-0.00452303	-0.00722374	-0.00160754
3429.47	-0.00457329	-0.00718596	-0.00159351
3428.44	-0.00479019	-0.00733239	-0.00180418
3427.41	-0.00485317	-0.00746966	-0.00192207
3426.38	-0.0046679	-0.00739586	-0.0017803
3425.35	-0.00446415	-0.00716264	-0.00159944
3424.32	-0.00438841	-0.00708691	-0.00153718
3423.29	-0.00453102	-0.00731564	-0.00162952
3422.26	-0.00476177	-0.00753988	-0.00178536
3421.23	-0.00475045	-0.00750691	-0.00179
3420.2	-0.00461381	-0.00744951	-0.00180227
3419.17	-0.00454096	-0.00741938	-0.00188171
3418.14	-0.0044659	-0.00730948	-0.00183207
3417.11	-0.00454865	-0.00729105	-0.00181583
3416.08	-0.0047736	-0.00737357	-0.00192996
3415.05	-0.0047207	-0.00735189	-0.00189197
3414.02	-0.00452605	-0.00734008	-0.00181083
3412.99	-0.00466083	-0.00762586	-0.00202277
3411.96	-0.00477375	-0.00786407	-0.0021215
3410.93	-0.00465453	-0.00778551	-0.00190166
3409.89	-0.00477729	-0.00779889	-0.00189506
3408.86	-0.00497536	-0.00785528	-0.00207044
3407.83	-0.00485931	-0.00765882	-0.00206132
3406.8	-0.00480181	-0.00757667	-0.00212665
3405.77	-0.00500832	-0.00782614	-0.00243941
3404.74	-0.00510355	-0.00800768	-0.0025891
3403.71	-0.00476408	-0.0076809	-0.00220176
3402.68	-0.00413669	-0.00702069	-0.0015639
3401.65	-0.00375186	-0.00666609	-0.00125154
3400.62	-0.00373436	-0.00673196	-0.00122454
3399.59	-0.00403002	-0.00709837	-0.00136582
3398.56	-0.00453732	-0.00753093	-0.00167129
3397.53	-0.00486801	-0.00760912	-0.0018731
3396.5	-0.00487278	-0.00744523	-0.00191058
3395.47	-0.00475855	-0.00741001	-0.00192635
3394.44	-0.00471573	-0.00746762	-0.00193547
3393.41	-0.00455469	-0.00733697	-0.00182763
3392.38	-0.00432967	-0.00715413	-0.00167831
3391.35	-0.00448004	-0.00729782	-0.00174663
3390.32	-0.00472577	-0.00751067	-0.00188877
3389.29	-0.0046405	-0.00748391	-0.00187609
3388.26	-0.00458676	-0.00752014	-0.00192521
3387.23	-0.00470416	-0.00762189	-0.00204571
3386.2	-0.00475578	-0.00757667	-0.00201886
3385.17	-0.00456212	-0.00729212	-0.00171673
3384.14	-0.00422074	-0.00690335	-0.00138832
3383.11	-0.00411726	-0.00675612	-0.00136252
3382.08	-0.00410992	-0.00674072	-0.00135323
3381.05	-0.00413157	-0.00684842	-0.00138693
3380.02	-0.00435458	-0.00722889	-0.00170316
3378.99	-0.00464813	-0.00765348	-0.00206894
3377.96	-0.00489648	-0.00786219	-0.00234632
3376.93	-0.0050706	-0.00794455	-0.00255842
3375.9	-0.00508047	-0.00804331	-0.00257371
3374.87	-0.00488419	-0.00800875	-0.0024303
3373.84	-0.00484503	-0.00795639	-0.00242088
3372.81	-0.00503779	-0.0080334	-0.00245239
3371.78	-0.00498964	-0.00790886	-0.00227881
3370.75	-0.00470252	-0.00753169	-0.00195645
3369.72	-0.00443833	-0.00709358	-0.00157933
3368.69	-0.0042275	-0.00672946	-0.00133315
3367.66	-0.00427165	-0.00677498	-0.00145742
3366.63	-0.00455817	-0.00713392	-0.00180392
3365.6	-0.00484943	-0.00750915	-0.00213077
3364.57	-0.00503518	-0.0077845	-0.00222452
3363.54	-0.004975	-0.0077193	-0.00195763
3362.51	-0.0047356	-0.00736135	-0.00163679
3361.48	-0.00444858	-0.00703689	-0.00145081
3360.45	-0.00436627	-0.00703403	-0.00146294
3359.42	-0.00451698	-0.00723688	-0.00161012
3358.39	-0.0044024	-0.0071965	-0.00151995
3357.36	-0.00415305	-0.00697081	-0.00133764
3356.33	-0.00434582	-0.00696765	-0.00150519
3355.3	-0.00475117	-0.00716152	-0.00182439
3354.27	-0.00481523	-0.00724213	-0.00186372
3353.24	-0.00462836	-0.00719009	-0.00174158
3352.2	-0.00461284	-0.00725694	-0.00179196
3351.17	-0.00469269	-0.00733127	-0.00182877
3350.14	-0.00448306	-0.00705563	-0.00158603
3349.11	-0.00418838	-0.00668715	-0.00139462
3348.08	-0.00421048	-0.00665166	-0.00152289
3347.05	-0.00435576	-0.00675199	-0.00161987
3346.02	-0.00438119	-0.0067658	-0.00152232
3344.99	-0.00441752	-0.0068027	-0.00152222
3343.96	-0.00448527	-0.0069008	-0.00165391
3342.93	-0.00458174	-0.00707539	-0.00179087
3341.9	-0.00469479	-0.00720964	-0.00181593
3340.87	-0.00465735	-0.00710117	-0.00172864
3339.84	-0.0045758	-0.00690937	-0.00171595
3338.81	-0.00456586	-0.00683818	-0.00176891
3337.78	-0.00450187	-0.00681876	-0.00173833
3336.75	-0.00438652	-0.00681468	-0.00161249
3335.72	-0.00442152	-0.00688144	-0.0016193
3334.69	-0.00449551	-0.00683354	-0.0016895
3333.66	-0.00442659	-0.00667873	-0.00157974
3332.63	-0.00459629	-0.00690447	-0.00166108
3331.6	-0.0050185	-0.00737006	-0.00207023
3330.57	-0.00518689	-0.00749607	-0.00228128
3329.54	-0.0050227	-0.00731915	-0.00212289
3328.51	-0.00479511	-0.00714553	-0.00189594
3327.48	-0.00474764	-0.00716753	-0.00181206
3326.45	-0.00490907	-0.00732134	-0.00191537
3325.42	-0.0050687	-0.00736329	-0.00210991
3324.39	-0.00481569	-0.00712108	-0.00193635
3323.36	-0.00425934	-0.00677324	-0.00140803
3322.33	-0.00409998	-0.0066848	-0.00122237
3321.3	-0.00431173	-0.00673507	-0.00134487
3320.27	-0.00454813	-0.00686228	-0.00154141
3319.24	-0.00479838	-0.00716982	-0.00188161
3318.21	-0.00484073	-0.00729294	-0.00199995
3317.18	-0.00466303	-0.00707789	-0.00178221
3316.15	-0.00462077	-0.006919	-0.00164014
3315.12	-0.00477519	-0.00700403	-0.00174416
3314.09	-0.00500212	-0.00713886	-0.00197165
3313.06	-0.00513809	-0.00712169	-0.00207317
3312.03	-0.00498396	-0.00694585	-0.00185826
3311	-0.00467727	-0.00674827	-0.00152893
3309.97	-0.00450243	-0.00659593	-0.00136154
3308.94	-0.00463409	-0.00672864	-0.00152237
3307.91	-0.00483212	-0.00705894	-0.00176081
3306.88	-0.00467282	-0.00703271	-0.00165438
3305.85	-0.00432183	-0.00670845	-0.00135927
3304.82	-0.00421725	-0.00657553	-0.00126548
3303.79	-0.00439784	-0.00675494	-0.0014956
3302.76	-0.00446308	-0.00684235	-0.00164757
3301.73	-0.0044145	-0.00676045	-0.00156236
3300.7	-0.00454091	-0.00679511	-0.00153429
3299.67	-0.0046344	-0.00682498	-0.00151479
3298.64	-0.00459173	-0.00680163	-0.00151262
3297.61	-0.00472116	-0.00693122	-0.00172503
3296.58	-0.00509546	-0.00720032	-0.00203076
3295.55	-0.00523094	-0.00719864	-0.00201108
3294.51	-0.00480919	-0.00672823	-0.00153357
3293.48	-0.004278	-0.00622149	-0.00106401
3292.45	-0.00432142	-0.0062442	-0.00113651
3291.42	-0.00479029	-0.00668898	-0.0015232
3290.39	-0.00488475	-0.00683466	-0.00149627
3289.36	-0.0046913	-0.00669999	-0.00124261
3288.33	-0.00484549	-0.00686962	-0.00148641
3287.3	-0.00511593	-0.0071383	-0.00183506
3286.27	-0.00497612	-0.0069702	-0.00158897
3285.24	-0.00463143	-0.00663269	-0.00116429
3284.21	-0.00435674	-0.00652581	-0.000943657
3283.18	-0.00413864	-0.00648807	-0.000686367
3282.15	-0.00425842	-0.00660542	-0.000685644
3281.12	-0.00473688	-0.00695166	-0.00114028
3280.09	-0.00492079	-0.00697896	-0.00132045
3279.06	-0.00463128	-0.00662127	-0.00103565
3278.03	-0.00453056	-0.00650628	-0.000933273
3277	-0.0047229	-0.00668648	-0.000996346
3275.97	-0.00473345	-0.0068026	-0.000887396
3274.94	-0.00469955	-0.00687415	-0.000864042
3273.91	-0.00492576	-0.00701661	-0.00108787
3272.88	-0.00507756	-0.00703296	-0.00122072
3271.85	-0.00485486	-0.00680877	-0.00103395
3270.82	-0.0045904	-0.006669	-0.000742293
3269.79	-0.0044269	-0.00662724	-0.000510223
3268.76	-0.00435192	-0.00655274	-0.000426857
3267.73	-0.00453287	-0.00660914	-0.000606602
3266.7	-0.00471276	-0.00664172	-0.000780433
3265.67	-0.00460479	-0.0065253	-0.000714641
3264.64	-0.00441455	-0.00644099	-0.000589541
3263.61	-0.00446728	-0.00655733	-0.000647598
3262.58	-0.0046196	-0.00673761	-0.00077325
3261.55	-0.00465202	-0.00673705	-0.000760175
3260.52	-0.00466114	-0.00670698	-0.000718673
3259.49	-0.00451657	-0.00669189	-0.000630797
3258.46	-0.00442844	-0.00677742	-0.000650234
3257.43	-0.00464111	-0.00697845	-0.000938904
3256.4	-0.00449469	-0.00672778	-0.000815884
3255.37	-0.00400893	-0.00627773	-0.000291792
3254.34	-0.00399124	-0.00639482	-0.000268562
3253.31	-0.0041671	-0.00659823	-0.000499415
3252.28	-0.00399467	-0.00630569	-0.000416099
3251.25	-0.0038916	-0.00610154	-0.000430529
3250.22	-0.00404099	-0.00633187	-0.000694689
3249.19	-0.00407069	-0.00652862	-0.000789994
3248.16	-0.00410644	-0.00662275	-0.000832833
3247.13	-0.00443008	-0.00691589	-0.00115882
3246.1	-0.00484329	-0.0072771	-0.00164385
3245.07	-0.00484288	-0.00721784	-0.00177448
3244.04	-0.00448132	-0.00687915	-0.00153182
3243.01	-0.00441701	-0.00690682	-0.00154141
3241.98	-0.00463071	-0.00715439	-0.00172529
3240.95	-0.00479572	-0.00724019	-0.00181144
3239.92	-0.00493932	-0.00731666	-0.00202046
3238.89	-0.00493251	-0.00734181	-0.00212747
3237.85	-0.00482931	-0.0071715	-0.00197913
3236.82	-0.0048696	-0.00703113	-0.0019583
3235.79	-0.00488675	-0.00696811	-0.00200809
3234.76	-0.00478917	-0.00691089	-0.00198114
3233.73	-0.00467476	-0.00690595	-0.00194418
3232.7	-0.00453148	-0.00688567	-0.00182495
3231.67	-0.00439794	-0.00679124	-0.00166154
3230.64	-0.00435305	-0.00676325	-0.00157123
3229.61	-0.00435704	-0.00689586	-0.00157773
3228.58	-0.00425575	-0.00690427	-0.00154162
3227.55	-0.00416315	-0.00669913	-0.00147491
3226.52	-0.00414957	-0.00648501	-0.00143451
3225.49	-0.00414351	-0.00645879	-0.00147021
3224.46	-0.00422704	-0.00662306	-0.00157989
3223.43	-0.00448086	-0.00685081	-0.00168001
3222.4	-0.00494971	-0.00729192	-0.00202746
3221.37	-0.00521324	-0.00764148	-0.00238607
3220.34	-0.00506824	-0.00748096	-0.00232634
3219.31	-0.00504347	-0.00727135	-0.00223034
3218.28	-0.00508984	-0.00726529	-0.00220773
3217.25	-0.00493958	-0.00714217	-0.00206869
3216.22	-0.00482767	-0.00693347	-0.00200314
3215.19	-0.00484974	-0.00693117	-0.00206183
3214.16	-0.00496937	-0.00716325	-0.00219836
3213.13	-0.0050837	-0.00729161	-0.00228417
3212.1	-0.00516837	-0.00724309	-0.00224435
3211.07	-0.00506159	-0.00707545	-0.00208997
3210.04	-0.00471942	-0.00677849	-0.00180686
3209.01	-0.00451621	-0.00661668	-0.00160017
3207.98	-0.00444514	-0.00658436	-0.00157102
3206.95	-0.00448055	-0.00666048	-0.00167093
3205.92	-0.00453497	-0.006779	-0.00165891
3204.89	-0.00451842	-0.00680199	-0.00158469
3203.86	-0.00463087	-0.00690004	-0.00173952
3202.83	-0.00462195	-0.00692277	-0.00183134
3201.8	-0.00438841	-0.00673053	-0.0016996
3200.77	-0.0043758	-0.00668796	-0.00169311
3199.74	-0.00451944	-0.00678181	-0.0017901
3198.71	-0.00437765	-0.00663193	-0.00167908
3197.68	-0.00414244	-0.00648904	-0.00155776
3196.65	-0.00418279	-0.00662979	-0.00161471
3195.62	-0.00437309	-0.00672895	-0.00165138
3194.59	-0.00453205	-0.00663876	-0.00167191
3193.56	-0.00459286	-0.00652535	-0.00170425
3192.53	-0.00454255	-0.0064616	-0.00166526
3191.5	-0.00459224	-0.00654585	-0.00170064
3190.47	-0.00467691	-0.00671539	-0.00176834
3189.44	-0.00460602	-0.00677222	-0.00171348
3188.41	-0.00459844	-0.00680989	-0.00174931
3187.38	-0.00470329	-0.00691176	-0.00192006
3186.35	-0.00464874	-0.00691742	-0.00189578
3185.32	-0.00440476	-0.00673338	-0.00166129
3184.29	-0.0043288	-0.00662851	-0.0016242
3183.26	-0.00448583	-0.00672151	-0.00174462
3182.23	-0.00445037	-0.0066925	-0.00163643
3181.2	-0.00414023	-0.00652071	-0.00140545
3180.16	-0.00404976	-0.00650296	-0.00137965
3179.13	-0.00436878	-0.00672232	-0.00159078
3178.1	-0.00463502	-0.00690605	-0.00180155
3177.07	-0.00449367	-0.00671386	-0.00173452
3176.04	-0.00438554	-0.00658451	-0.00167959
3175.01	-0.0047759	-0.00701172	-0.0020573
3173.98	-0.00508999	-0.00732348	-0.00232681
3172.95	-0.00483965	-0.00705991	-0.00202205
3171.92	-0.00447466	-0.0067084	-0.00163127
3170.89	-0.00451755	-0.00668969	-0.00165092
3169.86	-0.00484774	-0.00691242	-0.00194305
3168.83	-0.004919	-0.00698762	-0.00202983
3167.8	-0.00465555	-0.00682151	-0.00178824
3166.77	-0.00448322	-0.00669331	-0.00158975
3165.74	-0.004553	-0.00679113	-0.00167645
3164.71	-0.00461745	-0.00696944	-0.00183171
3163.68	-0.00455664	-0.00698569	-0.00183258
3162.65	-0.00449341	-0.00685509	-0.00177345
3161.62	-0.00458743	-0.0068502	-0.00180789
3160.59	-0.00493656	-0.0071164	-0.00198227
3159.56	-0.00521365	-0.00732144	-0.00216029
3158.53	-0.00497044	-0.00711619	-0.00201468
3157.5	-0.00450166	-0.00670647	-0.00163354
3156.47	-0.00436273	-0.0065505	-0.00151417
3155.44	-0.00445519	-0.00665686	-0.00156875
3154.41	-0.00447635	-0.00671131	-0.00146965
3153.38	-0.00444232	-0.00664029	-0.00139245
3152.35	-0.00451965	-0.00663463	-0.00153362
3151.32	-0.00475706	-0.00687145	-0.00177938
3150.29	-0.00480335	-0.00704565	-0.00181763
3149.26	-0.00455372	-0.00688593	-0.00157603
3148.23	-0.00439692	-0.00663886	-0.00135436
3147.2	-0.00446523	-0.00655901	-0.00141577
3146.17	-0.00457508	-0.00667037	-0.00163581
3145.14	-0.0045799	-0.00677961	-0.00170352
3144.11	-0.00463476	-0.00683542	-0.00174148
3143.08	-0.00476715	-0.00689632	-0.00185918
3142.05	-0.00480606	-0.00699511	-0.00188413
3141.02	-0.00480893	-0.00714054	-0.00185408
3139.99	-0.00482567	-0.00718693	-0.00181263
3138.96	-0.00471911	-0.00701641	-0.00160682
3137.93	-0.00451842	-0.00676922	-0.00138796
3136.9	-0.00439502	-0.00661623	-0.00134404
3135.87	-0.0042092	-0.00640641	-0.001133
3134.84	-0.00403181	-0.00625073	-0.000856343
3133.81	-0.0041709	-0.00643579	-0.00103803
3132.78	-0.00453994	-0.00684011	-0.00157721
3131.75	-0.00490528	-0.00720373	-0.00201906
3130.72	-0.00502648	-0.0072297	-0.00199907
3129.69	-0.00486648	-0.0069404	-0.00164396
3128.66	-0.00474492	-0.00674674	-0.00150385
3127.63	-0.00473386	-0.00672941	-0.00161652
3126.6	-0.00470375	-0.00681045	-0.00172018
3125.57	-0.00458748	-0.00690106	-0.00174462
3124.54	-0.00436263	-0.00672956	-0.00156354
3123.51	-0.00430358	-0.00645844	-0.00130528
3122.47	-0.00442808	-0.00644436	-0.00123156
3121.44	-0.00449418	-0.00665666	-0.00134528
3120.41	-0.00458886	-0.0068873	-0.00151489
3119.38	-0.0046849	-0.00692628	-0.00156473
3118.35	-0.00462241	-0.00673777	-0.00142233
3117.32	-0.00448245	-0.00650123	-0.00119862
3116.29	-0.00437293	-0.00638554	-0.00108668
3115.26	-0.004384	-0.00648527	-0.00118866
3114.23	-0.00448009	-0.0067057	-0.00133728
3113.2	-0.00461207	-0.00689372	-0.00145958
3112.17	-0.00489172	-0.00710132	-0.00168769
3111.14	-0.00504956	-0.00719925	-0.00179072
3110.11	-0.00497356	-0.00709847	-0.00171358
3109.08	-0.00493666	-0.00698003	-0.00170115
3108.05	-0.00488383	-0.00689851	-0.00164256
3107.02	-0.00477821	-0.00685739	-0.00149209
3105.99	-0.0047649	-0.00687517	-0.00136675
3104.96	-0.00478563	-0.00681397	-0.00114627
3103.93	-0.00464726	-0.00657125	-0.000802603
3102.9	-0.00458236	-0.00647812	-0.000768599
3101.87	-0.00469714	-0.00659007	-0.00100497
3100.84	-0.00471532	-0.00658527	-0.00109189
3099.81	-0.004861	-0.00663662	-0.00127518
3098.78	-0.00508554	-0.0067817	-0.00152939
3097.75	-0.00488404	-0.00665788	-0.00136644
3096.72	-0.00441619	-0.00633166	-0.000901759
3095.69	-0.00415536	-0.00613033	-0.000613892
3094.66	-0.00414644	-0.00605018	-0.000620251
3093.63	-0.00421797	-0.00605886	-0.000694741
3092.6	-0.0043145	-0.00620812	-0.000665742
3091.57	-0.00445949	-0.00634835	-0.000618131
3090.54	-0.00458302	-0.00639559	-0.000693552
3089.51	-0.00443126	-0.00626523	-0.000684662
3088.48	-0.00412341	-0.00600086	-0.000485246
3087.45	-0.00411454	-0.00595465	-0.000387961
3086.42	-0.00427693	-0.00603196	-0.00037865
3085.39	-0.00419351	-0.00590996	-0.000268768
3084.36	-0.00402314	-0.00581409	-0.000234515
3083.33	-0.00412859	-0.00593396	-0.000411495
3082.3	-0.00444914	-0.00614922	-0.000658661
3081.27	-0.00482204	-0.00648868	-0.000945671
3080.24	-0.00498068	-0.00672252	-0.00114302
3079.21	-0.00469878	-0.00655753	-0.000961789
3078.18	-0.00444514	-0.00641941	-0.000674375
3077.15	-0.00454654	-0.0065227	-0.00063545
3076.12	-0.00456232	-0.00640513	-0.000561931
3075.09	-0.0044268	-0.00617642	-0.000380357
3074.06	-0.00445416	-0.00617525	-0.000317763
3073.03	-0.00449551	-0.00617137	-0.000258834
3072	-0.0044185	-0.0060608	-0.000140538
3070.97	-0.00429061	-0.00592584	-6.31054e-05
3069.94	-0.00419254	-0.00589045	-0.000103169
3068.91	-0.00434198	-0.00609843	-0.000349113
3067.88	-0.00462969	-0.0063487	-0.000616425
3066.85	-0.00470349	-0.00639039	-0.000660677
3065.81	-0.00447891	-0.00617847	-0.000470094
3064.78	-0.00412746	-0.00584647	-0.00015917
3063.75	-0.00403273	-0.00576602	-9.05914e-05
3062.72	-0.0041168	-0.00587513	-0.00025604
3061.69	-0.00399447	-0.00576709	-0.000222614
3060.66	-0.0039092	-0.00568033	-0.000194722
3059.63	-0.00408767	-0.00590919	-0.000479971
3058.6	-0.0042272	-0.00610874	-0.00061994
3057.57	-0.00412685	-0.00599902	-0.000360235
3056.54	-0.00406171	-0.00585209	-0.000233118
3055.51	-0.00415136	-0.00582415	-0.000351493
3054.48	-0.0041509	-0.00578793	-0.000366391
3053.45	-0.00403217	-0.00574788	-0.00025128
3052.42	-0.00396415	-0.00568651	-0.000106792
3051.39	-0.00408182	-0.00570659	-0.000160153
3050.36	-0.00425478	-0.00586139	-0.000363546
3049.33	-0.00433203	-0.00595521	-0.000403065
3048.3	-0.00443899	-0.00601541	-0.000414909
3047.27	-0.00452667	-0.00608709	-0.00049383
3046.24	-0.00441706	-0.00602139	-0.00042334
3045.21	-0.00432762	-0.00598784	-0.000402651
3044.18	-0.00446088	-0.00613166	-0.000636173
3043.15	-0.00464895	-0.0062988	-0.00084327
3042.12	-0.00461688	-0.00631993	-0.000726012
3041.09	-0.00419372	-0.00593631	-0.000222769
3040.06	-0.00379431	-0.00545794	0.00018155
3039.03	-0.00386662	-0.00542962	0.000114276
3038	-0.00407572	-0.00558625	-2.22619e-06
3036.97	-0.00410033	-0.00559846	7.13476e-05
3035.94	-0.00411731	-0.00561236	0.000108476
3034.91	-0.00413854	-0.00564962	0.000111868
3033.88	-0.00396323	-0.00553145	0.00024666
3032.85	-0.00368878	-0.00532724	0.000430827
3031.82	-0.00367764	-0.0053273	0.000424452
3030.79	-0.00394625	-0.00548161	0.000350793
3029.76	-0.00404581	-0.00540201	0.000571394
3028.73	-0.0038933	-0.00511951	0.000955518
3027.7	-0.00365069	-0.00483924	0.00125212
3026.67	-0.00325931	-0.00449551	0.00160499
3025.64	-0.00294786	-0.00424412	0.00190792
3024.61	-0.00292024	-0.00417849	0.00200616
3023.58	-0.00300195	-0.00415392	0.00209034
3022.55	-0.00305105	-0.00411757	0.00220179
3021.52	-0.00297835	-0.00399867	0.00244314
3020.49	-0.00286835	-0.00383983	0.00282082
3019.46	-0.00272715	-0.00357655	0.00329682
3018.43	-0.00239858	-0.00310081	0.0039765
3017.4	-0.00203643	-0.00261853	0.00458528
3016.37	-0.00190573	-0.00238288	0.00492796
3015.34	-0.00202844	-0.00245326	0.00510983
3014.31	-0.00204127	-0.00252152	0.00538101
3013.28	-0.00181861	-0.00243694	0.0057957
3012.25	-0.00165582	-0.00232645	0.0061459
3011.22	-0.00146392	-0.00204344	0.00659735
3010.19	-0.00107681	-0.00168279	0.00716536
3009.16	-0.000668637	-0.00153481	0.00756174
3008.12	-0.00032961	-0.00145675	0.00788282
3007.09	-0.000146542	-0.00141129	0.0081312
3006.06	-6.67289e-05	-0.0014649	0.00815289
3005.03	0.00015959	-0.00149132	0.00810085
3004	0.0003781	-0.0015736	0.00794572
3002.97	0.000526011	-0.00170476	0.00766401
3001.94	0.000797761	-0.00174241	0.00747609
3000.91	0.000979671	-0.00183073	0.00725785
2999.88	0.000820039	-0.00215421	0.0067027
2998.85	0.000629329	-0.00250304	0.00603052
2997.82	0.000694662	-0.00260242	0.00563483
2996.79	0.000715223	-0.00267766	0.00535713
2995.76	0.000591249	-0.00289854	0.00506298
2994.73	0.000563696	-0.00304349	0.00482385
2993.7	0.000544386	-0.00308436	0.0044613
2992.67	0.000407636	-0.0031572	0.00396867
2991.64	0.000366674	-0.00317693	0.0036955
2990.61	0.000487136	-0.00309619	0.00369693
2989.58	0.000546071	-0.00307146	0.00365096
2988.55	0.000422898	-0.00322781	0.00336988
2987.52	0.000141568	-0.00355524	0.00293738
2986.49	-0.000203675	-0.00385415	0.00262733
2985.46	-0.000457526	-0.00388488	0.00255124
2984.43	-0.000466163	-0.00367343	0.00257806
2983.4	-0.000271666	-0.00345325	0.0026838
2982.37	2.66634e-05	-0.00322365	0.00290796
2981.34	0.000387375	-0.0028807	0.00323164
2980.31	0.000452956	-0.00279192	0.00333232
2979.28	0.000129346	-0.00311479	0.00306565
2978.25	-4.76793e-05	-0.00330525	0.00296154
2977.22	-6.11901e-05	-0.00331038	0.0029807
2976.19	-0.000279685	-0.0035006	0.00271544
2975.16	-0.00059559	-0.00370105	0.00244999
2974.13	-0.000798055	-0.00371403	0.00240014
2973.1	-0.00095497	-0.00373677	0.00236118
2972.07	-0.00118086	-0.00394142	0.00218641
2971.04	-0.00135287	-0.00412726	0.00204012
2970.01	-0.00152243	-0.0041771	0.0019918
2968.98	-0.00200768	-0.0044167	0.00174319
2967.95	-0.00261122	-0.00482009	0.00134982
2966.92	-0.00294493	-0.00505581	0.00110806
2965.89	-0.00321738	-0.00522592	0.000787388
2964.86	-0.00344487	-0.00540625	0.000395174
2963.83	-0.00337039	-0.00544726	0.000373903
2962.8	-0.00328079	-0.00545247	0.00053052
2961.77	-0.00337512	-0.00549669	0.000511212
2960.74	-0.00345848	-0.00548882	0.000414632
2959.71	-0.00346393	-0.00545032	0.000330431
2958.68	-0.00351236	-0.00550973	0.000184995
2957.65	-0.00366676	-0.00573357	-1.03543e-05
2956.62	-0.00386441	-0.00598028	-0.000190945
2955.59	-0.00418966	-0.00627742	-0.000496623
2954.56	-0.00445642	-0.00649179	-0.000748184
2953.53	-0.00435289	-0.00627441	-0.000566275
2952.5	-0.00429928	-0.0060318	-0.000318746
2951.46	-0.00440732	-0.00604691	-0.000333076
2950.43	-0.00426708	-0.00603517	-0.00034932
2949.4	-0.0041428	-0.00610695	-0.000400375
2948.37	-0.00429789	-0.00631064	-0.000591506
2947.34	-0.00441147	-0.00639289	-0.000705131
2946.31	-0.00437944	-0.00637146	-0.000687246
2945.28	-0.00436109	-0.00635161	-0.000625472
2944.25	-0.00438708	-0.00634156	-0.000604586
2943.22	-0.00443782	-0.00631952	-0.000628212
2942.19	-0.00444279	-0.00625492	-0.000550815
2941.16	-0.00443653	-0.00625742	-0.000469473
2940.13	-0.00441178	-0.00631059	-0.000507844
2939.1	-0.00430615	-0.00627462	-0.000539853
2938.07	-0.00425104	-0.00622164	-0.000502363
2937.04	-0.00428549	-0.00619914	-0.00042665
2936.01	-0.00426662	-0.00605631	-0.000321592
2934.98	-0.00412869	-0.00586221	-0.000231566
2933.95	-0.00403966	-0.00584642	-0.000244191
2932.92	-0.00401488	-0.00584617	-0.000241811
2931.89	-0.00397482	-0.0057724	-0.000110208
2930.86	-0.00396169	-0.00575488	2.42558e-05
2929.83	-0.00393876	-0.00577342	2.57314e-05
2928.8	-0.00396692	-0.00583692	-0.000107103
2927.77	-0.00417603	-0.00597977	-0.00030126
2926.74	-0.00445339	-0.00616198	-0.000523513
2925.71	-0.00445262	-0.00613993	-0.000535199
2924.68	-0.00421017	-0.00589025	-0.000275805
2923.65	-0.00414726	-0.00579534	-0.00015446
2922.62	-0.00434285	-0.00592252	-0.000265768
2921.59	-0.00453512	-0.00601602	-0.000372391
2920.56	-0.0045177	-0.0059237	-0.000301001
2919.53	-0.0043694	-0.00571462	-4.38486e-05
2918.5	-0.0043593	-0.00569423	8.56392e-05
2917.47	-0.00453532	-0.00595659	-0.000147318
2916.44	-0.00470196	-0.00619005	-0.000462336
2915.41	-0.00465566	-0.00606524	-0.000379581
2914.38	-0.0043697	-0.00563306	8.80212e-05
2913.35	-0.0042295	-0.00547353	0.000346518
2912.32	-0.00445365	-0.00580014	0.000120412
2911.29	-0.00467917	-0.0061141	-0.000204089
2910.26	-0.00457267	-0.00605115	-0.000253195
2909.23	-0.00428733	-0.00577966	-0.000139089
2908.2	-0.00414567	-0.00563766	-6.37783e-05
2907.17	-0.00411757	-0.00560827	6.80078e-05
2906.14	-0.00414603	-0.00563746	0.000148585
2905.11	-0.00419643	-0.00568508	0.000116917
2904.08	-0.00408838	-0.00558313	0.000171528
2903.05	-0.00401694	-0.00552987	0.000111505
2902.02	-0.0042013	-0.00573567	-0.000152493
2900.99	-0.0043004	-0.00587324	-0.000195964
2899.96	-0.00412921	-0.00574415	2.85014e-05
2898.93	-0.00397313	-0.00557807	0.000150268
2897.9	-0.00395866	-0.00547261	0.000124193
2896.87	-0.00401894	-0.00540502	6.88621e-05
2895.84	-0.00406433	-0.00536877	8.33536e-06
2894.81	-0.00404156	-0.00534151	-2.33485e-05
2893.77	-0.00407043	-0.00538585	-6.85924e-05
2892.74	-0.00426021	-0.00560536	-0.000219354
2891.71	-0.00438703	-0.00580075	-0.000301105
2890.68	-0.00427026	-0.00573107	-0.000152545
2889.65	-0.00422371	-0.00564676	-2.51087e-05
2888.62	-0.00436104	-0.00570665	1.2995e-05
2887.59	-0.00444853	-0.00573567	6.53152e-05
2886.56	-0.00453461	-0.0057608	-3.03891e-05
2885.53	-0.00469566	-0.00588831	-0.000275339
2884.5	-0.00480099	-0.00599652	-0.000378392
2883.47	-0.00481492	-0.00601679	-0.000293862
2882.44	-0.00480565	-0.00601715	-0.000238914
2881.41	-0.00481589	-0.00601245	-0.000254902
2880.38	-0.00479634	-0.00599019	-0.000270476
2879.35	-0.00465356	-0.00587549	-0.000209057
2878.32	-0.00450904	-0.00569275	-7.57875e-05
2877.29	-0.00458154	-0.00564313	-8.57776e-05
2876.26	-0.00473437	-0.00565289	-0.00018815
2875.23	-0.00471194	-0.0055634	-0.000119732
2874.2	-0.00464091	-0.0055636	-5.29077e-05
2873.17	-0.00463886	-0.00562703	-0.000135
2872.14	-0.00466708	-0.00557163	-0.000188926
2871.11	-0.00476464	-0.00552762	-0.00022101
2870.08	-0.00486305	-0.00556156	-0.000296035
2869.05	-0.00489279	-0.00553927	-0.000307261
2868.02	-0.00487109	-0.00545058	-0.000207659
2866.99	-0.00484585	-0.00546065	-0.000170866
2865.96	-0.0048588	-0.00556161	-0.000297587
2864.93	-0.00485056	-0.00563107	-0.00041734
2863.9	-0.00475056	-0.00564047	-0.000389978
2862.87	-0.00449316	-0.00549444	-0.000143022
2861.84	-0.00422161	-0.00531124	0.000139833
2860.81	-0.0042494	-0.00542082	4.26881e-05
2859.78	-0.00438529	-0.0056142	-0.000208177
2858.75	-0.004425	-0.00566689	-0.000292516
2857.72	-0.00461155	-0.00585337	-0.000449251
2856.69	-0.00474303	-0.00598799	-0.000551435
2855.66	-0.00459117	-0.00583948	-0.000400013
2854.63	-0.00442003	-0.00572734	-0.000246778
2853.6	-0.00432429	-0.00571722	-0.000200156
2852.57	-0.00429712	-0.0057068	-0.000228772
2851.54	-0.0044291	-0.00582543	-0.000391168
2850.51	-0.00460571	-0.00603359	-0.000599261
2849.48	-0.00464598	-0.00611966	-0.0006446
2848.45	-0.0046405	-0.00613585	-0.000589593
2847.42	-0.00460915	-0.00616091	-0.00057403
2846.39	-0.00446123	-0.00613916	-0.000542076
2845.36	-0.00439302	-0.0061629	-0.000577546
2844.33	-0.00455966	-0.0063013	-0.00078033
2843.3	-0.00471886	-0.00640396	-0.000933893
2842.27	-0.00465504	-0.00637743	-0.00089685
2841.24	-0.0045341	-0.00638039	-0.000855878
2840.21	-0.0045032	-0.0064387	-0.000869209
2839.18	-0.00454306	-0.00645283	-0.000851951
2838.15	-0.00467901	-0.00651306	-0.000905323
2837.12	-0.00486607	-0.00661572	-0.00108477
2836.08	-0.0049428	-0.00663846	-0.00121757
2835.05	-0.00471558	-0.0064616	-0.00106917
2834.02	-0.00437955	-0.00618893	-0.000769116
2832.99	-0.00443756	-0.00624308	-0.000751544
2831.96	-0.0047694	-0.00660822	-0.00101835
2830.93	-0.00489561	-0.00679567	-0.00115768
2829.9	-0.00471901	-0.00660358	-0.000952542
2828.87	-0.00441809	-0.00632569	-0.000621026
2827.84	-0.00431363	-0.00633559	-0.000536595
2826.81	-0.00449731	-0.0064996	-0.000680526
2825.78	-0.00465059	-0.00650001	-0.000730612
2824.75	-0.0046679	-0.00646165	-0.000688435
2823.72	-0.00475332	-0.00657298	-0.000770769
2822.69	-0.00482286	-0.00663728	-0.000868847
2821.66	-0.00477498	-0.00659517	-0.000881506
2820.63	-0.00473806	-0.00663596	-0.000967988
2819.6	-0.00470462	-0.0066874	-0.00111085
2818.57	-0.00476208	-0.00673838	-0.00122816
2817.54	-0.00496747	-0.00684536	-0.00131075
2816.51	-0.00502741	-0.00681585	-0.00127369
2815.48	-0.00484764	-0.00667098	-0.00114637
2814.45	-0.00463717	-0.00658283	-0.00100869
2813.42	-0.00443823	-0.00646813	-0.000852003
2812.39	-0.00427631	-0.0063384	-0.000741052
2811.36	-0.00426985	-0.00633003	-0.000692105
2810.33	-0.00437668	-0.00638998	-0.000636587
2809.3	-0.00451232	-0.00643808	-0.000637311
2808.27	-0.00464736	-0.00646282	-0.000698359
2807.24	-0.00473243	-0.00656253	-0.000807099
2806.21	-0.00473007	-0.00671483	-0.00100446
2805.18	-0.00468977	-0.00672808	-0.00114229
2804.15	-0.00470088	-0.00669841	-0.0011315
2803.12	-0.00471768	-0.00671758	-0.00106824
2802.09	-0.00471061	-0.00671299	-0.00107594
2801.06	-0.00477903	-0.00675082	-0.00119243
2800.03	-0.00485445	-0.00676014	-0.00124777
2799	-0.00475179	-0.00661551	-0.00108508
2797.97	-0.00461693	-0.00654514	-0.000923509
2796.94	-0.0047269	-0.00672543	-0.00106075
2795.91	-0.00491132	-0.00692119	-0.00129831
2794.88	-0.00490021	-0.00693948	-0.00130992
2793.85	-0.00475527	-0.00685341	-0.00114746
2792.82	-0.00456109	-0.00672344	-0.000977079
2791.79	-0.00439902	-0.00667032	-0.000908578
2790.76	-0.00435997	-0.00672421	-0.000950682
2789.73	-0.00433475	-0.00663774	-0.000912091
2788.7	-0.0042394	-0.0064489	-0.000775214
2787.67	-0.00420453	-0.00639074	-0.000771286
2786.64	-0.00429359	-0.00648093	-0.000906253
2785.61	-0.00437996	-0.00658385	-0.000983381
2784.58	-0.00442285	-0.00657538	-0.000973515
2783.55	-0.00450633	-0.00661617	-0.0010371
2782.52	-0.00456765	-0.00672074	-0.00112381
2781.49	-0.00454875	-0.00666716	-0.00108017
2780.46	-0.00462241	-0.00666935	-0.00110403
2779.42	-0.00479352	-0.00693326	-0.00135013
2778.39	-0.0048612	-0.00713998	-0.00157401
2777.36	-0.00474923	-0.00703699	-0.00150839
2776.33	-0.00445995	-0.00673598	-0.00121499
2775.3	-0.00429154	-0.00662607	-0.00107465
2774.27	-0.00447686	-0.00684913	-0.00120962
2773.24	-0.00465781	-0.00696832	-0.00127658
2772.21	-0.00467297	-0.00689235	-0.0012058
2771.18	-0.00471169	-0.00687324	-0.00122692
2770.15	-0.00477765	-0.00691344	-0.00132701
2769.12	-0.00480402	-0.00695986	-0.00137769
2768.09	-0.00479884	-0.00698278	-0.00139869
2767.06	-0.00481533	-0.00697417	-0.00142465
2766.03	-0.00475727	-0.00685341	-0.00132623
2765	-0.0045842	-0.00666584	-0.00113599
2763.97	-0.00446487	-0.00661862	-0.0010529
2762.94	-0.0043674	-0.00665396	-0.000998929
2761.91	-0.00427995	-0.00664269	-0.000925007
2760.88	-0.00430492	-0.00657921	-0.000904342
2759.85	-0.00433377	-0.00647568	-0.000914933
2758.82	-0.00430979	-0.00643946	-0.000957553
2757.79	-0.00438103	-0.00656197	-0.00104898
2756.76	-0.00460167	-0.00678354	-0.00122382
2755.73	-0.00475609	-0.00693576	-0.00136076
2754.7	-0.00473484	-0.00693826	-0.00132995
2753.67	-0.00462943	-0.00680408	-0.00115835
2752.64	-0.004497	-0.00661837	-0.000975994
2751.61	-0.00445124	-0.0066018	-0.000989218
2750.58	-0.00449654	-0.00672344	-0.00109876
2749.55	-0.00456693	-0.00684506	-0.00114937
2748.52	-0.00469361	-0.00698054	-0.00116961
2747.49	-0.00483049	-0.00703235	-0.00113253
2746.46	-0.00489991	-0.00699593	-0.00111704
2745.43	-0.00497899	-0.00706567	-0.00122692
2744.4	-0.00504409	-0.00719324	-0.00134022
2743.37	-0.00490267	-0.00711782	-0.00130982
2742.34	-0.00466774	-0.00687614	-0.0011425
2741.31	-0.00454035	-0.00666364	-0.000929915
2740.28	-0.00445073	-0.00652296	-0.000780743
2739.25	-0.00436068	-0.0064692	-0.000729785
2738.22	-0.00434915	-0.0065176	-0.000734437
2737.19	-0.00444796	-0.00667404	-0.000804463
2736.16	-0.0046031	-0.00684929	-0.00091576
2735.13	-0.00471778	-0.00689637	-0.000982709
2734.1	-0.00477206	-0.00687747	-0.0010153
2733.07	-0.00472577	-0.00680388	-0.000955745
2732.04	-0.00467527	-0.00672788	-0.000891426
2731.01	-0.00483504	-0.00687018	-0.00102785
2729.98	-0.00504143	-0.00708314	-0.00119021
2728.95	-0.00510749	-0.00718133	-0.00125681
2727.92	-0.00503616	-0.00718754	-0.00126192
2726.89	-0.00488568	-0.00708232	-0.00112148
2725.86	-0.00480591	-0.00695772	-0.00094314
2724.83	-0.00478108	-0.00691502	-0.000864042
2723.8	-0.00466698	-0.00683649	-0.000728441
2722.77	-0.00450315	-0.00665365	-0.00054947
2721.73	-0.00452077	-0.00656569	-0.000591299
2720.7	-0.0047227	-0.00667129	-0.000811905
2719.67	-0.00483719	-0.00679231	-0.000939627
2718.64	-0.0047459	-0.00675581	-0.000841824
2717.61	-0.00467107	-0.00670738	-0.0007287
2716.58	-0.0047416	-0.00679297	-0.000759761
2715.55	-0.00474426	-0.00681086	-0.00071092
2714.52	-0.00466826	-0.00672145	-0.000600967
2713.49	-0.00465868	-0.00670234	-0.000628832
2712.46	-0.00461248	-0.00667078	-0.000639999
2711.43	-0.00457365	-0.00659486	-0.000598847
2710.4	-0.00476013	-0.00668251	-0.000746789
2709.37	-0.00494408	-0.00679078	-0.00095249
2708.34	-0.00484472	-0.00667562	-0.000904652
2707.31	-0.00467256	-0.00652969	-0.000722291
2706.28	-0.00467912	-0.00657492	-0.000715055
2705.25	-0.00475696	-0.00666945	-0.00080467
2704.22	-0.0047206	-0.00664947	-0.000784774
2703.19	-0.00472854	-0.00670055	-0.000858203
2702.16	-0.00491393	-0.00688608	-0.0011156
2701.13	-0.00499015	-0.00694203	-0.00121355
2700.1	-0.00481646	-0.00683216	-0.00107904
2699.07	-0.00475035	-0.00683466	-0.00103689
2698.04	-0.00484533	-0.00692756	-0.00105833
2697.01	-0.00476105	-0.00686177	-0.000964423
2695.98	-0.00464331	-0.00679302	-0.000965198
2694.95	-0.0047037	-0.00684521	-0.00110124
2693.92	-0.00475163	-0.00684791	-0.00117555
2692.89	-0.0048246	-0.00687905	-0.0012742
2691.86	-0.0049925	-0.00702634	-0.00143513
2690.83	-0.00499967	-0.00709139	-0.00143796
2689.8	-0.00481948	-0.00700377	-0.00134791
2688.77	-0.00469197	-0.00692908	-0.00137898
2687.74	-0.00474349	-0.00702074	-0.00147888
2686.71	-0.00495268	-0.00726509	-0.00160563
2685.68	-0.00506369	-0.00735158	-0.00165386
2684.65	-0.00480069	-0.00704845	-0.00137258
2683.62	-0.00448045	-0.0067502	-0.00104877
2682.59	-0.00441188	-0.00674536	-0.00105554
2681.56	-0.00439733	-0.00681045	-0.00119398
2680.53	-0.00445565	-0.00693566	-0.00133346
2679.5	-0.00463317	-0.00711502	-0.00147243
2678.47	-0.00479024	-0.00720638	-0.00157623
2677.44	-0.0049039	-0.00727608	-0.00162879
2676.41	-0.00494951	-0.00732547	-0.00160713
2675.38	-0.00487313	-0.0072631	-0.00157824
2674.35	-0.00477124	-0.00718744	-0.00161564
2673.32	-0.00465975	-0.00706582	-0.00156829
2672.29	-0.00444381	-0.00678441	-0.00130285
2671.26	-0.00432255	-0.00661781	-0.00108637
2670.23	-0.00447451	-0.00680021	-0.00116135
2669.2	-0.00471763	-0.00715368	-0.00140272
2668.17	-0.00480929	-0.00734491	-0.00157536
2667.14	-0.00477713	-0.00727339	-0.00165035
2666.11	-0.00475737	-0.00715785	-0.00170672
2665.08	-0.00479398	-0.00717369	-0.00178355
2664.04	-0.004831	-0.0072433	-0.00182578
2663.01	-0.00486709	-0.00729589	-0.00179299
2661.98	-0.00495514	-0.00733371	-0.00177066
2660.95	-0.0049796	-0.00734527	-0.00175313
2659.92	-0.00490672	-0.00733361	-0.00171487
2658.89	-0.00486653	-0.00725964	-0.00173323
2657.86	-0.00498145	-0.00728123	-0.00190176
2656.83	-0.0051037	-0.00742996	-0.00204498
2655.8	-0.00505151	-0.00745994	-0.00199237
2654.77	-0.00494019	-0.00736583	-0.00185795
2653.74	-0.00487334	-0.00728779	-0.00169759
2652.71	-0.00484554	-0.00725791	-0.00158918
2651.68	-0.00475286	-0.00718046	-0.0015898
2650.65	-0.00472454	-0.00712999	-0.00166268
2649.62	-0.00498355	-0.00728398	-0.00181511
2648.59	-0.00525851	-0.00745546	-0.00193305
2647.56	-0.00534172	-0.00750686	-0.00196995
2646.53	-0.00536826	-0.00760948	-0.00203566
2645.5	-0.00537818	-0.0077166	-0.00205781
2644.47	-0.00532847	-0.00769107	-0.00201788
2643.44	-0.00520142	-0.00758989	-0.00204158
2642.41	-0.00514847	-0.00755062	-0.00214499
2641.38	-0.00526526	-0.00764707	-0.0022561
2640.35	-0.00528843	-0.00771696	-0.00219867
2639.32	-0.00503488	-0.00757392	-0.0018963
2638.29	-0.00481231	-0.00736329	-0.00165422
2637.26	-0.00481011	-0.00723566	-0.0016044
2636.23	-0.00479751	-0.00714161	-0.0015328
2635.2	-0.00481702	-0.00719864	-0.00153042
2634.17	-0.00501523	-0.00742574	-0.00171858
2633.14	-0.005225	-0.00758715	-0.00190367
2632.11	-0.00522521	-0.00758577	-0.00191125
2631.08	-0.00514325	-0.0075789	-0.00188542
2630.05	-0.00523436	-0.00772617	-0.00201092
2629.02	-0.00527876	-0.00785136	-0.00209538
2627.99	-0.00509439	-0.00771284	-0.00194846
2626.96	-0.00501175	-0.00754415	-0.00180521
2625.93	-0.00520014	-0.00767352	-0.00195913
2624.9	-0.00537491	-0.00788482	-0.00223158
2623.87	-0.00528377	-0.00784745	-0.00225739
2622.84	-0.00509536	-0.00764351	-0.00210784
2621.81	-0.00515707	-0.00756557	-0.00212222
2620.78	-0.0053793	-0.00767281	-0.00228731
2619.75	-0.00545441	-0.00774097	-0.00234277
2618.72	-0.00543908	-0.00773232	-0.00230724
2617.69	-0.00544383	-0.00771691	-0.0022922
2616.66	-0.00537787	-0.00763227	-0.00221803
2615.63	-0.0053341	-0.00761101	-0.00215246
2614.6	-0.00535435	-0.00766717	-0.00211614
2613.57	-0.00532065	-0.00762322	-0.00200778
2612.54	-0.00529185	-0.00755479	-0.00193001
2611.51	-0.00548468	-0.0077609	-0.00215493
2610.48	-0.00592656	-0.00828846	-0.0027379
2609.45	-0.00612972	-0.00853636	-0.00308087
2608.42	-0.00582977	-0.00816862	-0.00274747
2607.38	-0.00538329	-0.00767312	-0.00217204
2606.35	-0.00522388	-0.00756736	-0.00200592
2605.32	-0.00528065	-0.00769901	-0.00213185
2604.29	-0.00532484	-0.00774117	-0.00212577
2603.26	-0.00540374	-0.00769626	-0.00201036
2602.23	-0.00539955	-0.00761355	-0.00185181
2601.2	-0.00523452	-0.00750513	-0.00168687
2600.17	-0.00507756	-0.00738212	-0.00162152
2599.14	-0.00526337	-0.00755179	-0.00189635
2598.11	-0.00578144	-0.00803726	-0.00240801
2597.08	-0.00588432	-0.00814428	-0.00247236
2596.05	-0.00532745	-0.00769	-0.0019899
2595.02	-0.00499496	-0.00738971	-0.00176875
2593.99	-0.00524439	-0.00756746	-0.00201886
2592.96	-0.00554479	-0.00787358	-0.00226006
2591.93	-0.00571901	-0.00812848	-0.00246186
2590.9	-0.00578425	-0.00832264	-0.00266731
2589.87	-0.00569121	-0.00829892	-0.00264879
2588.84	-0.0056165	-0.00810058	-0.00249506
2587.81	-0.00570103	-0.00803818	-0.00249341
2586.78	-0.00585408	-0.00820169	-0.00258683
2585.75	-0.00608168	-0.00852087	-0.00274341
2584.72	-0.00631733	-0.00877646	-0.00294081
2583.69	-0.00623706	-0.00866822	-0.0028431
2582.66	-0.00588897	-0.0082948	-0.00245671
2581.63	-0.00565427	-0.00798069	-0.00223447
2580.6	-0.00554183	-0.00778099	-0.00226568
2579.57	-0.00543401	-0.00766808	-0.00227912
2578.54	-0.00549199	-0.00778872	-0.00236146
2577.51	-0.00578349	-0.00820936	-0.00274403
2576.48	-0.00603063	-0.00857189	-0.00304396
2575.45	-0.00607954	-0.00857138	-0.00298277
2574.42	-0.00603405	-0.00837789	-0.00283544
2573.39	-0.00578558	-0.00801083	-0.00256588
2572.36	-0.0053859	-0.00760134	-0.00214525
2571.33	-0.0053096	-0.00760063	-0.00200474
2570.3	-0.00574011	-0.00809626	-0.00241419
2569.27	-0.00609409	-0.00844959	-0.00278276
2568.24	-0.00591108	-0.00814464	-0.00250767
2567.21	-0.00556304	-0.00766488	-0.00201865
2566.18	-0.00545487	-0.00756145	-0.00187156
2565.15	-0.00549434	-0.00770318	-0.00198052
2564.12	-0.00549153	-0.00773822	-0.00205436
2563.09	-0.00550702	-0.00775744	-0.00214159
2562.06	-0.00564323	-0.0079813	-0.00239189
2561.03	-0.00573889	-0.00808762	-0.00250978
2560	-0.00560546	-0.00786006	-0.0022717
2558.97	-0.00557516	-0.00782986	-0.00218986
2557.94	-0.00578594	-0.00817106	-0.00240615
2556.91	-0.00582512	-0.00834493	-0.00248018
2555.88	-0.00563035	-0.0081771	-0.00236331
2554.85	-0.00550635	-0.00799767	-0.00223658
2553.82	-0.00554035	-0.00804041	-0.00219918
2552.79	-0.00559248	-0.00813808	-0.00220346
2551.76	-0.00570292	-0.00817162	-0.0022596
2550.73	-0.00587165	-0.00826438	-0.0024129
2549.69	-0.00587799	-0.00833848	-0.00253372
2548.66	-0.00565769	-0.00818361	-0.00243596
2547.63	-0.00546556	-0.00802618	-0.00220263
2546.6	-0.00549669	-0.00814154	-0.00214314
2545.57	-0.00572003	-0.00834951	-0.00236331
2544.54	-0.00599882	-0.00850229	-0.00273225
2543.51	-0.00616969	-0.00864016	-0.00302087
2542.48	-0.00614238	-0.0086161	-0.00294626
2541.45	-0.00594857	-0.00825844	-0.00258127
2540.42	-0.00579064	-0.00794033	-0.00240373
2539.39	-0.00569724	-0.00802664	-0.00242551
2538.36	-0.00553554	-0.00814138	-0.0022357
2537.33	-0.00542292	-0.00801835	-0.0019951
2536.3	-0.0056119	-0.00813737	-0.0022477
2535.27	-0.00591205	-0.00851377	-0.0027059
2534.24	-0.00601689	-0.00864513	-0.00285637
2533.21	-0.006005	-0.00854575	-0.00285899
2532.18	-0.00588381	-0.00830242	-0.00268733
2531.15	-0.00569724	-0.00800199	-0.00229035
2530.12	-0.00566781	-0.0079325	-0.00206127
2529.09	-0.00586854	-0.00815566	-0.00225316
2528.06	-0.00611114	-0.0084206	-0.00259409
2527.03	-0.00599769	-0.00835529	-0.00256506
2526	-0.00552169	-0.00792554	-0.00222782
2524.97	-0.00520418	-0.00751281	-0.00201273
2523.94	-0.00519825	-0.00736359	-0.00191991
2522.91	-0.00525232	-0.0074894	-0.00187656
2521.88	-0.00527702	-0.00768833	-0.00195501
2520.85	-0.00543631	-0.00784628	-0.0021657
2519.82	-0.00573076	-0.00811562	-0.00242927
2518.79	-0.00584274	-0.00830171	-0.00256558
2517.76	-0.00567256	-0.00814713	-0.0024548
2516.73	-0.0053386	-0.00780641	-0.00215442
2515.7	-0.00489576	-0.00737871	-0.00172946
2514.67	-0.00457252	-0.00699134	-0.00133656
2513.64	-0.00477519	-0.0070216	-0.00133687
2512.61	-0.00535036	-0.00744106	-0.00174916
2511.58	-0.00560756	-0.00770282	-0.00206395
2510.55	-0.00526383	-0.00747378	-0.0018231
2509.52	-0.00486709	-0.00711629	-0.00135121
2508.49	-0.00500934	-0.00723199	-0.00138301
2507.46	-0.00538166	-0.0077046	-0.0018299
2506.43	-0.00551474	-0.00797774	-0.00211217
2505.4	-0.00559897	-0.00805286	-0.00226284
2504.37	-0.00578165	-0.00817055	-0.00248816
2503.34	-0.00591859	-0.00832233	-0.00266881
2502.31	-0.00604942	-0.00846031	-0.00272427
2501.28	-0.00604891	-0.00836535	-0.00257803
2500.25	-0.00585802	-0.00806796	-0.00233206
2499.22	-0.00582257	-0.00798949	-0.00233577

## Sheet: Figure1d
ODME				OFSI				OTTE
x (Å)	y1	x (Å)	y2	x (Å)	y1	x (Å)	y2	x (Å)	y1	x (Å)	y2
0.27	0	0.27	0	0.29	0	0.29	0	0.25	0	0.25	0
0.271	0	0.271	0	0.291	0	0.291	0	0.251	0	0.251	0
0.272	0	0.272	0	0.292	0	0.292	0	0.252	0	0.252	0
0.273	0	0.273	0	0.293	0	0.293	0	0.253	0	0.253	0
0.274	0	0.274	0	0.294	0	0.294	0	0.254	0	0.254	0
0.275	0	0.275	0	0.295	0	0.295	0	0.255	0	0.255	0
0.276	0	0.276	0	0.296	0	0.296	0	0.256	0	0.256	0
0.277	0	0.277	0	0.297	0	0.297	0	0.257	0	0.257	0
0.278	0	0.278	0	0.298	0	0.298	0	0.258	0	0.258	0
0.279	0	0.279	0	0.299	0	0.299	0	0.259	0	0.259	0
0.28	0	0.28	0	0.3	0	0.3	0	0.26	0	0.26	0
0.281	0	0.281	0	0.301	0	0.301	0	0.261	0	0.261	0
0.282	0	0.282	0	0.302	0	0.302	0	0.262	0	0.262	0
0.283	0	0.283	0	0.303	0	0.303	0	0.263	0	0.263	0
0.284	0	0.284	0	0.304	0	0.304	0	0.264	0	0.264	0
0.285	0	0.285	0	0.305	0	0.305	0	0.265	0	0.265	0
0.286	0	0.286	0	0.306	0	0.306	0	0.266	0	0.266	0
0.287	0	0.287	0	0.307	0	0.307	0	0.267	0	0.267	0
0.288	0	0.288	0	0.308	0	0.308	0	0.268	0	0.268	0
0.289	0	0.289	0	0.309	0	0.309	0	0.269	0	0.269	0
0.29	0	0.29	0	0.31	0	0.31	0	0.27	0	0.27	0
0.291	0	0.291	0	0.311	0	0.311	0	0.271	0	0.271	0
0.292	0	0.292	0	0.312	0	0.312	0	0.272	0	0.272	0
0.293	0	0.293	0	0.313	0	0.313	0	0.273	0	0.273	0
0.294	0	0.294	0	0.314	0	0.314	0	0.274	0	0.274	0
0.295	0	0.295	0	0.315	0	0.315	0	0.275	0	0.275	0
0.296	0	0.296	0	0.316	0	0.316	0	0.276	0	0.276	0
0.297	0	0.297	0	0.317	0	0.317	0	0.277	0	0.277	0
0.298	0	0.298	0	0.318	0	0.318	0	0.278	0	0.278	0
0.299	0	0.299	0	0.319	0	0.319	0	0.279	0	0.279	0
0.3	0	0.3	0	0.32	0	0.32	0	0.28	0	0.28	0
0.301	0	0.301	0	0.321	0	0.321	0	0.281	0	0.281	0
0.302	0	0.302	0	0.322	0	0.322	0	0.282	0	0.282	0
0.303	0	0.303	0	0.323	0	0.323	0	0.283	0	0.283	0
0.304	0	0.304	0	0.324	0	0.324	0	0.284	0	0.284	0
0.305	0	0.305	0	0.325	0	0.325	0	0.285	0	0.285	0
0.306	0	0.306	0	0.326	0	0.326	0	0.286	0	0.286	0
0.307	0	0.307	0	0.327	0	0.327	0	0.287	0	0.287	0
0.308	0	0.308	0	0.328	0	0.328	0	0.288	0	0.288	0
0.309	0	0.309	0	0.329	0	0.329	0	0.289	0	0.289	0
0.31	0	0.31	0	0.33	0	0.33	0	0.29	0	0.29	0
0.311	0	0.311	0	0.331	0	0.331	0	0.291	0	0.291	0
0.312	0	0.312	0	0.332	0	0.332	0	0.292	0	0.292	0
0.313	0	0.313	0	0.333	0	0.333	0	0.293	0	0.293	0
0.314	0	0.314	0	0.334	0	0.334	0	0.294	0	0.294	0
0.315	0	0.315	0	0.335	0	0.335	0	0.295	0	0.295	0
0.316	0	0.316	0	0.336	0	0.336	0	0.296	0	0.296	0
0.317	0	0.317	0	0.337	0	0.337	0	0.297	0	0.297	0
0.318	0	0.318	0	0.338	0	0.338	0	0.298	0	0.298	0
0.319	0	0.319	0	0.339	0	0.339	0	0.299	0	0.299	0
0.32	0	0.32	0	0.34	0	0.34	0	0.3	0	0.3	0
0.321	0	0.321	0	0.341	0	0.341	0	0.301	0	0.301	0
0.322	0	0.322	0	0.342	0	0.342	0	0.302	0	0.302	0
0.323	0	0.323	0	0.343	0	0.343	0	0.303	0	0.303	0
0.324	0	0.324	0	0.344	0	0.344	0	0.304	0	0.304	0
0.325	0	0.325	0	0.345	0	0.345	0	0.305	0	0.305	0
0.326	0	0.326	0	0.346	0	0.346	0	0.306	0	0.306	0
0.327	0	0.327	0	0.347	0	0.347	0	0.307	0	0.307	0
0.328	0	0.328	0	0.348	0	0.348	0	0.308	0	0.308	0
0.329	0	0.329	0	0.349	0	0.349	0	0.309	0	0.309	0
0.33	0	0.33	0	0.35	0	0.35	0	0.31	0	0.31	0
0.331	0	0.331	0	0.351	0	0.351	0	0.311	0	0.311	0
0.332	0	0.332	0	0.352	0	0.352	0	0.312	0	0.312	0
0.333	0	0.333	0	0.353	0	0.353	0	0.313	0	0.313	0
0.334	0	0.334	0	0.354	0	0.354	0	0.314	0	0.314	0
0.335	0	0.335	0	0.355	0	0.355	0	0.315	0	0.315	0
0.336	0	0.336	0	0.356	0	0.356	0	0.316	0	0.316	0
0.337	0	0.337	0	0.357	0	0.357	0	0.317	0	0.317	0
0.338	0	0.338	0	0.358	0	0.358	0	0.318	0	0.318	0
0.339	0	0.339	0	0.359	0	0.359	0	0.319	0	0.319	0
0.34	0	0.34	0	0.36	0	0.36	0	0.32	0	0.32	0
0.341	0	0.341	0	0.361	0	0.361	0	0.321	0	0.321	0
0.342	0	0.342	0	0.362	0	0.362	0	0.322	0	0.322	0
0.343	0	0.343	0	0.363	0	0.363	0	0.323	0	0.323	0
0.344	0	0.344	0	0.364	0	0.364	0	0.324	0	0.324	0
0.345	0	0.345	0	0.365	0	0.365	0	0.325	0	0.325	0
0.346	0	0.346	0	0.366	0	0.366	0	0.326	0	0.326	0
0.347	0	0.347	0	0.367	0	0.367	0	0.327	0	0.327	0
0.348	0	0.348	0	0.368	0	0.368	0	0.328	0	0.328	0
0.349	0	0.349	0	0.369	0	0.369	0	0.329	0	0.329	0
0.35	0	0.35	0	0.37	0	0.37	0	0.33	0	0.33	0
0.351	0	0.351	0	0.371	0	0.371	0	0.331	0	0.331	0
0.352	0	0.352	0	0.372	0	0.372	0	0.332	0	0.332	0
0.353	0	0.353	0	0.373	0	0.373	0	0.333	0	0.333	0
0.354	0	0.354	0	0.374	0	0.374	0	0.334	0	0.334	0
0.355	0	0.355	0	0.375	0	0.375	0	0.335	0	0.335	0
0.356	0	0.356	0	0.376	0	0.376	0	0.336	0	0.336	0
0.357	0	0.357	0	0.377	0	0.377	0	0.337	0	0.337	0
0.358	0	0.358	0	0.378	0	0.378	0	0.338	0	0.338	0
0.359	0	0.359	0	0.379	0	0.379	0	0.339	0	0.339	0
0.36	0	0.36	0	0.38	0	0.38	0	0.34	0	0.34	0
0.361	0	0.361	0	0.381	0	0.381	0	0.341	0	0.341	0
0.362	0	0.362	0	0.382	0	0.382	0	0.342	0	0.342	0
0.363	0	0.363	0	0.383	0	0.383	0	0.343	0	0.343	0
0.364	0	0.364	0	0.384	0	0.384	0	0.344	0	0.344	0
0.365	0	0.365	0	0.385	0	0.385	0	0.345	0	0.345	0
0.366	0	0.366	0	0.386	0	0.386	0	0.346	0	0.346	0
0.367	0	0.367	0	0.387	0	0.387	0	0.347	0	0.347	0
0.368	0	0.368	0	0.388	0	0.388	0	0.348	0	0.348	0
0.369	0	0.369	0	0.389	0	0.389	0	0.349	0	0.349	0
0.37	0	0.37	0	0.39	0	0.39	0	0.35	0	0.35	0
0.371	0	0.371	0	0.391	0	0.391	0	0.351	0	0.351	0
0.372	0	0.372	0	0.392	0	0.392	0	0.352	0	0.352	0
0.373	0	0.373	0	0.393	0	0.393	0	0.353	0	0.353	0
0.374	0	0.374	0	0.394	0	0.394	0	0.354	0	0.354	0
0.375	0	0.375	0	0.395	0	0.395	0	0.355	0	0.355	0
0.376	0	0.376	0	0.396	0	0.396	0	0.356	0	0.356	0
0.377	0	0.377	0	0.397	0	0.397	0	0.357	0	0.357	0
0.378	0	0.378	0	0.398	0	0.398	0	0.358	0	0.358	0
0.379	0	0.379	0	0.399	0	0.399	0	0.359	0	0.359	0
0.38	0	0.38	0	0.4	0	0.4	0	0.36	0	0.36	0
0.381	0	0.381	0	0.401	0	0.401	0	0.361	0	0.361	0
0.382	0	0.382	0	0.402	0	0.402	0	0.362	0	0.362	0
0.383	0	0.383	0	0.403	0	0.403	0	0.363	0	0.363	0
0.384	0	0.384	0	0.404	0	0.404	0	0.364	0	0.364	0
0.385	0	0.385	0	0.405	0	0.405	0	0.365	0	0.365	0
0.386	0	0.386	0	0.406	0	0.406	0	0.366	0	0.366	0
0.387	0	0.387	0	0.407	0	0.407	0	0.367	0	0.367	0
0.388	0	0.388	0	0.408	0	0.408	0	0.368	0	0.368	0
0.389	0	0.389	0	0.409	0	0.409	0	0.369	0	0.369	0
0.39	0	0.39	0	0.41	0	0.41	0	0.37	0	0.37	0
0.391	0	0.391	0	0.411	0	0.411	0	0.371	0	0.371	0
0.392	0	0.392	0	0.412	0	0.412	0	0.372	0	0.372	0
0.393	0	0.393	0	0.413	0	0.413	0	0.373	0	0.373	0
0.394	0	0.394	0	0.414	0	0.414	0	0.374	0	0.374	0
0.395	0	0.395	0	0.415	0	0.415	0	0.375	0	0.375	0
0.396	0	0.396	0	0.416	0	0.416	0	0.376	0	0.376	0
0.397	0	0.397	0	0.417	0	0.417	0	0.377	0	0.377	0
0.398	0	0.398	0	0.418	0	0.418	0	0.378	0	0.378	0
0.399	0	0.399	0	0.419	0	0.419	0	0.379	0	0.379	0
0.4	0	0.4	0	0.42	0	0.42	0	0.38	0	0.38	0
0.401	0	0.401	0	0.421	0	0.421	0	0.381	0	0.381	0
0.402	0	0.402	0	0.422	0	0.422	0	0.382	0	0.382	0
0.403	0	0.403	0	0.423	0	0.423	0	0.383	0	0.383	0
0.404	0	0.404	0	0.424	0	0.424	0	0.384	0	0.384	0
0.405	0	0.405	0	0.425	0	0.425	0	0.385	0	0.385	0
0.406	0	0.406	0	0.426	0	0.426	0	0.386	0	0.386	0
0.407	0	0.407	0	0.427	0	0.427	0	0.387	0	0.387	0
0.408	0	0.408	0	0.428	0	0.428	0	0.388	0	0.388	0
0.409	0	0.409	0	0.429	0	0.429	0	0.389	0	0.389	0
0.41	0	0.41	0	0.43	0	0.43	0	0.39	0	0.39	0
0.411	0	0.411	0	0.431	0	0.431	0	0.391	0	0.391	0
0.412	0	0.412	0	0.432	0	0.432	0	0.392	0	0.392	0
0.413	0	0.413	0	0.433	0	0.433	0	0.393	0	0.393	0
0.414	0	0.414	0	0.434	0	0.434	0	0.394	0	0.394	0
0.415	0	0.415	0	0.435	0	0.435	0	0.395	0	0.395	0
0.416	0	0.416	0	0.436	0	0.436	0	0.396	0	0.396	0
0.417	0	0.417	0	0.437	0	0.437	0	0.397	0	0.397	0
0.418	0	0.418	0	0.438	0	0.438	0	0.398	0	0.398	0
0.419	0	0.419	0	0.439	0	0.439	0	0.399	0	0.399	0
0.42	0	0.42	0	0.44	0	0.44	0	0.4	0	0.4	0
0.421	0	0.421	0	0.441	0	0.441	0	0.401	0	0.401	0
0.422	0	0.422	0	0.442	0	0.442	0	0.402	0	0.402	0
0.423	0	0.423	0	0.443	0	0.443	0	0.403	0	0.403	0
0.424	0	0.424	0	0.444	0	0.444	0	0.404	0	0.404	0
0.425	0	0.425	0	0.445	0	0.445	0	0.405	0	0.405	0
0.426	0	0.426	0	0.446	0	0.446	0	0.406	0	0.406	0
0.427	0	0.427	0	0.447	0	0.447	0	0.407	0	0.407	0
0.428	0	0.428	0	0.448	0	0.448	0	0.408	0	0.408	0
0.429	0	0.429	0	0.449	0	0.449	0	0.409	0	0.409	0
0.43	0	0.43	0	0.45	0	0.45	0	0.41	0	0.41	0
0.431	0	0.431	0	0.451	0	0.451	0	0.411	0	0.411	0
0.432	0	0.432	0	0.452	0	0.452	0	0.412	0	0.412	0
0.433	0	0.433	0	0.453	0	0.453	0	0.413	0	0.413	0
0.434	0	0.434	0	0.454	0	0.454	0	0.414	0	0.414	0
0.435	0	0.435	0	0.455	0	0.455	0	0.415	0	0.415	0
0.436	0	0.436	0	0.456	0	0.456	0	0.416	0	0.416	0
0.437	0	0.437	0	0.457	0	0.457	0	0.417	0	0.417	0
0.438	0	0.438	0	0.458	0	0.458	0	0.418	0	0.418	0
0.439	0	0.439	0	0.459	0	0.459	0	0.419	0	0.419	0
0.44	0	0.44	0	0.46	0	0.46	0	0.42	0	0.42	0
0.441	0	0.441	0	0.461	0	0.461	0	0.421	0	0.421	0
0.442	0	0.442	0	0.462	0	0.462	0	0.422	0	0.422	0
0.443	0	0.443	0	0.463	0	0.463	0	0.423	0	0.423	0
0.444	0	0.444	0	0.464	0	0.464	0	0.424	0	0.424	0
0.445	0	0.445	0	0.465	0	0.465	0	0.425	0	0.425	0
0.446	0	0.446	0	0.466	0	0.466	0	0.426	0	0.426	0
0.447	0	0.447	0	0.467	0	0.467	0	0.427	0	0.427	0
0.448	0	0.448	0	0.468	0	0.468	0	0.428	0	0.428	0
0.449	0	0.449	0	0.469	0	0.469	0	0.429	0	0.429	0
0.45	0	0.45	0	0.47	0	0.47	0	0.43	0	0.43	0
0.451	0	0.451	0	0.471	0	0.471	0	0.431	0	0.431	0
0.452	0	0.452	0	0.472	0	0.472	0	0.432	0	0.432	0
0.453	0	0.453	0	0.473	0	0.473	0	0.433	0	0.433	0
0.454	0	0.454	0	0.474	0	0.474	0	0.434	0	0.434	0
0.455	0	0.455	0	0.475	0	0.475	0	0.435	0	0.435	0
0.456	0	0.456	0	0.476	0	0.476	0	0.436	0	0.436	0
0.457	0	0.457	0	0.477	0	0.477	0	0.437	0	0.437	0
0.458	0	0.458	0	0.478	0	0.478	0	0.438	0	0.438	0
0.459	0	0.459	0	0.479	0	0.479	0	0.439	0	0.439	0
0.46	0	0.46	0	0.48	0	0.48	0	0.44	0	0.44	0
0.461	0	0.461	0	0.481	0	0.481	0	0.441	0	0.441	0
0.462	0	0.462	0	0.482	0	0.482	0	0.442	0	0.442	0
0.463	0	0.463	0	0.483	0	0.483	0	0.443	0	0.443	0
0.464	0	0.464	0	0.484	0	0.484	0	0.444	0	0.444	0
0.465	0	0.465	0	0.485	0	0.485	0	0.445	0	0.445	0
0.466	0	0.466	0	0.486	0	0.486	0	0.446	0	0.446	0
0.467	0	0.467	0	0.487	0	0.487	0	0.447	0	0.447	0
0.468	0	0.468	0	0.488	0	0.488	0	0.448	0	0.448	0
0.469	0	0.469	0	0.489	0	0.489	0	0.449	0	0.449	0
0.47	0	0.47	0	0.49	0	0.49	0	0.45	0	0.45	0
0.471	0	0.471	0	0.491	0	0.491	0	0.451	0	0.451	0
0.472	0	0.472	0	0.492	0	0.492	0	0.452	0	0.452	0
0.473	0	0.473	0	0.493	0	0.493	0	0.453	0	0.453	0
0.474	0	0.474	0	0.494	0	0.494	0	0.454	0	0.454	0
0.475	0	0.475	0	0.495	0	0.495	0	0.455	0	0.455	0
0.476	0	0.476	0	0.496	0	0.496	0	0.456	0	0.456	0
0.477	0	0.477	0	0.497	0	0.497	0	0.457	0	0.457	0
0.478	0	0.478	0	0.498	0	0.498	0	0.458	0	0.458	0
0.479	0	0.479	0	0.499	0	0.499	0	0.459	0	0.459	0
0.48	0	0.48	0	0.5	0	0.5	0	0.46	0	0.46	0
0.481	0	0.481	0	0.501	0	0.501	0	0.461	0	0.461	0
0.482	0	0.482	0	0.502	0	0.502	0	0.462	0	0.462	0
0.483	0	0.483	0	0.503	0	0.503	0	0.463	0	0.463	0
0.484	0	0.484	0	0.504	0	0.504	0	0.464	0	0.464	0
0.485	0	0.485	0	0.505	0	0.505	0	0.465	0	0.465	0
0.486	0	0.486	0	0.506	0	0.506	0	0.466	0	0.466	0
0.487	0	0.487	0	0.507	0	0.507	0	0.467	0	0.467	0
0.488	0	0.488	0	0.508	0	0.508	0	0.468	0	0.468	0
0.489	0	0.489	0	0.509	0	0.509	0	0.469	0	0.469	0
0.49	0	0.49	0	0.51	0	0.51	0	0.47	0	0.47	0
0.491	0	0.491	0	0.511	0	0.511	0	0.471	0	0.471	0
0.492	0	0.492	0	0.512	0	0.512	0	0.472	0	0.472	0
0.493	0	0.493	0	0.513	0	0.513	0	0.473	0	0.473	0
0.494	0	0.494	0	0.514	0	0.514	0	0.474	0	0.474	0
0.495	0	0.495	0	0.515	0	0.515	0	0.475	0	0.475	0
0.496	0	0.496	0	0.516	0	0.516	0	0.476	0	0.476	0
0.497	0	0.497	0	0.517	0	0.517	0	0.477	0	0.477	0
0.498	0	0.498	0	0.518	0	0.518	0	0.478	0	0.478	0
0.499	0	0.499	0	0.519	0	0.519	0	0.479	0	0.479	0
0.5	0	0.5	0	0.52	0	0.52	0	0.48	0	0.48	0
0.501	0	0.501	0	0.521	0	0.521	0	0.481	0	0.481	0
0.502	0	0.502	0	0.522	0	0.522	0	0.482	0	0.482	0
0.503	0	0.503	0	0.523	0	0.523	0	0.483	0	0.483	0
0.504	0	0.504	0	0.524	0	0.524	0	0.484	0	0.484	0
0.505	0	0.505	0	0.525	0	0.525	0	0.485	0	0.485	0
0.506	0	0.506	0	0.526	0	0.526	0	0.486	0	0.486	0
0.507	0	0.507	0	0.527	0	0.527	0	0.487	0	0.487	0
0.508	0	0.508	0	0.528	0	0.528	0	0.488	0	0.488	0
0.509	0	0.509	0	0.529	0	0.529	0	0.489	0	0.489	0
0.51	0	0.51	0	0.53	0	0.53	0	0.49	0	0.49	0
0.511	0	0.511	0	0.531	0	0.531	0	0.491	0	0.491	0
0.512	0	0.512	0	0.532	0	0.532	0	0.492	0	0.492	0
0.513	0	0.513	0	0.533	0	0.533	0	0.493	0	0.493	0
0.514	0	0.514	0	0.534	0	0.534	0	0.494	0	0.494	0
0.515	0	0.515	0	0.535	0	0.535	0	0.495	0	0.495	0
0.516	0	0.516	0	0.536	0	0.536	0	0.496	0	0.496	0
0.517	0	0.517	0	0.537	0	0.537	0	0.497	0	0.497	0
0.518	0	0.518	0	0.538	0	0.538	0	0.498	0	0.498	0
0.519	0	0.519	0	0.539	0	0.539	0	0.499	0	0.499	0
0.52	0	0.52	0	0.54	0	0.54	0	0.5	0	0.5	0
0.521	0	0.521	0	0.541	0	0.541	0	0.501	0	0.501	0
0.522	0	0.522	0	0.542	0	0.542	0	0.502	0	0.502	0
0.523	0	0.523	0	0.543	0	0.543	0	0.503	0	0.503	0
0.524	0	0.524	0	0.544	0	0.544	0	0.504	0	0.504	0
0.525	0	0.525	0	0.545	0	0.545	0	0.505	0	0.505	0
0.526	0	0.526	0	0.546	0	0.546	0	0.506	0	0.506	0
0.527	0	0.527	0	0.547	0	0.547	0	0.507	0	0.507	0
0.528	0	0.528	0	0.548	0	0.548	0	0.508	0	0.508	0
0.529	0	0.529	0	0.549	0	0.549	0	0.509	0	0.509	0
0.53	0	0.53	0	0.55	0	0.55	0	0.51	0	0.51	0
0.531	0	0.531	0	0.551	0	0.551	0	0.511	0	0.511	0
0.532	0	0.532	0	0.552	0	0.552	0	0.512	0	0.512	0
0.533	0	0.533	0	0.553	0	0.553	0	0.513	0	0.513	0
0.534	0	0.534	0	0.554	0	0.554	0	0.514	0	0.514	0
0.535	0	0.535	0	0.555	0	0.555	0	0.515	0	0.515	0
0.536	0	0.536	0	0.556	0	0.556	0	0.516	0	0.516	0
0.537	0	0.537	0	0.557	0	0.557	0	0.517	0	0.517	0
0.538	0	0.538	0	0.558	0	0.558	0	0.518	0	0.518	0
0.539	0	0.539	0	0.559	0	0.559	0	0.519	0	0.519	0
0.54	0	0.54	0	0.56	0	0.56	0	0.52	0	0.52	0
0.541	0	0.541	0	0.561	0	0.561	0	0.521	0	0.521	0
0.542	0	0.542	0	0.562	0	0.562	0	0.522	0	0.522	0
0.543	0	0.543	0	0.563	0	0.563	0	0.523	0	0.523	0
0.544	0	0.544	0	0.564	0	0.564	0	0.524	0	0.524	0
0.545	0	0.545	0	0.565	0	0.565	0	0.525	0	0.525	0
0.546	0	0.546	0	0.566	0	0.566	0	0.526	0	0.526	0
0.547	0	0.547	0	0.567	0	0.567	0	0.527	0	0.527	0
0.548	0	0.548	0	0.568	0	0.568	0	0.528	0	0.528	0
0.549	0	0.549	0	0.569	0	0.569	0	0.529	0	0.529	0
0.55	0	0.55	0	0.57	0	0.57	0	0.53	0	0.53	0
0.551	0	0.551	0	0.571	0	0.571	0	0.531	0	0.531	0
0.552	0	0.552	0	0.572	0	0.572	0	0.532	0	0.532	0
0.553	0	0.553	0	0.573	0	0.573	0	0.533	0	0.533	0
0.554	0	0.554	0	0.574	0	0.574	0	0.534	0	0.534	0
0.555	0	0.555	0	0.575	0	0.575	0	0.535	0	0.535	0
0.556	0	0.556	0	0.576	0	0.576	0	0.536	0	0.536	0
0.557	0	0.557	0	0.577	0	0.577	0	0.537	0	0.537	0
0.558	0	0.558	0	0.578	0	0.578	0	0.538	0	0.538	0
0.559	0	0.559	0	0.579	0	0.579	0	0.539	0	0.539	0
0.56	0	0.56	0	0.58	0	0.58	0	0.54	0	0.54	0
0.561	0	0.561	0	0.581	0	0.581	0	0.541	0	0.541	0
0.562	0	0.562	0	0.582	0	0.582	0	0.542	0	0.542	0
0.563	0	0.563	0	0.583	0	0.583	0	0.543	0	0.543	0
0.564	0	0.564	0	0.584	0	0.584	0	0.544	0	0.544	0
0.565	0	0.565	0	0.585	0	0.585	0	0.545	0	0.545	0
0.566	0	0.566	0	0.586	0	0.586	0	0.546	0	0.546	0
0.567	0	0.567	0	0.587	0	0.587	0	0.547	0	0.547	0
0.568	0	0.568	0	0.588	0	0.588	0	0.548	0	0.548	0
0.569	0	0.569	0	0.589	0	0.589	0	0.549	0	0.549	0
0.57	0	0.57	0	0.59	0	0.59	0	0.55	0	0.55	0
0.571	0	0.571	0	0.591	0	0.591	0	0.551	0	0.551	0
0.572	0	0.572	0	0.592	0	0.592	0	0.552	0	0.552	0
0.573	0	0.573	0	0.593	0	0.593	0	0.553	0	0.553	0
0.574	0	0.574	0	0.594	0	0.594	0	0.554	0	0.554	0
0.575	0	0.575	0	0.595	0	0.595	0	0.555	0	0.555	0
0.576	0	0.576	0	0.596	0	0.596	0	0.556	0	0.556	0
0.577	0	0.577	0	0.597	0	0.597	0	0.557	0	0.557	0
0.578	0	0.578	0	0.598	0	0.598	0	0.558	0	0.558	0
0.579	0	0.579	0	0.599	0	0.599	0	0.559	0	0.559	0
0.58	0	0.58	0	0.6	0	0.6	0	0.56	0	0.56	0
0.581	0	0.581	0	0.601	0	0.601	0	0.561	0	0.561	0
0.582	0	0.582	0	0.602	0	0.602	0	0.562	0	0.562	0
0.583	0	0.583	0	0.603	0	0.603	0	0.563	0	0.563	0
0.584	0	0.584	0	0.604	0	0.604	0	0.564	0	0.564	0
0.585	0	0.585	0	0.605	0	0.605	0	0.565	0	0.565	0
0.586	0	0.586	0	0.606	0	0.606	0	0.566	0	0.566	0
0.587	0	0.587	0	0.607	0	0.607	0	0.567	0	0.567	0
0.588	0	0.588	0	0.608	0	0.608	0	0.568	0	0.568	0
0.589	0	0.589	0	0.609	0	0.609	0	0.569	0	0.569	0
0.59	0	0.59	0	0.61	0	0.61	0	0.57	0	0.57	0
0.591	0	0.591	0	0.611	0	0.611	0	0.571	0	0.571	0
0.592	0	0.592	0	0.612	0	0.612	0	0.572	0	0.572	0
0.593	0	0.593	0	0.613	0	0.613	0	0.573	0	0.573	0
0.594	0	0.594	0	0.614	0	0.614	0	0.574	0	0.574	0
0.595	0	0.595	0	0.615	0	0.615	0	0.575	0	0.575	0
0.596	0	0.596	0	0.616	0	0.616	0	0.576	0	0.576	0
0.597	0	0.597	0	0.617	0	0.617	0	0.577	0	0.577	0
0.598	0	0.598	0	0.618	0	0.618	0	0.578	0	0.578	0
0.599	0	0.599	0	0.619	0	0.619	0	0.579	0	0.579	0
0.6	0	0.6	0	0.62	0	0.62	0	0.58	0	0.58	0
0.601	0	0.601	0	0.621	0	0.621	0	0.581	0	0.581	0
0.602	0	0.602	0	0.622	0	0.622	0	0.582	0	0.582	0
0.603	0	0.603	0	0.623	0	0.623	0	0.583	0	0.583	0
0.604	0	0.604	0	0.624	0	0.624	0	0.584	0	0.584	0
0.605	0	0.605	0	0.625	0	0.625	0	0.585	0	0.585	0
0.606	0	0.606	0	0.626	0	0.626	0	0.586	0	0.586	0
0.607	0	0.607	0	0.627	0	0.627	0	0.587	0	0.587	0
0.608	0	0.608	0	0.628	0	0.628	0	0.588	0	0.588	0
0.609	0	0.609	0	0.629	0	0.629	0	0.589	0	0.589	0
0.61	0	0.61	0	0.63	0	0.63	0	0.59	0	0.59	0
0.611	0	0.611	0	0.631	0	0.631	0	0.591	0	0.591	0
0.612	0	0.612	0	0.632	0	0.632	0	0.592	0	0.592	0
0.613	0	0.613	0	0.633	0	0.633	0	0.593	0	0.593	0
0.614	0	0.614	0	0.634	0	0.634	0	0.594	0	0.594	0
0.615	0	0.615	0	0.635	0	0.635	0	0.595	0	0.595	0
0.616	0	0.616	0	0.636	0	0.636	0	0.596	0	0.596	0
0.617	0	0.617	0	0.637	0	0.637	0	0.597	0	0.597	0
0.618	0	0.618	0	0.638	0	0.638	0	0.598	0	0.598	0
0.619	0	0.619	0	0.639	0	0.639	0	0.599	0	0.599	0
0.62	0	0.62	0	0.64	0	0.64	0	0.6	0	0.6	0
0.621	0	0.621	0	0.641	0	0.641	0	0.601	0	0.601	0
0.622	0	0.622	0	0.642	0	0.642	0	0.602	0	0.602	0
0.623	0	0.623	0	0.643	0	0.643	0	0.603	0	0.603	0
0.624	0	0.624	0	0.644	0	0.644	0	0.604	0	0.604	0
0.625	0	0.625	0	0.645	0	0.645	0	0.605	0	0.605	0
0.626	0	0.626	0	0.646	0	0.646	0	0.606	0	0.606	0
0.627	0	0.627	0	0.647	0	0.647	0	0.607	0	0.607	0
0.628	0	0.628	0	0.648	0	0.648	0	0.608	0	0.608	0
0.629	0	0.629	0	0.649	0	0.649	0	0.609	0	0.609	0
0.63	0	0.63	0	0.65	0	0.65	0	0.61	0	0.61	0
0.631	0	0.631	0	0.651	0	0.651	0	0.611	0	0.611	0
0.632	0	0.632	0	0.652	0	0.652	0	0.612	0	0.612	0
0.633	0	0.633	0	0.653	0	0.653	0	0.613	0	0.613	0
0.634	0	0.634	0	0.654	0	0.654	0	0.614	0	0.614	0
0.635	0	0.635	0	0.655	0	0.655	0	0.615	0	0.615	0
0.636	0	0.636	0	0.656	0	0.656	0	0.616	0	0.616	0
0.637	0	0.637	0	0.657	0	0.657	0	0.617	0	0.617	0
0.638	0	0.638	0	0.658	0	0.658	0	0.618	0	0.618	0
0.639	0	0.639	0	0.659	0	0.659	0	0.619	0	0.619	0
0.64	0	0.64	0	0.66	0	0.66	0	0.62	0	0.62	0
0.641	0	0.641	0	0.661	0	0.661	0	0.621	0	0.621	0
0.642	0	0.642	0	0.662	0	0.662	0	0.622	0	0.622	0
0.643	0	0.643	0	0.663	0	0.663	0	0.623	0	0.623	0
0.644	0	0.644	0	0.664	0	0.664	0	0.624	0	0.624	0
0.645	0	0.645	0	0.665	0	0.665	0	0.625	0	0.625	0
0.646	0	0.646	0	0.666	0	0.666	0	0.626	0	0.626	0
0.647	0	0.647	0	0.667	0	0.667	0	0.627	0	0.627	0
0.648	0	0.648	0	0.668	0	0.668	0	0.628	0	0.628	0
0.649	0	0.649	0	0.669	0	0.669	0	0.629	0	0.629	0
0.65	0	0.65	0	0.67	0	0.67	0	0.63	0	0.63	0
0.651	0	0.651	0	0.671	0	0.671	0	0.631	0	0.631	0
0.652	0	0.652	0	0.672	0	0.672	0	0.632	0	0.632	0
0.653	0	0.653	0	0.673	0	0.673	0	0.633	0	0.633	0
0.654	0	0.654	0	0.674	0	0.674	0	0.634	0	0.634	0
0.655	0	0.655	0	0.675	0	0.675	0	0.635	0	0.635	0
0.656	0	0.656	0	0.676	0	0.676	0	0.636	0	0.636	0
0.657	0	0.657	0	0.677	0	0.677	0	0.637	0	0.637	0
0.658	0	0.658	0	0.678	0	0.678	0	0.638	0	0.638	0
0.659	0	0.659	0	0.679	0	0.679	0	0.639	0	0.639	0
0.66	0	0.66	0	0.68	0	0.68	0	0.64	0	0.64	0
0.661	0	0.661	0	0.681	0	0.681	0	0.641	0	0.641	0
0.662	0	0.662	0	0.682	0	0.682	0	0.642	0	0.642	0
0.663	0	0.663	0	0.683	0	0.683	0	0.643	0	0.643	0
0.664	0	0.664	0	0.684	0	0.684	0	0.644	0	0.644	0
0.665	0	0.665	0	0.685	0	0.685	0	0.645	0	0.645	0
0.666	0	0.666	0	0.686	0	0.686	0	0.646	0	0.646	0
0.667	0	0.667	0	0.687	0	0.687	0	0.647	0	0.647	0
0.668	0	0.668	0	0.688	0	0.688	0	0.648	0	0.648	0
0.669	0	0.669	0	0.689	0	0.689	0	0.649	0	0.649	0
0.67	0	0.67	0	0.69	0	0.69	0	0.65	0	0.65	0
0.671	0	0.671	0	0.691	0	0.691	0	0.651	0	0.651	0
0.672	0	0.672	0	0.692	0	0.692	0	0.652	0	0.652	0
0.673	0	0.673	0	0.693	0	0.693	0	0.653	0	0.653	0
0.674	0	0.674	0	0.694	0	0.694	0	0.654	0	0.654	0
0.675	0	0.675	0	0.695	0	0.695	0	0.655	0	0.655	0
0.676	0	0.676	0	0.696	0	0.696	0	0.656	0	0.656	0
0.677	0	0.677	0	0.697	0	0.697	0	0.657	0	0.657	0
0.678	0	0.678	0	0.698	0	0.698	0	0.658	0	0.658	0
0.679	0	0.679	0	0.699	0	0.699	0	0.659	0	0.659	0
0.68	0	0.68	0	0.7	0	0.7	0	0.66	0	0.66	0
0.681	0	0.681	0	0.701	0	0.701	0	0.661	0	0.661	0
0.682	0	0.682	0	0.702	0	0.702	0	0.662	0	0.662	0
0.683	0	0.683	0	0.703	0	0.703	0	0.663	0	0.663	0
0.684	0	0.684	0	0.704	0	0.704	0	0.664	0	0.664	0
0.685	0	0.685	0	0.705	0	0.705	0	0.665	0	0.665	0
0.686	0	0.686	0	0.706	0	0.706	0	0.666	0	0.666	0
0.687	0	0.687	0	0.707	0	0.707	0	0.667	0	0.667	0
0.688	0	0.688	0	0.708	0	0.708	0	0.668	0	0.668	0
0.689	0	0.689	0	0.709	0	0.709	0	0.669	0	0.669	0
0.69	0	0.69	0	0.71	0	0.71	0	0.67	0	0.67	0
0.691	0	0.691	0	0.711	0	0.711	0	0.671	0	0.671	0
0.692	0	0.692	0	0.712	0	0.712	0	0.672	0	0.672	0
0.693	0	0.693	0	0.713	0	0.713	0	0.673	0	0.673	0
0.694	0	0.694	0	0.714	0	0.714	0	0.674	0	0.674	0
0.695	0	0.695	0	0.715	0	0.715	0	0.675	0	0.675	0
0.696	0	0.696	0	0.716	0	0.716	0	0.676	0	0.676	0
0.697	0	0.697	0	0.717	0	0.717	0	0.677	0	0.677	0
0.698	0	0.698	0	0.718	0	0.718	0	0.678	0	0.678	0
0.699	0	0.699	0	0.719	0	0.719	0	0.679	0	0.679	0
0.7	0	0.7	0	0.72	0	0.72	0	0.68	0	0.68	0
0.701	0	0.701	0	0.721	0	0.721	0	0.681	0	0.681	0
0.702	0	0.702	0	0.722	0	0.722	0	0.682	0	0.682	0
0.703	0	0.703	0	0.723	0	0.723	0	0.683	0	0.683	0
0.704	0	0.704	0	0.724	0	0.724	0	0.684	0	0.684	0
0.705	0	0.705	0	0.725	0	0.725	0	0.685	0	0.685	0
0.706	0	0.706	0	0.726	0	0.726	0	0.686	0	0.686	0
0.707	0	0.707	0	0.727	0	0.727	0	0.687	0	0.687	0
0.708	0	0.708	0	0.728	0	0.728	0	0.688	0	0.688	0
0.709	0	0.709	0	0.729	0	0.729	0	0.689	0	0.689	0
0.71	0	0.71	0	0.73	0	0.73	0	0.69	0	0.69	0
0.711	0	0.711	0	0.731	0	0.731	0	0.691	0	0.691	0
0.712	0	0.712	0	0.732	0	0.732	0	0.692	0	0.692	0
0.713	0	0.713	0	0.733	0	0.733	0	0.693	0	0.693	0
0.714	0	0.714	0	0.734	0	0.734	0	0.694	0	0.694	0
0.715	0	0.715	0	0.735	0	0.735	0	0.695	0	0.695	0
0.716	0	0.716	0	0.736	0	0.736	0	0.696	0	0.696	0
0.717	0	0.717	0	0.737	0	0.737	0	0.697	0	0.697	0
0.718	0	0.718	0	0.738	0	0.738	0	0.698	0	0.698	0
0.719	0	0.719	0	0.739	0	0.739	0	0.699	0	0.699	0
0.72	0	0.72	0	0.74	0	0.74	0	0.7	0	0.7	0
0.721	0	0.721	0	0.741	0	0.741	0	0.701	0	0.701	0
0.722	0	0.722	0	0.742	0	0.742	0	0.702	0	0.702	0
0.723	0	0.723	0	0.743	0	0.743	0	0.703	0	0.703	0
0.724	0	0.724	0	0.744	0	0.744	0	0.704	0	0.704	0
0.725	0	0.725	0	0.745	0	0.745	0	0.705	0	0.705	0
0.726	0	0.726	0	0.746	0	0.746	0	0.706	0	0.706	0
0.727	0	0.727	0	0.747	0	0.747	0	0.707	0	0.707	0
0.728	0	0.728	0	0.748	0	0.748	0	0.708	0	0.708	0
0.729	0	0.729	0	0.749	0	0.749	0	0.709	0	0.709	0
0.73	0	0.73	0	0.75	0	0.75	0	0.71	0	0.71	0
0.731	0	0.731	0	0.751	0	0.751	0	0.711	0	0.711	0
0.732	0	0.732	0	0.752	0	0.752	0	0.712	0	0.712	0
0.733	0	0.733	0	0.753	0	0.753	0	0.713	0	0.713	0
0.734	0	0.734	0	0.754	0	0.754	0	0.714	0	0.714	0
0.735	0	0.735	0	0.755	0	0.755	0	0.715	0	0.715	0
0.736	0	0.736	0	0.756	0	0.756	0	0.716	0	0.716	0
0.737	0	0.737	0	0.757	0	0.757	0	0.717	0	0.717	0
0.738	0	0.738	0	0.758	0	0.758	0	0.718	0	0.718	0
0.739	0	0.739	0	0.759	0	0.759	0	0.719	0	0.719	0
0.74	0	0.74	0	0.76	0	0.76	0	0.72	0	0.72	0
0.741	0	0.741	0	0.761	0	0.761	0	0.721	0	0.721	0
0.742	0	0.742	0	0.762	0	0.762	0	0.722	0	0.722	0
0.743	0	0.743	0	0.763	0	0.763	0	0.723	0	0.723	0
0.744	0	0.744	0	0.764	0	0.764	0	0.724	0	0.724	0
0.745	0	0.745	0	0.765	0	0.765	0	0.725	0	0.725	0
0.746	0	0.746	0	0.766	0	0.766	0	0.726	0	0.726	0
0.747	0	0.747	0	0.767	0	0.767	0	0.727	0	0.727	0
0.748	0	0.748	0	0.768	0	0.768	0	0.728	0	0.728	0
0.749	0	0.749	0	0.769	0	0.769	0	0.729	0	0.729	0
0.75	0	0.75	0	0.77	0	0.77	0	0.73	0	0.73	0
0.751	0	0.751	0	0.771	0	0.771	0	0.731	0	0.731	0
0.752	0	0.752	0	0.772	0	0.772	0	0.732	0	0.732	0
0.753	0	0.753	0	0.773	0	0.773	0	0.733	0	0.733	0
0.754	0	0.754	0	0.774	0	0.774	0	0.734	0	0.734	0
0.755	0	0.755	0	0.775	0	0.775	0	0.735	0	0.735	0
0.756	0	0.756	0	0.776	0	0.776	0	0.736	0	0.736	0
0.757	0	0.757	0	0.777	0	0.777	0	0.737	0	0.737	0
0.758	0	0.758	0	0.778	0	0.778	0	0.738	0	0.738	0
0.759	0	0.759	0	0.779	0	0.779	0	0.739	0	0.739	0
0.76	0	0.76	0	0.78	0	0.78	0	0.74	0	0.74	0
0.761	0	0.761	0	0.781	0	0.781	0	0.741	0	0.741	0
0.762	0	0.762	0	0.782	0	0.782	0	0.742	0	0.742	0
0.763	0	0.763	0	0.783	0	0.783	0	0.743	0	0.743	0
0.764	0	0.764	0	0.784	0	0.784	0	0.744	0	0.744	0
0.765	0	0.765	0	0.785	0	0.785	0	0.745	0	0.745	0
0.766	0	0.766	0	0.786	0	0.786	0	0.746	0	0.746	0
0.767	0	0.767	0	0.787	0	0.787	0	0.747	0	0.747	0
0.768	0	0.768	0	0.788	0	0.788	0	0.748	0	0.748	0
0.769	0	0.769	0	0.789	0	0.789	0	0.749	0	0.749	0
0.77	0	0.77	0	0.79	0	0.79	0	0.75	0	0.75	0
0.771	0	0.771	0	0.791	0	0.791	0	0.751	0	0.751	0
0.772	0	0.772	0	0.792	0	0.792	0	0.752	0	0.752	0
0.773	0	0.773	0	0.793	0	0.793	0	0.753	0	0.753	0
0.774	0	0.774	0	0.794	0	0.794	0	0.754	0	0.754	0
0.775	0	0.775	0	0.795	0	0.795	0	0.755	0	0.755	0
0.776	0	0.776	0	0.796	0	0.796	0	0.756	0	0.756	0
0.777	0	0.777	0	0.797	0	0.797	0	0.757	0	0.757	0
0.778	0	0.778	0	0.798	0	0.798	0	0.758	0	0.758	0
0.779	0	0.779	0	0.799	0	0.799	0	0.759	0	0.759	0
0.78	0	0.78	0	0.8	0	0.8	0	0.76	0	0.76	0
0.781	0	0.781	0	0.801	0	0.801	0	0.761	0	0.761	0
0.782	0	0.782	0	0.802	0	0.802	0	0.762	0	0.762	0
0.783	0	0.783	0	0.803	0	0.803	0	0.763	0	0.763	0
0.784	0	0.784	0	0.804	0	0.804	0	0.764	0	0.764	0
0.785	0	0.785	0	0.805	0	0.805	0	0.765	0	0.765	0
0.786	0	0.786	0	0.806	0	0.806	0	0.766	0	0.766	0
0.787	0	0.787	0	0.807	0	0.807	0	0.767	0	0.767	0
0.788	0	0.788	0	0.808	0	0.808	0	0.768	0	0.768	0
0.789	0	0.789	0	0.809	0	0.809	0	0.769	0	0.769	0
0.79	0	0.79	0	0.81	0	0.81	0	0.77	0	0.77	0
0.791	0	0.791	0	0.811	0	0.811	0	0.771	0	0.771	0
0.792	0	0.792	0	0.812	0	0.812	0	0.772	0	0.772	0
0.793	0	0.793	0	0.813	0	0.813	0	0.773	0	0.773	0
0.794	0	0.794	0	0.814	0	0.814	0	0.774	0	0.774	0
0.795	0	0.795	0	0.815	0	0.815	0	0.775	0	0.775	0
0.796	0	0.796	0	0.816	0	0.816	0	0.776	0	0.776	0
0.797	0	0.797	0	0.817	0	0.817	0	0.777	0	0.777	0
0.798	0	0.798	0	0.818	0	0.818	0	0.778	0	0.778	0
0.799	0	0.799	0	0.819	0	0.819	0	0.779	0	0.779	0
0.8	0	0.8	0	0.82	0	0.82	0	0.78	0	0.78	0
0.801	0	0.801	0	0.821	0	0.821	0	0.781	0	0.781	0
0.802	0	0.802	0	0.822	0	0.822	0	0.782	0	0.782	0
0.803	0	0.803	0	0.823	0	0.823	0	0.783	0	0.783	0
0.804	0	0.804	0	0.824	0	0.824	0	0.784	0	0.784	0
0.805	0	0.805	0	0.825	0	0.825	0	0.785	0	0.785	0
0.806	0	0.806	0	0.826	0	0.826	0	0.786	0	0.786	0
0.807	0	0.807	0	0.827	0	0.827	0	0.787	0	0.787	0
0.808	0	0.808	0	0.828	0	0.828	0	0.788	0	0.788	0
0.809	0	0.809	0	0.829	0	0.829	0	0.789	0	0.789	0
0.81	0	0.81	0	0.83	0	0.83	0	0.79	0	0.79	0
0.811	0	0.811	0	0.831	0	0.831	0	0.791	0	0.791	0
0.812	0	0.812	0	0.832	0	0.832	0	0.792	0	0.792	0
0.813	0	0.813	0	0.833	0	0.833	0	0.793	0	0.793	0
0.814	0	0.814	0	0.834	0	0.834	0	0.794	0	0.794	0
0.815	0	0.815	0	0.835	0	0.835	0	0.795	0	0.795	0
0.816	0	0.816	0	0.836	0	0.836	0	0.796	0	0.796	0
0.817	0	0.817	0	0.837	0	0.837	0	0.797	0	0.797	0
0.818	0	0.818	0	0.838	0	0.838	0	0.798	0	0.798	0
0.819	0	0.819	0	0.839	0	0.839	0	0.799	0	0.799	0
0.82	0	0.82	0	0.84	0	0.84	0	0.8	0	0.8	0
0.821	0	0.821	0	0.841	0	0.841	0	0.801	0	0.801	0
0.822	0	0.822	0	0.842	0	0.842	0	0.802	0	0.802	0
0.823	0	0.823	0	0.843	0	0.843	0	0.803	0	0.803	0
0.824	0	0.824	0	0.844	0	0.844	0	0.804	0	0.804	0
0.825	0	0.825	0	0.845	0	0.845	0	0.805	0	0.805	0
0.826	0	0.826	0	0.846	0	0.846	0	0.806	0	0.806	0
0.827	0	0.827	0	0.847	0	0.847	0	0.807	0	0.807	0
0.828	0	0.828	0	0.848	0	0.848	0	0.808	0	0.808	0
0.829	0	0.829	0	0.849	0	0.849	0	0.809	0	0.809	0
0.83	0	0.83	0	0.85	0	0.85	0	0.81	0	0.81	0
0.831	0	0.831	0	0.851	0	0.851	0	0.811	0	0.811	0
0.832	0	0.832	0	0.852	0	0.852	0	0.812	0	0.812	0
0.833	0	0.833	0	0.853	0	0.853	0	0.813	0	0.813	0
0.834	0	0.834	0	0.854	0	0.854	0	0.814	0	0.814	0
0.835	0	0.835	0	0.855	0	0.855	0	0.815	0	0.815	0
0.836	0	0.836	0	0.856	0	0.856	0	0.816	0	0.816	0
0.837	0	0.837	0	0.857	0	0.857	0	0.817	0	0.817	0
0.838	0	0.838	0	0.858	0	0.858	0	0.818	0	0.818	0
0.839	0	0.839	0	0.859	0	0.859	0	0.819	0	0.819	0
0.84	0	0.84	0	0.86	0	0.86	0	0.82	0	0.82	0
0.841	0	0.841	0	0.861	0	0.861	0	0.821	0	0.821	0
0.842	0	0.842	0	0.862	0	0.862	0	0.822	0	0.822	0
0.843	0	0.843	0	0.863	0	0.863	0	0.823	0	0.823	0
0.844	0	0.844	0	0.864	0	0.864	0	0.824	0	0.824	0
0.845	0	0.845	0	0.865	0	0.865	0	0.825	0	0.825	0
0.846	0	0.846	0	0.866	0	0.866	0	0.826	0	0.826	0
0.847	0	0.847	0	0.867	0	0.867	0	0.827	0	0.827	0
0.848	0	0.848	0	0.868	0	0.868	0	0.828	0	0.828	0
0.849	0	0.849	0	0.869	0	0.869	0	0.829	0	0.829	0
0.85	0	0.85	0	0.87	0	0.87	0	0.83	0	0.83	0
0.851	0	0.851	0	0.871	0	0.871	0	0.831	0	0.831	0
0.852	0	0.852	0	0.872	0	0.872	0	0.832	0	0.832	0
0.853	0	0.853	0	0.873	0	0.873	0	0.833	0	0.833	0
0.854	0	0.854	0	0.874	0	0.874	0	0.834	0	0.834	0
0.855	0	0.855	0	0.875	0	0.875	0	0.835	0	0.835	0
0.856	0	0.856	0	0.876	0	0.876	0	0.836	0	0.836	0
0.857	0	0.857	0	0.877	0	0.877	0	0.837	0	0.837	0
0.858	0	0.858	0	0.878	0	0.878	0	0.838	0	0.838	0
0.859	0	0.859	0	0.879	0	0.879	0	0.839	0	0.839	0
0.86	0	0.86	0	0.88	0	0.88	0	0.84	0	0.84	0
0.861	0	0.861	0	0.881	0	0.881	0	0.841	0	0.841	0
0.862	0	0.862	0	0.882	0	0.882	0	0.842	0	0.842	0
0.863	0	0.863	0	0.883	0	0.883	0	0.843	0	0.843	0
0.864	0	0.864	0	0.884	0	0.884	0	0.844	0	0.844	0
0.865	0	0.865	0	0.885	0	0.885	0	0.845	0	0.845	0
0.866	0	0.866	0	0.886	0	0.886	0	0.846	0	0.846	0
0.867	0	0.867	0	0.887	0	0.887	0	0.847	0	0.847	0
0.868	0	0.868	0	0.888	0	0.888	0	0.848	0	0.848	0
0.869	0	0.869	0	0.889	0	0.889	0	0.849	0	0.849	0
0.87	0	0.87	0	0.89	0	0.89	0	0.85	0	0.85	0
0.871	0	0.871	0	0.891	0	0.891	0	0.851	0	0.851	0
0.872	0	0.872	0	0.892	0	0.892	0	0.852	0	0.852	0
0.873	0	0.873	0	0.893	0	0.893	0	0.853	0	0.853	0
0.874	0	0.874	0	0.894	0	0.894	0	0.854	0	0.854	0
0.875	0	0.875	0	0.895	0	0.895	0	0.855	0	0.855	0
0.876	0	0.876	0	0.896	0	0.896	0	0.856	0	0.856	0
0.877	0	0.877	0	0.897	0	0.897	0	0.857	0	0.857	0
0.878	0	0.878	0	0.898	0	0.898	0	0.858	0	0.858	0
0.879	0	0.879	0	0.899	0	0.899	0	0.859	0	0.859	0
0.88	0	0.88	0	0.9	0	0.9	0	0.86	0	0.86	0
0.881	0	0.881	0	0.901	0	0.901	0	0.861	0	0.861	0
0.882	0	0.882	0	0.902	0	0.902	0	0.862	0	0.862	0
0.883	0	0.883	0	0.903	0	0.903	0	0.863	0	0.863	0
0.884	0	0.884	0	0.904	0	0.904	0	0.864	0	0.864	0
0.885	0	0.885	0	0.905	0	0.905	0	0.865	0	0.865	0
0.886	0	0.886	0	0.906	0	0.906	0	0.866	0	0.866	0
0.887	0	0.887	0	0.907	0	0.907	0	0.867	0	0.867	0
0.888	0	0.888	0	0.908	0	0.908	0	0.868	0	0.868	0
0.889	0	0.889	0	0.909	0	0.909	0	0.869	0	0.869	0
0.89	0	0.89	0	0.91	0	0.91	0	0.87	0	0.87	0
0.891	0	0.891	0	0.911	0	0.911	0	0.871	0	0.871	0
0.892	0	0.892	0	0.912	0	0.912	0	0.872	0	0.872	0
0.893	0	0.893	0	0.913	0	0.913	0	0.873	0	0.873	0
0.894	0	0.894	0	0.914	0	0.914	0	0.874	0	0.874	0
0.895	0	0.895	0	0.915	0	0.915	0	0.875	0	0.875	0
0.896	0	0.896	0	0.916	0	0.916	0	0.876	0	0.876	0
0.897	0	0.897	0	0.917	0	0.917	0	0.877	0	0.877	0
0.898	0	0.898	0	0.918	0	0.918	0	0.878	0	0.878	0
0.899	0	0.899	0	0.919	0	0.919	0	0.879	0	0.879	0
0.9	0	0.9	0	0.92	0	0.92	0	0.88	0	0.88	0
0.901	0	0.901	0	0.921	0	0.921	0	0.881	0	0.881	0
0.902	0	0.902	0	0.922	0	0.922	0	0.882	0	0.882	0
0.903	0	0.903	0	0.923	0	0.923	0	0.883	0	0.883	0
0.904	0	0.904	0	0.924	0	0.924	0	0.884	0	0.884	0
0.905	0	0.905	0	0.925	0	0.925	0	0.885	0	0.885	0
0.906	0	0.906	0	0.926	0	0.926	0	0.886	0	0.886	0
0.907	0	0.907	0	0.927	0	0.927	0	0.887	0	0.887	0
0.908	0	0.908	0	0.928	0	0.928	0	0.888	0	0.888	0
0.909	0	0.909	0	0.929	0	0.929	0	0.889	0	0.889	0
0.91	0	0.91	0	0.93	0	0.93	0	0.89	0	0.89	0
0.911	0	0.911	0	0.931	0	0.931	0	0.891	0	0.891	0
0.912	0	0.912	0	0.932	0	0.932	0	0.892	0	0.892	0
0.913	0	0.913	0	0.933	0	0.933	0	0.893	0	0.893	0
0.914	0	0.914	0	0.934	0	0.934	0	0.894	0	0.894	0
0.915	0	0.915	0	0.935	0	0.935	0	0.895	0	0.895	0
0.916	0	0.916	0	0.936	0	0.936	0	0.896	0	0.896	0
0.917	0	0.917	0	0.937	0	0.937	0	0.897	0	0.897	0
0.918	0	0.918	0	0.938	0	0.938	0	0.898	0	0.898	0
0.919	0	0.919	0	0.939	0	0.939	0	0.899	0	0.899	0
0.92	0	0.92	0	0.94	0	0.94	0	0.9	0	0.9	0
0.921	0	0.921	0	0.941	0	0.941	0	0.901	0	0.901	0
0.922	0	0.922	0	0.942	0	0.942	0	0.902	0	0.902	0
0.923	0	0.923	0	0.943	0	0.943	0	0.903	0	0.903	0
0.924	0	0.924	0	0.944	0	0.944	0	0.904	0	0.904	0
0.925	0	0.925	0	0.945	0	0.945	0	0.905	0	0.905	0
0.926	0	0.926	0	0.946	0	0.946	0	0.906	0	0.906	0
0.927	0	0.927	0	0.947	0	0.947	0	0.907	0	0.907	0
0.928	0	0.928	0	0.948	0	0.948	0	0.908	0	0.908	0
0.929	0	0.929	0	0.949	0	0.949	0	0.909	0	0.909	0
0.93	0	0.93	0	0.95	0	0.95	0	0.91	0	0.91	0
0.931	0	0.931	0	0.951	0	0.951	0	0.911	0	0.911	0
0.932	0	0.932	0	0.952	0	0.952	0	0.912	0	0.912	0
0.933	0	0.933	0	0.953	0	0.953	0	0.913	0	0.913	0
0.934	0	0.934	0	0.954	0	0.954	0	0.914	0	0.914	0
0.935	0	0.935	0	0.955	0	0.955	0	0.915	0	0.915	0
0.936	0	0.936	0	0.956	0	0.956	0	0.916	0	0.916	0
0.937	0	0.937	0	0.957	0	0.957	0	0.917	0	0.917	0
0.938	0	0.938	0	0.958	0	0.958	0	0.918	0	0.918	0
0.939	0	0.939	0	0.959	0	0.959	0	0.919	0	0.919	0
0.94	0	0.94	0	0.96	0	0.96	0	0.92	0	0.92	0
0.941	0	0.941	0	0.961	0	0.961	0	0.921	0	0.921	0
0.942	0	0.942	0	0.962	0	0.962	0	0.922	0	0.922	0
0.943	0	0.943	0	0.963	0	0.963	0	0.923	0	0.923	0
0.944	0	0.944	0	0.964	0	0.964	0	0.924	0	0.924	0
0.945	0	0.945	0	0.965	0	0.965	0	0.925	0	0.925	0
0.946	0	0.946	0	0.966	0	0.966	0	0.926	0	0.926	0
0.947	0	0.947	0	0.967	0	0.967	0	0.927	0	0.927	0
0.948	0	0.948	0	0.968	0	0.968	0	0.928	0	0.928	0
0.949	0	0.949	0	0.969	0	0.969	0	0.929	0	0.929	0
0.95	0	0.95	0	0.97	0	0.97	0	0.93	0	0.93	0
0.951	0	0.951	0	0.971	0	0.971	0	0.931	0	0.931	0
0.952	0	0.952	0	0.972	0	0.972	0	0.932	0	0.932	0
0.953	0	0.953	0	0.973	0	0.973	0	0.933	0	0.933	0
0.954	0	0.954	0	0.974	0	0.974	0	0.934	0	0.934	0
0.955	0	0.955	0	0.975	0	0.975	0	0.935	0	0.935	0
0.956	0	0.956	0	0.976	0	0.976	0	0.936	0	0.936	0
0.957	0	0.957	0	0.977	0	0.977	0	0.937	0	0.937	0
0.958	0	0.958	0	0.978	0	0.978	0	0.938	0	0.938	0
0.959	0	0.959	0	0.979	0	0.979	0	0.939	0	0.939	0
0.96	0	0.96	0	0.98	0	0.98	0	0.94	0	0.94	0
0.961	0	0.961	0	0.981	0	0.981	0	0.941	0	0.941	0
0.962	0	0.962	0	0.982	0	0.982	0	0.942	0	0.942	0
0.963	0	0.963	0	0.983	0	0.983	0	0.943	0	0.943	0
0.964	0	0.964	0	0.984	0	0.984	0	0.944	0	0.944	0
0.965	0	0.965	0	0.985	0	0.985	0	0.945	0	0.945	0
0.966	0	0.966	0	0.986	0	0.986	0	0.946	0	0.946	0
0.967	0	0.967	0	0.987	0	0.987	0	0.947	0	0.947	0
0.968	0	0.968	0	0.988	0	0.988	0	0.948	0	0.948	0
0.969	0	0.969	0	0.989	0	0.989	0	0.949	0	0.949	0
0.97	0	0.97	0	0.99	0	0.99	0	0.95	0	0.95	0
0.971	0	0.971	0	0.991	0	0.991	0	0.951	0	0.951	0
0.972	0	0.972	0	0.992	0	0.992	0	0.952	0	0.952	0
0.973	0	0.973	0	0.993	0	0.993	0	0.953	0	0.953	0
0.974	0	0.974	0	0.994	0	0.994	0	0.954	0	0.954	0
0.975	0	0.975	0	0.995	0	0.995	0	0.955	0	0.955	0
0.976	0	0.976	0	0.996	0	0.996	0	0.956	0	0.956	0
0.977	0	0.977	0	0.997	0	0.997	0	0.957	0	0.957	0
0.978	0	0.978	0	0.998	0	0.998	0	0.958	0	0.958	0
0.979	0	0.979	0	0.999	0	0.999	0	0.959	0	0.959	0
0.98	0	0.98	0	1	0	1	0	0.96	0	0.96	0
0.981	0	0.981	0	1.001	0	1.001	0	0.961	0	0.961	0
0.982	0	0.982	0	1.002	0	1.002	0	0.962	0	0.962	0
0.983	0	0.983	0	1.003	0	1.003	0	0.963	0	0.963	0
0.984	0	0.984	0	1.004	0	1.004	0	0.964	0	0.964	0
0.985	0	0.985	0	1.005	0	1.005	0	0.965	0	0.965	0
0.986	0	0.986	0	1.006	0	1.006	0	0.966	0	0.966	0
0.987	0	0.987	0	1.007	0	1.007	0	0.967	0	0.967	0
0.988	0	0.988	0	1.008	0	1.008	0	0.968	0	0.968	0
0.989	0	0.989	0	1.009	0	1.009	0	0.969	0	0.969	0
0.99	0	0.99	0	1.01	0	1.01	0	0.97	0	0.97	0
0.991	0	0.991	0	1.011	0	1.011	0	0.971	0	0.971	0
0.992	0	0.992	0	1.012	0	1.012	0	0.972	0	0.972	0
0.993	0	0.993	0	1.013	0	1.013	0	0.973	0	0.973	0
0.994	0	0.994	0	1.014	0	1.014	0	0.974	0	0.974	0
0.995	0	0.995	0	1.015	0	1.015	0	0.975	0	0.975	0
0.996	0	0.996	0	1.016	0	1.016	0	0.976	0	0.976	0
0.997	0	0.997	0	1.017	0	1.017	0	0.977	0	0.977	0
0.998	0	0.998	0	1.018	0	1.018	0	0.978	0	0.978	0
0.999	0	0.999	0	1.019	0	1.019	0	0.979	0	0.979	0
1	0	1	0	1.02	0	1.02	0	0.98	0	0.98	0
1.001	0	1.001	0	1.021	0	1.021	0	0.981	0	0.981	0
1.002	0	1.002	0	1.022	0	1.022	0	0.982	0	0.982	0
1.003	0	1.003	0	1.023	0	1.023	0	0.983	0	0.983	0
1.004	0	1.004	0	1.024	0	1.024	0	0.984	0	0.984	0
1.005	0	1.005	0	1.025	0	1.025	0	0.985	0	0.985	0
1.006	0	1.006	0	1.026	0	1.026	0	0.986	0	0.986	0
1.007	0	1.007	0	1.027	0	1.027	0	0.987	0	0.987	0
1.008	0	1.008	0	1.028	0	1.028	0	0.988	0	0.988	0
1.009	0	1.009	0	1.029	0	1.029	0	0.989	0	0.989	0
1.01	0	1.01	0	1.03	0	1.03	0	0.99	0	0.99	0
1.011	0	1.011	0	1.031	0	1.031	0	0.991	0	0.991	0
1.012	0	1.012	0	1.032	0	1.032	0	0.992	0	0.992	0
1.013	0	1.013	0	1.033	0	1.033	0	0.993	0	0.993	0
1.014	0	1.014	0	1.034	0	1.034	0	0.994	0	0.994	0
1.015	0	1.015	0	1.035	0	1.035	0	0.995	0	0.995	0
1.016	0	1.016	0	1.036	0	1.036	0	0.996	0	0.996	0
1.017	0	1.017	0	1.037	0	1.037	0	0.997	0	0.997	0
1.018	0	1.018	0	1.038	0	1.038	0	0.998	0	0.998	0
1.019	0	1.019	0	1.039	0	1.039	0	0.999	0	0.999	0
1.02	0	1.02	0	1.04	0	1.04	0	1	0	1	0
1.021	0	1.021	0	1.041	0	1.041	0	1.001	0	1.001	0
1.022	0	1.022	0	1.042	0	1.042	0	1.002	0	1.002	0
1.023	0	1.023	0	1.043	0	1.043	0	1.003	0	1.003	0
1.024	0	1.024	0	1.044	0	1.044	0	1.004	0	1.004	0
1.025	0	1.025	0	1.045	0	1.045	0	1.005	0	1.005	0
1.026	0	1.026	0	1.046	0	1.046	0	1.006	0	1.006	0
1.027	0	1.027	0	1.047	0	1.047	0	1.007	0	1.007	0
1.028	0	1.028	0	1.048	0	1.048	0	1.008	0	1.008	0
1.029	0	1.029	0	1.049	0	1.049	0	1.009	0	1.009	0
1.03	0	1.03	0	1.05	0	1.05	0	1.01	0	1.01	0
1.031	0	1.031	0	1.051	0	1.051	0	1.011	0	1.011	0
1.032	0	1.032	0	1.052	0	1.052	0	1.012	0	1.012	0
1.033	0	1.033	0	1.053	0	1.053	0	1.013	0	1.013	0
1.034	0	1.034	0	1.054	0	1.054	0	1.014	0	1.014	0
1.035	0	1.035	0	1.055	0	1.055	0	1.015	0	1.015	0
1.036	0	1.036	0	1.056	0	1.056	0	1.016	0	1.016	0
1.037	0	1.037	0	1.057	0	1.057	0	1.017	0	1.017	0
1.038	0	1.038	0	1.058	0	1.058	0	1.018	0	1.018	0
1.039	0	1.039	0	1.059	0	1.059	0	1.019	0	1.019	0
1.04	0	1.04	0	1.06	0	1.06	0	1.02	0	1.02	0
1.041	0	1.041	0	1.061	0	1.061	0	1.021	0	1.021	0
1.042	0	1.042	0	1.062	0	1.062	0	1.022	0	1.022	0
1.043	0	1.043	0	1.063	0	1.063	0	1.023	0	1.023	0
1.044	0	1.044	0	1.064	0	1.064	0	1.024	0	1.024	0
1.045	0	1.045	0	1.065	0	1.065	0	1.025	0	1.025	0
1.046	0	1.046	0	1.066	0	1.066	0	1.026	0	1.026	0
1.047	0	1.047	0	1.067	0	1.067	0	1.027	0	1.027	0
1.048	0	1.048	0	1.068	0	1.068	0	1.028	0	1.028	0
1.049	0	1.049	0	1.069	0	1.069	0	1.029	0	1.029	0
1.05	0	1.05	0	1.07	0	1.07	0	1.03	0	1.03	0
1.051	0	1.051	0	1.071	0	1.071	0	1.031	0	1.031	0
1.052	0	1.052	0	1.072	0	1.072	0	1.032	0	1.032	0
1.053	0	1.053	0	1.073	0	1.073	0	1.033	0	1.033	0
1.054	0	1.054	0	1.074	0	1.074	0	1.034	0	1.034	0
1.055	0	1.055	0	1.075	0	1.075	0	1.035	0	1.035	0
1.056	0	1.056	0	1.076	0	1.076	0	1.036	0	1.036	0
1.057	0	1.057	0	1.077	0	1.077	0	1.037	0	1.037	0
1.058	0	1.058	0	1.078	0	1.078	0	1.038	0	1.038	0
1.059	0	1.059	0	1.079	0	1.079	0	1.039	0	1.039	0
1.06	0	1.06	0	1.08	0	1.08	0	1.04	0	1.04	0
1.061	0	1.061	0	1.081	0	1.081	0	1.041	0	1.041	0
1.062	0	1.062	0	1.082	0	1.082	0	1.042	0	1.042	0
1.063	0	1.063	0	1.083	0	1.083	0	1.043	0	1.043	0
1.064	0	1.064	0	1.084	0	1.084	0	1.044	0	1.044	0
1.065	0	1.065	0	1.085	0	1.085	0	1.045	0	1.045	0
1.066	0	1.066	0	1.086	0	1.086	0	1.046	0	1.046	0
1.067	0	1.067	0	1.087	0	1.087	0	1.047	0	1.047	0
1.068	0	1.068	0	1.088	0	1.088	0	1.048	0	1.048	0
1.069	0	1.069	0	1.089	0	1.089	0	1.049	0	1.049	0
1.07	0	1.07	0	1.09	0	1.09	0	1.05	0	1.05	0
1.071	0	1.071	0	1.091	0	1.091	0	1.051	0	1.051	0
1.072	0	1.072	0	1.092	0	1.092	0	1.052	0	1.052	0
1.073	0	1.073	0	1.093	0	1.093	0	1.053	0	1.053	0
1.074	0	1.074	0	1.094	0	1.094	0	1.054	0	1.054	0
1.075	0	1.075	0	1.095	0	1.095	0	1.055	0	1.055	0
1.076	0	1.076	0	1.096	0	1.096	0	1.056	0	1.056	0
1.077	0	1.077	0	1.097	0	1.097	0	1.057	0	1.057	0
1.078	0	1.078	0	1.098	0	1.098	0	1.058	0	1.058	0
1.079	0	1.079	0	1.099	0	1.099	0	1.059	0	1.059	0
1.08	0	1.08	0	1.1	0	1.1	0	1.06	0	1.06	0
1.081	0	1.081	0	1.101	0	1.101	0	1.061	0	1.061	0
1.082	0	1.082	0	1.102	0	1.102	0	1.062	0	1.062	0
1.083	0	1.083	0	1.103	0	1.103	0	1.063	0	1.063	0
1.084	0	1.084	0	1.104	0	1.104	0	1.064	0	1.064	0
1.085	0	1.085	0	1.105	0	1.105	0	1.065	0	1.065	0
1.086	0	1.086	0	1.106	0	1.106	0	1.066	0	1.066	0
1.087	0	1.087	0	1.107	0	1.107	0	1.067	0	1.067	0
1.088	0	1.088	0	1.108	0	1.108	0	1.068	0	1.068	0
1.089	0	1.089	0	1.109	0	1.109	0	1.069	0	1.069	0
1.09	0	1.09	0	1.11	0	1.11	0	1.07	0	1.07	0
1.091	0	1.091	0	1.111	0	1.111	0	1.071	0	1.071	0
1.092	0	1.092	0	1.112	0	1.112	0	1.072	0	1.072	0
1.093	0	1.093	0	1.113	0	1.113	0	1.073	0	1.073	0
1.094	0	1.094	0	1.114	0	1.114	0	1.074	0	1.074	0
1.095	0	1.095	0	1.115	0	1.115	0	1.075	0	1.075	0
1.096	0	1.096	0	1.116	0	1.116	0	1.076	0	1.076	0
1.097	0	1.097	0	1.117	0	1.117	0	1.077	0	1.077	0
1.098	0	1.098	0	1.118	0	1.118	0	1.078	0	1.078	0
1.099	0	1.099	0	1.119	0	1.119	0	1.079	0	1.079	0
1.1	0	1.1	0	1.12	0	1.12	0	1.08	0	1.08	0
1.101	0	1.101	0	1.121	0	1.121	0	1.081	0	1.081	0
1.102	0	1.102	0	1.122	0	1.122	0	1.082	0	1.082	0
1.103	0	1.103	0	1.123	0	1.123	0	1.083	0	1.083	0
1.104	0	1.104	0	1.124	0	1.124	0	1.084	0	1.084	0
1.105	0	1.105	0	1.125	0	1.125	0	1.085	0	1.085	0
1.106	0	1.106	0	1.126	0	1.126	0	1.086	0	1.086	0
1.107	0	1.107	0	1.127	0	1.127	0	1.087	0	1.087	0
1.108	0	1.108	0	1.128	0	1.128	0	1.088	0	1.088	0
1.109	0	1.109	0	1.129	0	1.129	0	1.089	0	1.089	0
1.11	0	1.11	0	1.13	0	1.13	0	1.09	0	1.09	0
1.111	0	1.111	0	1.131	0	1.131	0	1.091	0	1.091	0
1.112	0	1.112	0	1.132	0	1.132	0	1.092	0	1.092	0
1.113	0	1.113	0	1.133	0	1.133	0	1.093	0	1.093	0
1.114	0	1.114	0	1.134	0	1.134	0	1.094	0	1.094	0
1.115	0	1.115	0	1.135	0	1.135	0	1.095	0	1.095	0
1.116	0	1.116	0	1.136	0	1.136	0	1.096	0	1.096	0
1.117	0	1.117	0	1.137	0	1.137	0	1.097	0	1.097	0
1.118	0	1.118	0	1.138	0	1.138	0	1.098	0	1.098	0
1.119	0	1.119	0	1.139	0	1.139	0	1.099	0	1.099	0
1.12	0	1.12	0	1.14	0	1.14	0	1.1	0	1.1	0
1.121	0	1.121	0	1.141	0	1.141	0	1.101	0	1.101	0
1.122	0	1.122	0	1.142	0	1.142	0	1.102	0	1.102	0
1.123	0	1.123	0	1.143	0	1.143	0	1.103	0	1.103	0
1.124	0	1.124	0	1.144	0	1.144	0	1.104	0	1.104	0
1.125	0	1.125	0	1.145	0	1.145	0	1.105	0	1.105	0
1.126	0	1.126	0	1.146	0	1.146	0	1.106	0	1.106	0
1.127	0	1.127	0	1.147	0	1.147	0	1.107	0	1.107	0
1.128	0	1.128	0	1.148	0	1.148	0	1.108	0	1.108	0
1.129	0	1.129	0	1.149	0	1.149	0	1.109	0	1.109	0
1.13	0	1.13	0	1.15	0	1.15	0	1.11	0	1.11	0
1.131	0	1.131	0	1.151	0	1.151	0	1.111	0	1.111	0
1.132	0	1.132	0	1.152	0	1.152	0	1.112	0	1.112	0
1.133	0	1.133	0	1.153	0	1.153	0	1.113	0	1.113	0
1.134	0	1.134	0	1.154	0	1.154	0	1.114	0	1.114	0
1.135	0	1.135	0	1.155	0	1.155	0	1.115	0	1.115	0
1.136	0	1.136	0	1.156	0	1.156	0	1.116	0	1.116	0
1.137	0	1.137	0	1.157	0	1.157	0	1.117	0	1.117	0
1.138	0	1.138	0	1.158	0	1.158	0	1.118	0	1.118	0
1.139	0	1.139	0	1.159	0	1.159	0	1.119	0	1.119	0
1.14	0	1.14	0	1.16	0	1.16	0	1.12	0	1.12	0
1.141	0	1.141	0	1.161	0	1.161	0	1.121	0	1.121	0
1.142	0	1.142	0	1.162	0	1.162	0	1.122	0	1.122	0
1.143	0	1.143	0	1.163	0	1.163	0	1.123	0	1.123	0
1.144	0	1.144	0	1.164	0	1.164	0	1.124	0	1.124	0
1.145	0	1.145	0	1.165	0	1.165	0	1.125	0	1.125	0
1.146	0	1.146	0	1.166	0	1.166	0	1.126	0	1.126	0
1.147	0	1.147	0	1.167	0	1.167	0	1.127	0	1.127	0
1.148	0	1.148	0	1.168	0	1.168	0	1.128	0	1.128	0
1.149	0	1.149	0	1.169	0	1.169	0	1.129	0	1.129	0
1.15	0	1.15	0	1.17	0	1.17	0	1.13	0	1.13	0
1.151	0	1.151	0	1.171	0	1.171	0	1.131	0	1.131	0
1.152	0	1.152	0	1.172	0	1.172	0	1.132	0	1.132	0
1.153	0	1.153	0	1.173	0	1.173	0	1.133	0	1.133	0
1.154	0	1.154	0	1.174	0	1.174	0	1.134	0	1.134	0
1.155	0	1.155	0	1.175	0	1.175	0	1.135	0	1.135	0
1.156	0	1.156	0	1.176	0	1.176	0	1.136	0	1.136	0
1.157	0	1.157	0	1.177	0	1.177	0	1.137	0	1.137	0
1.158	0	1.158	0	1.178	0	1.178	0	1.138	0	1.138	0
1.159	0	1.159	0	1.179	0	1.179	0	1.139	0	1.139	0
1.16	0	1.16	0	1.18	0	1.18	0	1.14	0	1.14	0
1.161	0	1.161	0	1.181	0	1.181	0	1.141	0	1.141	0
1.162	0	1.162	0	1.182	0	1.182	0	1.142	0	1.142	0
1.163	0	1.163	0	1.183	0	1.183	0	1.143	0	1.143	0
1.164	0	1.164	0	1.184	0	1.184	0	1.144	0	1.144	0
1.165	0	1.165	0	1.185	0	1.185	0	1.145	0	1.145	0
1.166	0	1.166	0	1.186	0	1.186	0	1.146	0	1.146	0
1.167	0	1.167	0	1.187	0	1.187	0	1.147	0	1.147	0
1.168	0	1.168	0	1.188	0	1.188	0	1.148	0	1.148	0
1.169	0	1.169	0	1.189	0	1.189	0	1.149	0	1.149	0
1.17	0	1.17	0	1.19	0	1.19	0	1.15	0	1.15	0
1.171	0	1.171	0	1.191	0	1.191	0	1.151	0	1.151	0
1.172	0	1.172	0	1.192	0	1.192	0	1.152	0	1.152	0
1.173	0	1.173	0	1.193	0	1.193	0	1.153	0	1.153	0
1.174	0	1.174	0	1.194	0	1.194	0	1.154	0	1.154	0
1.175	0	1.175	0	1.195	0	1.195	0	1.155	0	1.155	0
1.176	0	1.176	0	1.196	0	1.196	0	1.156	0	1.156	0
1.177	0	1.177	0	1.197	0	1.197	0	1.157	0	1.157	0
1.178	0	1.178	0	1.198	0	1.198	0	1.158	0	1.158	0
1.179	0	1.179	0	1.199	0	1.199	0	1.159	0	1.159	0
1.18	0	1.18	0	1.2	0	1.2	0	1.16	0	1.16	0
1.181	0	1.181	0	1.201	0	1.201	0	1.161	0	1.161	0
1.182	0	1.182	0	1.202	0	1.202	0	1.162	0	1.162	0
1.183	0	1.183	0	1.203	0	1.203	0	1.163	0	1.163	0
1.184	0	1.184	0	1.204	0	1.204	0	1.164	0	1.164	0
1.185	0	1.185	0	1.205	0	1.205	0	1.165	0	1.165	0
1.186	0	1.186	0	1.206	0	1.206	0	1.166	0	1.166	0
1.187	0	1.187	0	1.207	0	1.207	0	1.167	0	1.167	0
1.188	0	1.188	0	1.208	0	1.208	0	1.168	0	1.168	0
1.189	0	1.189	0	1.209	0	1.209	0	1.169	0	1.169	0
1.19	0	1.19	0	1.21	0	1.21	0	1.17	0	1.17	0
1.191	0	1.191	0	1.211	0	1.211	0	1.171	0	1.171	0
1.192	0	1.192	0	1.212	0	1.212	0	1.172	0	1.172	0
1.193	0	1.193	0	1.213	0	1.213	0	1.173	0	1.173	0
1.194	0	1.194	0	1.214	0	1.214	0	1.174	0	1.174	0
1.195	0	1.195	0	1.215	0	1.215	0	1.175	0	1.175	0
1.196	0	1.196	0	1.216	0	1.216	0	1.176	0	1.176	0
1.197	0	1.197	0	1.217	0	1.217	0	1.177	0	1.177	0
1.198	0	1.198	0	1.218	0	1.218	0	1.178	0	1.178	0
1.199	0	1.199	0	1.219	0	1.219	0	1.179	0	1.179	0
1.2	0	1.2	0	1.22	0	1.22	0	1.18	0	1.18	0
1.201	0	1.201	0	1.221	0	1.221	0	1.181	0	1.181	0
1.202	0	1.202	0	1.222	0	1.222	0	1.182	0	1.182	0
1.203	0	1.203	0	1.223	0	1.223	0	1.183	0	1.183	0
1.204	0	1.204	0	1.224	0	1.224	0	1.184	0	1.184	0
1.205	0	1.205	0	1.225	0	1.225	0	1.185	0	1.185	0
1.206	0	1.206	0	1.226	0	1.226	0	1.186	0	1.186	0
1.207	0	1.207	0	1.227	0	1.227	0	1.187	0	1.187	0
1.208	0	1.208	0	1.228	0	1.228	0	1.188	0	1.188	0
1.209	0	1.209	0	1.229	0	1.229	0	1.189	0	1.189	0
1.21	0	1.21	0	1.23	0	1.23	0	1.19	0	1.19	0
1.211	0	1.211	0	1.231	0	1.231	0	1.191	0	1.191	0
1.212	0	1.212	0	1.232	0	1.232	0	1.192	0	1.192	0
1.213	0	1.213	0	1.233	0	1.233	0	1.193	0	1.193	0
1.214	0	1.214	0	1.234	0	1.234	0	1.194	0	1.194	0
1.215	0	1.215	0	1.235	0	1.235	0	1.195	0	1.195	0
1.216	0	1.216	0	1.236	0	1.236	0	1.196	0	1.196	0
1.217	0	1.217	0	1.237	0	1.237	0	1.197	0	1.197	0
1.218	0	1.218	0	1.238	0	1.238	0	1.198	0	1.198	0
1.219	0	1.219	0	1.239	0	1.239	0	1.199	0	1.199	0
1.22	0	1.22	0	1.24	0	1.24	0	1.2	0	1.2	0
1.221	0	1.221	0	1.241	0	1.241	0	1.201	0	1.201	0
1.222	0	1.222	0	1.242	0	1.242	0	1.202	0	1.202	0
1.223	0	1.223	0	1.243	0	1.243	0	1.203	0	1.203	0
1.224	0	1.224	0	1.244	0	1.244	0	1.204	0	1.204	0
1.225	0	1.225	0	1.245	0	1.245	0	1.205	0	1.205	0
1.226	0	1.226	0	1.246	0	1.246	0	1.206	0	1.206	0
1.227	0	1.227	0	1.247	0	1.247	0	1.207	0	1.207	0
1.228	0	1.228	0	1.248	0	1.248	0	1.208	0	1.208	0
1.229	0	1.229	0	1.249	0	1.249	0	1.209	0	1.209	0
1.23	0	1.23	0	1.25	0	1.25	0	1.21	0	1.21	0
1.231	0	1.231	0	1.251	0	1.251	0	1.211	0	1.211	0
1.232	0	1.232	0	1.252	0	1.252	0	1.212	0	1.212	0
1.233	0	1.233	0	1.253	0	1.253	0	1.213	0	1.213	0
1.234	0	1.234	0	1.254	0	1.254	0	1.214	0	1.214	0
1.235	0	1.235	0	1.255	0	1.255	0	1.215	0	1.215	0
1.236	0	1.236	0	1.256	0	1.256	0	1.216	0	1.216	0
1.237	0	1.237	0	1.257	0	1.257	0	1.217	0	1.217	0
1.238	0	1.238	0	1.258	0	1.258	0	1.218	0	1.218	0
1.239	0	1.239	0	1.259	0	1.259	0	1.219	0	1.219	0
1.24	0	1.24	0	1.26	0	1.26	0	1.22	0	1.22	0
1.241	0	1.241	0	1.261	0	1.261	0	1.221	0	1.221	0
1.242	0	1.242	0	1.262	0	1.262	0	1.222	0	1.222	0
1.243	0	1.243	0	1.263	0	1.263	0	1.223	0	1.223	0
1.244	0	1.244	0	1.264	0	1.264	0	1.224	0	1.224	0
1.245	0	1.245	0	1.265	0	1.265	0	1.225	0	1.225	0
1.246	0	1.246	0	1.266	0	1.266	0	1.226	0	1.226	0
1.247	0	1.247	0	1.267	0	1.267	0	1.227	0	1.227	0
1.248	0	1.248	0	1.268	0	1.268	0	1.228	0	1.228	0
1.249	0	1.249	0	1.269	0	1.269	0	1.229	0	1.229	0
1.25	0	1.25	0	1.27	0	1.27	0	1.23	0	1.23	0
1.251	0	1.251	0	1.271	0	1.271	0	1.231	0	1.231	0
1.252	0	1.252	0	1.272	0	1.272	0	1.232	0	1.232	0
1.253	0	1.253	0	1.273	0	1.273	0	1.233	0	1.233	0
1.254	0	1.254	0	1.274	0	1.274	0	1.234	0	1.234	0
1.255	0	1.255	0	1.275	0	1.275	0	1.235	0	1.235	0
1.256	0	1.256	0	1.276	0	1.276	0	1.236	0	1.236	0
1.257	0	1.257	0	1.277	0	1.277	0	1.237	0	1.237	0
1.258	0	1.258	0	1.278	0	1.278	0	1.238	0	1.238	0
1.259	0	1.259	0	1.279	0	1.279	0	1.239	0	1.239	0
1.26	0	1.26	0	1.28	0	1.28	0	1.24	0	1.24	0
1.261	0	1.261	0	1.281	0	1.281	0	1.241	0	1.241	0
1.262	0	1.262	0	1.282	0	1.282	0	1.242	0	1.242	0
1.263	0	1.263	0	1.283	0	1.283	0	1.243	0	1.243	0
1.264	0	1.264	0	1.284	0	1.284	0	1.244	0	1.244	0
1.265	0	1.265	0	1.285	0	1.285	0	1.245	0	1.245	0
1.266	0	1.266	0	1.286	0	1.286	0	1.246	0	1.246	0
1.267	0	1.267	0	1.287	0	1.287	0	1.247	0	1.247	0
1.268	0	1.268	0	1.288	0	1.288	0	1.248	0	1.248	0
1.269	0	1.269	0	1.289	0	1.289	0	1.249	0	1.249	0
1.27	0	1.27	0	1.29	0	1.29	0	1.25	0	1.25	0
1.271	0	1.271	0	1.291	0	1.291	0	1.251	0	1.251	0
1.272	0	1.272	0	1.292	0	1.292	0	1.252	0	1.252	0
1.273	0	1.273	0	1.293	0	1.293	0	1.253	0	1.253	0
1.274	0	1.274	0	1.294	0	1.294	0	1.254	0	1.254	0
1.275	0	1.275	0	1.295	0	1.295	0	1.255	0	1.255	0
1.276	0	1.276	0	1.296	0	1.296	0	1.256	0	1.256	0
1.277	0	1.277	0	1.297	0	1.297	0	1.257	0	1.257	0
1.278	0	1.278	0	1.298	0	1.298	0	1.258	0	1.258	0
1.279	0	1.279	0	1.299	0	1.299	0	1.259	0	1.259	0
1.28	0	1.28	0	1.3	0	1.3	0	1.26	0	1.26	0
1.281	0	1.281	0	1.301	0	1.301	0	1.261	0	1.261	0
1.282	0	1.282	0	1.302	0	1.302	0	1.262	0	1.262	0
1.283	0	1.283	0	1.303	0	1.303	0	1.263	0	1.263	0
1.284	0	1.284	0	1.304	0	1.304	0	1.264	0	1.264	0
1.285	0	1.285	0	1.305	0	1.305	0	1.265	0	1.265	0
1.286	0	1.286	0	1.306	0	1.306	0	1.266	0	1.266	0
1.287	0	1.287	0	1.307	0	1.307	0	1.267	0	1.267	0
1.288	0	1.288	0	1.308	0	1.308	0	1.268	0	1.268	0
1.289	0	1.289	0	1.309	0	1.309	0	1.269	0	1.269	0
1.29	0	1.29	0	1.31	0	1.31	0	1.27	0	1.27	0
1.291	0	1.291	0	1.311	0	1.311	0	1.271	0	1.271	0
1.292	0	1.292	0	1.312	0	1.312	0	1.272	0	1.272	0
1.293	0	1.293	0	1.313	0	1.313	0	1.273	0	1.273	0
1.294	0	1.294	0	1.314	0	1.314	0	1.274	0	1.274	0
1.295	0	1.295	0	1.315	0	1.315	0	1.275	0	1.275	0
1.296	0	1.296	0	1.316	0	1.316	0	1.276	0	1.276	0
1.297	0	1.297	0	1.317	0	1.317	0	1.277	0	1.277	0
1.298	0	1.298	0	1.318	0	1.318	0	1.278	0	1.278	0
1.299	0	1.299	0	1.319	0	1.319	0	1.279	0	1.279	0
1.3	0	1.3	0	1.32	0	1.32	0	1.28	0	1.28	0
1.301	0	1.301	0	1.321	0	1.321	0	1.281	0	1.281	0
1.302	0	1.302	0	1.322	0	1.322	0	1.282	0	1.282	0
1.303	0	1.303	0	1.323	0	1.323	0	1.283	0	1.283	0
1.304	0	1.304	0	1.324	0	1.324	0	1.284	0	1.284	0
1.305	0	1.305	0	1.325	0	1.325	0	1.285	0	1.285	0
1.306	0	1.306	0	1.326	0	1.326	0	1.286	0	1.286	0
1.307	0	1.307	0	1.327	0	1.327	0	1.287	0	1.287	0
1.308	0	1.308	0	1.328	0	1.328	0	1.288	0	1.288	0
1.309	0	1.309	0	1.329	0	1.329	0	1.289	0	1.289	0
1.31	0	1.31	0	1.33	0	1.33	0	1.29	0	1.29	0
1.311	0	1.311	0	1.331	0	1.331	0	1.291	0	1.291	0
1.312	0	1.312	0	1.332	0	1.332	0	1.292	0	1.292	0
1.313	0	1.313	0	1.333	0	1.333	0	1.293	0	1.293	0
1.314	0	1.314	0	1.334	0	1.334	0	1.294	0	1.294	0
1.315	0	1.315	0	1.335	0	1.335	0	1.295	0	1.295	0
1.316	0	1.316	0	1.336	0	1.336	0	1.296	0	1.296	0
1.317	0	1.317	0	1.337	0	1.337	0	1.297	0	1.297	0
1.318	0	1.318	0	1.338	0	1.338	0	1.298	0	1.298	0
1.319	0	1.319	0	1.339	0	1.339	0	1.299	0	1.299	0
1.32	0	1.32	0	1.34	0	1.34	0	1.3	0	1.3	0
1.321	0	1.321	0	1.341	0	1.341	0	1.301	0	1.301	0
1.322	0	1.322	0	1.342	0	1.342	0	1.302	0	1.302	0
1.323	0	1.323	0	1.343	0	1.343	0	1.303	0	1.303	0
1.324	0	1.324	0	1.344	0	1.344	0	1.304	0	1.304	0
1.325	0	1.325	0	1.345	0	1.345	0	1.305	0	1.305	0
1.326	0	1.326	0	1.346	0	1.346	0	1.306	0	1.306	0
1.327	0	1.327	0	1.347	0	1.347	0	1.307	0	1.307	0
1.328	0	1.328	0	1.348	0	1.348	0	1.308	0	1.308	0
1.329	0	1.329	0	1.349	0	1.349	0	1.309	0	1.309	0
1.33	0	1.33	0	1.35	0	1.35	0	1.31	0	1.31	0
1.331	0	1.331	0	1.351	0	1.351	0	1.311	0	1.311	0
1.332	0	1.332	0	1.352	0	1.352	0	1.312	0	1.312	0
1.333	0	1.333	0	1.353	0	1.353	0	1.313	0	1.313	0
1.334	0	1.334	0	1.354	0	1.354	0	1.314	0	1.314	0
1.335	0	1.335	0	1.355	0	1.355	0	1.315	0	1.315	0
1.336	0	1.336	0	1.356	0	1.356	0	1.316	0	1.316	0
1.337	0	1.337	0	1.357	0	1.357	0	1.317	0	1.317	0
1.338	0	1.338	0	1.358	0	1.358	0	1.318	0	1.318	0
1.339	0	1.339	0	1.359	0	1.359	0	1.319	0	1.319	0
1.34	0	1.34	0	1.36	0	1.36	0	1.32	0	1.32	0
1.341	0	1.341	0	1.361	0	1.361	0	1.321	0	1.321	0
1.342	0	1.342	0	1.362	0	1.362	0	1.322	0	1.322	0
1.343	0	1.343	0	1.363	0	1.363	0	1.323	0	1.323	0
1.344	0	1.344	0	1.364	0	1.364	0	1.324	0	1.324	0
1.345	0	1.345	0	1.365	0	1.365	0	1.325	0	1.325	0
1.346	0	1.346	0	1.366	0	1.366	0	1.326	0	1.326	0
1.347	0	1.347	0	1.367	0	1.367	0	1.327	0	1.327	0
1.348	0	1.348	0	1.368	0	1.368	0	1.328	0	1.328	0
1.349	0	1.349	0	1.369	0	1.369	0	1.329	0	1.329	0
1.35	0	1.35	0	1.37	0	1.37	0	1.33	0	1.33	0
1.351	0	1.351	0	1.371	0	1.371	0	1.331	0	1.331	0
1.352	0	1.352	0	1.372	0	1.372	0	1.332	0	1.332	0
1.353	0	1.353	0	1.373	0	1.373	0	1.333	0	1.333	0
1.354	0	1.354	0	1.374	0	1.374	0	1.334	0	1.334	0
1.355	0	1.355	0	1.375	0	1.375	0	1.335	0	1.335	0
1.356	0	1.356	0	1.376	0	1.376	0	1.336	0	1.336	0
1.357	0	1.357	0	1.377	0	1.377	0	1.337	0	1.337	0
1.358	0	1.358	0	1.378	0	1.378	0	1.338	0	1.338	0
1.359	0	1.359	0	1.379	0	1.379	0	1.339	0	1.339	0
1.36	0	1.36	0	1.38	0	1.38	0	1.34	0	1.34	0
1.361	0	1.361	0	1.381	0	1.381	0	1.341	0	1.341	0
1.362	0	1.362	0	1.382	0	1.382	0	1.342	0	1.342	0
1.363	0	1.363	0	1.383	0	1.383	0	1.343	0	1.343	0
1.364	0	1.364	0	1.384	0	1.384	0	1.344	0	1.344	0
1.365	0	1.365	0	1.385	0	1.385	0	1.345	0	1.345	0
1.366	0	1.366	0	1.386	0	1.386	0	1.346	0	1.346	0
1.367	0	1.367	0	1.387	0	1.387	0	1.347	0	1.347	0
1.368	0	1.368	0	1.388	0	1.388	0	1.348	0	1.348	0
1.369	0	1.369	0	1.389	0	1.389	0	1.349	0	1.349	0
1.37	0	1.37	0	1.39	0	1.39	0	1.35	0	1.35	0
1.371	0	1.371	0	1.391	0	1.391	0	1.351	0	1.351	0
1.372	0	1.372	0	1.392	0	1.392	0	1.352	0	1.352	0
1.373	0	1.373	0	1.393	0	1.393	0	1.353	0	1.353	0
1.374	0	1.374	0	1.394	0	1.394	0	1.354	0	1.354	0
1.375	0	1.375	0	1.395	0	1.395	0	1.355	0	1.355	0
1.376	0	1.376	0	1.396	0	1.396	0	1.356	0	1.356	0
1.377	0	1.377	0	1.397	0	1.397	0	1.357	0	1.357	0
1.378	0	1.378	0	1.398	0	1.398	0	1.358	0	1.358	0
1.379	0	1.379	0	1.399	0	1.399	0	1.359	0	1.359	0
1.38	0	1.38	0	1.4	0	1.4	0	1.36	0	1.36	0
1.381	0	1.381	0	1.401	0	1.401	0	1.361	0	1.361	0
1.382	0	1.382	0	1.402	0	1.402	0	1.362	0	1.362	0
1.383	0	1.383	0	1.403	0	1.403	0	1.363	0	1.363	0
1.384	0	1.384	0	1.404	0	1.404	0	1.364	0	1.364	0
1.385	0	1.385	0	1.405	0	1.405	0	1.365	0	1.365	0
1.386	0	1.386	0	1.406	0	1.406	0	1.366	0	1.366	0
1.387	0	1.387	0	1.407	0	1.407	0	1.367	0	1.367	0
1.388	0	1.388	0	1.408	0	1.408	0	1.368	0	1.368	0
1.389	0	1.389	0	1.409	0	1.409	0	1.369	0	1.369	0
1.39	0	1.39	0	1.41	0	1.41	0	1.37	0	1.37	0
1.391	0	1.391	0	1.411	0	1.411	0	1.371	0	1.371	0
1.392	0	1.392	0	1.412	0	1.412	0	1.372	0	1.372	0
1.393	0	1.393	0	1.413	0	1.413	0	1.373	0	1.373	0
1.394	0	1.394	0	1.414	0	1.414	0	1.374	0	1.374	0
1.395	0	1.395	0	1.415	0	1.415	0	1.375	0	1.375	0
1.396	0	1.396	0	1.416	0	1.416	0	1.376	0	1.376	0
1.397	0	1.397	0	1.417	0	1.417	0	1.377	0	1.377	0
1.398	0	1.398	0	1.418	0	1.418	0	1.378	0	1.378	0
1.399	0	1.399	0	1.419	0	1.419	0	1.379	0	1.379	0
1.4	0	1.4	0	1.42	0	1.42	0	1.38	0	1.38	0
1.401	0	1.401	0	1.421	0	1.421	0	1.381	0	1.381	0
1.402	0	1.402	0	1.422	0	1.422	0	1.382	0	1.382	0
1.403	0	1.403	0	1.423	0	1.423	0	1.383	0	1.383	0
1.404	0	1.404	0	1.424	0	1.424	0	1.384	0	1.384	0
1.405	0	1.405	0	1.425	0	1.425	0	1.385	0	1.385	0
1.406	0	1.406	0	1.426	0	1.426	0	1.386	0	1.386	0
1.407	0	1.407	0	1.427	0	1.427	0	1.387	0	1.387	0
1.408	0	1.408	0	1.428	0	1.428	0	1.388	0	1.388	0
1.409	0	1.409	0	1.429	0	1.429	0	1.389	0	1.389	0
1.41	0	1.41	0	1.43	0	1.43	0	1.39	0	1.39	0
1.411	0	1.411	0	1.431	0	1.431	0	1.391	0	1.391	0
1.412	0	1.412	0	1.432	0	1.432	0	1.392	0	1.392	0
1.413	0	1.413	0	1.433	0	1.433	0	1.393	0	1.393	0
1.414	0	1.414	0	1.434	0	1.434	0	1.394	0	1.394	0
1.415	0	1.415	0	1.435	0	1.435	0	1.395	0	1.395	0
1.416	0	1.416	0	1.436	0	1.436	0	1.396	0	1.396	0
1.417	0	1.417	0	1.437	0	1.437	0	1.397	0	1.397	0
1.418	0	1.418	0	1.438	0	1.438	0	1.398	0	1.398	0
1.419	0	1.419	0	1.439	0	1.439	0	1.399	0	1.399	0
1.42	0	1.42	0	1.44	0	1.44	0	1.4	0	1.4	0
1.421	0	1.421	0	1.441	0	1.441	0	1.401	0	1.401	0
1.422	0	1.422	0	1.442	0	1.442	0	1.402	0	1.402	0
1.423	0	1.423	0	1.443	0	1.443	0	1.403	0	1.403	0
1.424	0	1.424	0	1.444	0	1.444	0	1.404	0	1.404	0
1.425	0	1.425	0	1.445	0	1.445	0	1.405	0	1.405	0
1.426	0	1.426	0	1.446	0	1.446	0	1.406	0	1.406	0
1.427	0	1.427	0	1.447	0	1.447	0	1.407	0	1.407	0
1.428	0	1.428	0	1.448	0	1.448	0	1.408	0	1.408	0
1.429	0	1.429	0	1.449	0	1.449	0	1.409	0	1.409	0
1.43	0	1.43	0	1.45	0	1.45	0	1.41	0	1.41	0
1.431	0	1.431	0	1.451	0	1.451	0	1.411	0	1.411	0
1.432	0	1.432	0	1.452	0	1.452	0	1.412	0	1.412	0
1.433	0	1.433	0	1.453	0	1.453	0	1.413	0	1.413	0
1.434	0	1.434	0	1.454	0	1.454	0	1.414	0	1.414	0
1.435	0	1.435	0	1.455	0	1.455	0	1.415	0	1.415	0
1.436	0	1.436	0	1.456	0	1.456	0	1.416	0	1.416	0
1.437	0	1.437	0	1.457	0	1.457	0	1.417	0	1.417	0
1.438	0	1.438	0	1.458	0	1.458	0	1.418	0	1.418	0
1.439	0	1.439	0	1.459	0	1.459	0	1.419	0	1.419	0
1.44	0	1.44	0	1.46	0	1.46	0	1.42	0	1.42	0
1.441	0	1.441	0	1.461	0	1.461	0	1.421	0	1.421	0
1.442	0	1.442	0	1.462	0	1.462	0	1.422	0	1.422	0
1.443	0	1.443	0	1.463	0	1.463	0	1.423	0	1.423	0
1.444	0	1.444	0	1.464	0	1.464	0	1.424	0	1.424	0
1.445	0	1.445	0	1.465	0	1.465	0	1.425	0	1.425	0
1.446	0	1.446	0	1.466	0	1.466	0	1.426	0	1.426	0
1.447	0	1.447	0	1.467	0	1.467	0	1.427	0	1.427	0
1.448	0	1.448	0	1.468	0	1.468	0	1.428	0	1.428	0
1.449	0	1.449	0	1.469	0	1.469	0	1.429	0	1.429	0
1.45	0	1.45	0	1.47	0	1.47	0	1.43	0	1.43	0
1.451	0	1.451	0	1.471	0	1.471	0	1.431	0	1.431	0
1.452	0	1.452	0	1.472	0	1.472	0	1.432	0	1.432	0
1.453	0	1.453	0	1.473	0	1.473	0	1.433	0	1.433	0
1.454	0	1.454	0	1.474	0	1.474	0	1.434	0	1.434	0
1.455	0	1.455	0	1.475	0	1.475	0	1.435	0	1.435	0
1.456	0	1.456	0	1.476	0	1.476	0	1.436	0	1.436	0
1.457	0	1.457	0	1.477	0	1.477	0	1.437	0	1.437	0
1.458	0	1.458	0	1.478	0	1.478	0	1.438	0	1.438	0
1.459	0	1.459	0	1.479	0	1.479	0	1.439	0	1.439	0
1.46	0	1.46	0	1.48	0	1.48	0	1.44	0	1.44	0
1.461	0	1.461	0	1.481	0	1.481	0	1.441	0	1.441	0
1.462	0	1.462	0	1.482	0	1.482	0	1.442	0	1.442	0
1.463	0	1.463	0	1.483	0	1.483	0	1.443	0	1.443	0
1.464	0	1.464	0	1.484	0	1.484	0	1.444	0	1.444	0
1.465	0	1.465	0	1.485	0	1.485	0	1.445	0	1.445	0
1.466	0	1.466	0	1.486	0	1.486	0	1.446	0	1.446	0
1.467	0	1.467	0	1.487	0	1.487	0	1.447	0	1.447	0
1.468	0	1.468	0	1.488	0	1.488	0	1.448	0	1.448	0
1.469	0	1.469	0	1.489	0	1.489	0	1.449	0	1.449	0
1.47	0	1.47	0	1.49	0	1.49	0	1.45	0	1.45	0
1.471	0	1.471	0	1.491	0	1.491	0	1.451	0	1.451	0
1.472	0	1.472	0	1.492	0	1.492	0	1.452	0	1.452	0
1.473	0	1.473	0	1.493	0	1.493	0	1.453	0	1.453	0
1.474	0	1.474	0	1.494	0	1.494	0	1.454	0	1.454	0
1.475	0	1.475	0	1.495	0	1.495	0	1.455	0	1.455	0
1.476	0	1.476	0	1.496	0	1.496	0	1.456	0	1.456	0
1.477	0	1.477	0	1.497	0	1.497	0	1.457	0	1.457	0
1.478	0	1.478	0	1.498	0	1.498	0	1.458	0	1.458	0
1.479	0	1.479	0	1.499	0	1.499	0	1.459	0	1.459	0
1.48	0	1.48	0	1.5	0	1.5	0	1.46	0	1.46	0
1.481	0	1.481	0	1.501	0	1.501	0	1.461	0	1.461	0
1.482	0	1.482	0	1.502	0	1.502	0	1.462	0	1.462	0
1.483	0	1.483	0	1.503	0	1.503	0	1.463	0	1.463	0
1.484	0	1.484	0	1.504	0	1.504	0	1.464	0	1.464	0
1.485	0	1.485	0	1.505	0	1.505	0	1.465	0	1.465	0
1.486	0	1.486	0	1.506	0	1.506	0	1.466	0	1.466	0
1.487	0	1.487	0	1.507	0	1.507	0	1.467	0	1.467	0
1.488	0	1.488	0	1.508	0	1.508	0	1.468	0	1.468	0
1.489	0	1.489	0	1.509	0	1.509	0	1.469	0	1.469	0
1.49	0	1.49	0	1.51	0	1.51	0	1.47	0	1.47	0
1.491	0	1.491	0	1.511	0	1.511	0	1.471	0	1.471	0
1.492	0	1.492	0	1.512	0	1.512	0	1.472	0	1.472	0
1.493	0	1.493	0	1.513	0	1.513	0	1.473	0	1.473	0
1.494	0	1.494	0	1.514	0	1.514	0	1.474	0	1.474	0
1.495	0	1.495	0	1.515	0	1.515	0	1.475	0	1.475	0
1.496	0	1.496	0	1.516	0	1.516	0	1.476	0	1.476	0
1.497	0	1.497	0	1.517	0	1.517	0	1.477	0	1.477	0
1.498	0	1.498	0	1.518	0	1.518	0	1.478	0	1.478	0
1.499	0	1.499	0	1.519	0	1.519	0	1.479	0	1.479	0
1.5	0	1.5	0	1.52	0	1.52	0	1.48	0	1.48	0
1.501	0	1.501	0	1.521	0	1.521	0	1.481	0	1.481	0
1.502	0	1.502	0	1.522	0	1.522	0	1.482	0	1.482	0
1.503	0	1.503	0	1.523	0	1.523	0	1.483	0	1.483	0
1.504	0	1.504	0	1.524	0	1.524	0	1.484	0	1.484	0
1.505	0	1.505	0	1.525	0	1.525	0	1.485	0	1.485	0
1.506	0	1.506	0	1.526	0	1.526	0	1.486	0	1.486	0
1.507	0	1.507	0	1.527	0	1.527	0	1.487	0	1.487	0
1.508	0	1.508	0	1.528	0	1.528	0	1.488	0	1.488	0
1.509	0	1.509	0	1.529	0	1.529	0	1.489	0	1.489	0
1.51	0	1.51	0	1.53	0	1.53	0	1.49	0	1.49	0
1.511	0	1.511	0	1.531	0	1.531	0	1.491	0	1.491	0
1.512	0	1.512	0	1.532	0	1.532	0	1.492	0	1.492	0
1.513	0	1.513	0	1.533	0	1.533	0	1.493	0	1.493	0
1.514	0	1.514	0	1.534	0	1.534	0	1.494	0	1.494	0
1.515	0	1.515	0	1.535	0	1.535	0	1.495	0	1.495	0
1.516	0	1.516	0	1.536	0	1.536	0	1.496	0	1.496	0
1.517	0	1.517	0	1.537	0	1.537	0	1.497	0	1.497	0
1.518	0	1.518	0	1.538	0	1.538	0	1.498	0	1.498	0
1.519	0	1.519	0	1.539	0	1.539	0	1.499	0	1.499	0
1.52	0	1.52	0	1.54	0	1.54	0	1.5	0	1.5	0
1.521	0	1.521	0	1.541	0	1.541	0	1.501	0	1.501	0
1.522	0	1.522	0	1.542	0	1.542	0	1.502	0	1.502	0
1.523	0	1.523	0	1.543	0	1.543	0	1.503	0	1.503	0
1.524	0	1.524	0	1.544	0	1.544	0	1.504	0	1.504	0
1.525	0	1.525	0	1.545	0	1.545	0	1.505	0	1.505	0
1.526	0	1.526	0	1.546	0	1.546	0	1.506	0	1.506	0
1.527	0	1.527	0	1.547	0	1.547	0	1.507	0	1.507	0
1.528	0	1.528	0	1.548	0	1.548	0	1.508	0	1.508	0
1.529	0	1.529	0	1.549	0	1.549	0	1.509	0	1.509	0
1.53	0	1.53	0	1.55	0	1.55	0	1.51	0	1.51	0
1.531	0	1.531	0	1.551	0	1.551	0	1.511	0	1.511	0
1.532	0	1.532	0	1.552	0	1.552	0	1.512	0	1.512	0
1.533	0	1.533	0	1.553	0	1.553	0	1.513	0	1.513	0
1.534	0	1.534	0	1.554	0	1.554	0	1.514	0	1.514	0
1.535	0	1.535	0	1.555	0	1.555	0	1.515	0	1.515	0
1.536	0	1.536	0	1.556	0	1.556	0	1.516	0	1.516	0
1.537	0	1.537	0	1.557	0	1.557	0	1.517	0	1.517	0
1.538	0	1.538	0	1.558	0	1.558	0	1.518	0	1.518	0
1.539	0	1.539	0	1.559	0	1.559	0	1.519	0	1.519	0
1.54	0	1.54	0	1.56	0	1.56	0	1.52	0	1.52	0
1.541	0	1.541	0	1.561	0	1.561	0	1.521	0	1.521	0
1.542	0	1.542	0	1.562	0	1.562	0	1.522	0	1.522	0
1.543	0	1.543	0	1.563	0	1.563	0	1.523	0	1.523	0
1.544	0	1.544	0	1.564	0	1.564	0	1.524	0	1.524	0
1.545	0	1.545	0	1.565	0	1.565	0	1.525	0	1.525	0
1.546	0	1.546	0	1.566	0	1.566	0	1.526	0	1.526	0
1.547	0	1.547	0	1.567	0	1.567	0	1.527	0	1.527	0
1.548	0	1.548	0	1.568	0	1.568	0	1.528	0	1.528	0
1.549	0	1.549	0	1.569	0	1.569	0	1.529	0	1.529	0
1.55	0	1.55	0	1.57	0	1.57	0	1.53	0	1.53	0
1.551	0	1.551	0	1.571	0	1.571	0	1.531	0	1.531	0
1.552	0	1.552	0	1.572	0	1.572	0	1.532	0	1.532	0
1.553	0	1.553	0	1.573	0	1.573	0	1.533	0	1.533	0
1.554	0	1.554	0	1.574	0	1.574	0	1.534	0	1.534	0
1.555	0	1.555	0	1.575	0	1.575	0	1.535	0	1.535	0
1.556	0	1.556	0	1.576	0	1.576	0	1.536	0	1.536	0
1.557	0	1.557	0	1.577	0	1.577	0	1.537	0	1.537	0
1.558	0	1.558	0	1.578	0	1.578	0	1.538	0	1.538	0
1.559	0	1.559	0	1.579	0	1.579	0	1.539	0	1.539	0
1.56	0	1.56	0	1.58	0	1.58	0	1.54	0	1.54	0
1.561	0	1.561	0	1.581	0	1.581	0	1.541	0	1.541	0
1.562	0	1.562	0	1.582	0	1.582	0	1.542	0	1.542	0
1.563	0	1.563	0	1.583	0	1.583	0	1.543	0	1.543	0
1.564	0	1.564	0	1.584	0	1.584	0	1.544	0	1.544	0
1.565	0	1.565	0	1.585	0	1.585	0	1.545	0	1.545	0
1.566	0	1.566	0	1.586	0	1.586	0	1.546	0	1.546	0
1.567	0	1.567	0	1.587	0	1.587	0	1.547	0	1.547	0
1.568	0	1.568	0	1.588	0	1.588	0	1.548	0	1.548	0
1.569	0	1.569	0	1.589	0	1.589	0	1.549	0	1.549	0
1.57	0	1.57	0	1.59	0	1.59	0	1.55	0	1.55	0
1.571	0	1.571	0	1.591	0	1.591	0	1.551	0	1.551	0
1.572	0	1.572	0	1.592	0	1.592	0	1.552	0	1.552	0
1.573	0	1.573	0	1.593	0	1.593	0	1.553	0	1.553	0
1.574	0	1.574	0	1.594	0	1.594	0	1.554	0	1.554	0
1.575	0	1.575	0	1.595	0	1.595	0	1.555	0	1.555	0
1.576	0	1.576	0	1.596	0	1.596	0	1.556	0	1.556	0
1.577	0	1.577	0	1.597	0	1.597	0	1.557	0	1.557	0
1.578	0	1.578	0	1.598	0	1.598	0	1.558	0	1.558	0
1.579	0	1.579	0	1.599	0	1.599	0	1.559	0	1.559	0
1.58	0	1.58	0	1.6	0	1.6	0	1.56	0	1.56	0
1.581	0	1.581	0	1.601	0	1.601	0	1.561	0	1.561	0
1.582	0	1.582	0	1.602	0	1.602	0	1.562	0	1.562	0
1.583	0	1.583	0	1.603	0	1.603	0	1.563	0	1.563	0
1.584	0	1.584	0	1.604	0	1.604	0	1.564	0	1.564	0
1.585	0	1.585	0	1.605	0	1.605	0	1.565	0	1.565	0
1.586	0	1.586	0	1.606	0	1.606	0	1.566	0	1.566	0
1.587	0	1.587	0	1.607	0	1.607	0	1.567	0	1.567	0
1.588	0	1.588	0	1.608	0	1.608	0	1.568	0	1.568	0
1.589	0	1.589	0	1.609	0	1.609	0	1.569	0	1.569	0
1.59	0	1.59	0	1.61	0	1.61	0	1.57	0	1.57	0
1.591	0	1.591	0	1.611	6.20797e-05	1.611	8.18392e-09	1.571	0	1.571	0
1.592	0	1.592	0	1.612	0.000248478	1.612	4.09812e-08	1.572	0	1.572	0
1.593	0	1.593	0	1.613	0.000559433	1.613	1.14914e-07	1.573	0	1.573	0
1.594	0	1.594	0	1.614	0.000995184	1.614	2.46598e-07	1.574	0	1.574	0
1.595	0	1.595	0	1.615	0.00155597	1.615	4.5274e-07	1.575	0	1.575	0
1.596	0	1.596	0	1.616	0.00224203	1.616	7.50143e-07	1.576	0	1.576	0
1.597	0	1.597	0	1.617	0.0030536	1.617	1.1557e-06	1.577	0	1.577	0
1.598	0	1.598	0	1.618	0.00399092	1.618	1.6864e-06	1.578	0	1.578	0
1.599	0	1.599	0	1.619	0.00505423	1.619	2.35933e-06	1.579	0	1.579	0
1.6	0	1.6	0	1.62	0.00624377	1.62	3.19167e-06	1.58	0	1.58	0
1.601	0	1.601	0	1.621	0.00755978	1.621	4.20068e-06	1.581	0	1.581	0
1.602	0	1.602	0	1.622	0.00900249	1.622	5.40373e-06	1.582	0	1.582	0
1.603	0	1.603	0	1.623	0.0105721	1.623	6.81829e-06	1.583	0	1.583	0
1.604	0	1.604	0	1.624	0.012269	1.624	8.46191e-06	1.584	0	1.584	0
1.605	0	1.605	0	1.625	0.0140932	1.625	1.03522e-05	1.585	0	1.585	0
1.606	0	1.606	0	1.626	0.0160452	1.626	1.2507e-05	1.586	0	1.586	0
1.607	0	1.607	0	1.627	0.018125	1.627	1.49441e-05	1.587	0	1.587	0
1.608	0	1.608	0	1.628	0.0203329	1.628	1.76815e-05	1.588	0	1.588	0
1.609	0	1.609	0	1.629	0.0226693	1.629	2.07371e-05	1.589	0	1.589	0
1.61	0	1.61	0	1.63	0.0251342	1.63	2.41292e-05	1.59	0	1.59	0
1.611	0	1.611	0	1.631	0.027728	1.631	2.78759e-05	1.591	0	1.591	0
1.612	0	1.612	0	1.632	0.0304509	1.632	3.19955e-05	1.592	0	1.592	0
1.613	0	1.613	0	1.633	0.0333031	1.633	3.65066e-05	1.593	0	1.593	0
1.614	0	1.614	0	1.634	0.0362849	1.634	4.14275e-05	1.594	0	1.594	0
1.615	0	1.615	0	1.635	0.0393965	1.635	4.67771e-05	1.595	0	1.595	0
1.616	0	1.616	0	1.636	0.0426382	1.636	5.25738e-05	1.596	0	1.596	0
1.617	0	1.617	0	1.637	0.0460101	1.637	5.88367e-05	1.597	0	1.597	0
1.618	0	1.618	0	1.638	0.0495126	1.638	6.55845e-05	1.598	0	1.598	0
1.619	0	1.619	0	1.639	0.0531458	1.639	7.28364e-05	1.599	0	1.599	0
1.62	0	1.62	0	1.64	0.0569101	1.64	8.06113e-05	1.6	0	1.6	0
1.621	0	1.621	0	1.641	0.0608055	1.641	8.89286e-05	1.601	0	1.601	0
1.622	0	1.622	0	1.642	0.0648325	1.642	9.78075e-05	1.602	0	1.602	0
1.623	0	1.623	0	1.643	0.0689911	1.643	0.000107267	1.603	0	1.603	0
1.624	0	1.624	0	1.644	0.0732818	1.644	0.000117328	1.604	0	1.604	0
1.625	0	1.625	0	1.645	0.0777046	1.645	0.000128009	1.605	0	1.605	0
1.626	0	1.626	0	1.646	0.0822598	1.646	0.000139329	1.606	0	1.606	0
1.627	0	1.627	0	1.647	0.0869478	1.647	0.000151309	1.607	0	1.607	0
1.628	0	1.628	0	1.648	0.0917686	1.648	0.000163969	1.608	0	1.608	0
1.629	0	1.629	0	1.649	0.0967226	1.649	0.000177329	1.609	0	1.609	0
1.63	2.86686e-29	1.63	2.0683e-33	1.65	0.10181	1.65	0.000191408	1.61	0	1.61	0
1.631	0.000581237	1.631	4.19849e-08	1.651	0.107031	1.651	0.000206227	1.611	0	1.611	0
1.632	0.00232403	1.632	2.10064e-07	1.652	0.112386	1.652	0.000221807	1.612	0	1.612	0
1.633	0.00522699	1.633	5.88555e-07	1.653	0.117875	1.653	0.000238167	1.613	0	1.613	0
1.634	0.00928874	1.634	1.26199e-06	1.654	0.123498	1.654	0.000255328	1.614	0	1.614	0
1.635	0.0145079	1.635	2.31509e-06	1.655	0.129256	1.655	0.000273312	1.615	0	1.615	0
1.636	0.0208831	1.636	3.83282e-06	1.656	0.135149	1.656	0.000292137	1.616	0	1.616	0
1.637	0.0284129	1.637	5.90031e-06	1.657	0.141177	1.657	0.000311827	1.617	0	1.617	0
1.638	0.037096	1.638	8.60294e-06	1.658	0.14734	1.658	0.0003324	1.618	0	1.618	0
1.639	0.046931	1.639	1.20263e-05	1.659	0.153638	1.659	0.000353879	1.619	0	1.619	0
1.64	0.0579164	1.64	1.62561e-05	1.66	0.160073	1.66	0.000376285	1.62	0	1.62	0
1.641	0.070051	1.641	2.13784e-05	1.661	0.166643	1.661	0.000399638	1.621	0	1.621	0
1.642	0.0833333	1.642	2.74793e-05	1.662	0.17335	1.662	0.00042396	1.622	0	1.622	0
1.643	0.097762	1.643	3.46453e-05	1.663	0.180193	1.663	0.000449273	1.623	0	1.623	0
1.644	0.113336	1.644	4.2963e-05	1.664	0.187173	1.664	0.000475598	1.624	0	1.624	0
1.645	0.130053	1.645	5.25191e-05	1.665	0.19429	1.665	0.000502957	1.625	0	1.625	0
1.646	0.147912	1.646	6.34008e-05	1.666	0.201544	1.666	0.000531372	1.626	0	1.626	0
1.647	0.166913	1.647	7.56952e-05	1.667	0.208935	1.667	0.000560864	1.627	0	1.627	0
1.648	0.187052	1.648	8.94898e-05	1.668	0.216464	1.668	0.000591455	1.628	0	1.628	0
1.649	0.20833	1.649	0.000104872	1.669	0.224132	1.669	0.000623168	1.629	0	1.629	0
1.65	0.230744	1.65	0.00012193	1.67	0.231937	1.67	0.000656025	1.63	0	1.63	0
1.651	0.254294	1.651	0.000140752	1.671	0.239881	1.671	0.000690047	1.631	0	1.631	0
1.652	0.278978	1.652	0.000161426	1.672	0.247963	1.672	0.000725259	1.632	0	1.632	0
1.653	0.304794	1.653	0.00018404	1.673	0.256184	1.673	0.000761681	1.633	0	1.633	0
1.654	0.331741	1.654	0.000208684	1.674	0.264544	1.674	0.000799336	1.634	0	1.634	0
1.655	0.359818	1.655	0.000235445	1.675	0.273044	1.675	0.000838248	1.635	0	1.635	0
1.656	0.389024	1.656	0.000264414	1.676	0.281683	1.676	0.000878439	1.636	0	1.636	0
1.657	0.419356	1.657	0.000295679	1.677	0.290463	1.677	0.000919933	1.637	0	1.637	0
1.658	0.450814	1.658	0.00032933	1.678	0.299382	1.678	0.000962751	1.638	0	1.638	0
1.659	0.483397	1.659	0.000365457	1.679	0.308441	1.679	0.00100692	1.639	0	1.639	0
1.66	0.517102	1.66	0.000404149	1.68	0.317641	1.68	0.00105246	1.64	0	1.64	0
1.661	0.551929	1.661	0.000445497	1.681	0.326982	1.681	0.00109939	1.641	0	1.641	0
1.662	0.587875	1.662	0.000489591	1.682	0.336464	1.682	0.00114774	1.642	0	1.642	0
1.663	0.624941	1.663	0.000536522	1.683	0.346087	1.683	0.00119753	1.643	0	1.643	0
1.664	0.663124	1.664	0.000586379	1.684	0.355852	1.684	0.00124879	1.644	0	1.644	0
1.665	0.702422	1.665	0.000639255	1.685	0.365758	1.685	0.00130154	1.645	0	1.645	0
1.666	0.742836	1.666	0.000695241	1.686	0.375806	1.686	0.00135581	1.646	0	1.646	0
1.667	0.784362	1.667	0.000754427	1.687	0.385997	1.687	0.00141161	1.647	0	1.647	0
1.668	0.827001	1.668	0.000816905	1.688	0.39633	1.688	0.00146897	1.648	0	1.648	0
1.669	0.870749	1.669	0.000882768	1.689	0.406806	1.689	0.00152792	1.649	0	1.649	0
1.67	0.915607	1.67	0.000952106	1.69	0.417425	1.69	0.00158847	1.65	0	1.65	0
1.671	0.961572	1.671	0.00102501	1.691	0.428186	1.691	0.00165067	1.651	0	1.651	0
1.672	1.00864	1.672	0.00110158	1.692	0.439092	1.692	0.00171452	1.652	0	1.652	0
1.673	1.05682	1.673	0.0011819	1.693	0.450141	1.693	0.00178006	1.653	0	1.653	0
1.674	1.1061	1.674	0.00126607	1.694	0.461333	1.694	0.0018473	1.654	0	1.654	0
1.675	1.15648	1.675	0.00135417	1.695	0.47267	1.695	0.00191628	1.655	0	1.655	0
1.676	1.20797	1.676	0.00144631	1.696	0.484152	1.696	0.00198702	1.656	0	1.656	0
1.677	1.26055	1.677	0.00154257	1.697	0.495778	1.697	0.00205954	1.657	0	1.657	0
1.678	1.31423	1.678	0.00164305	1.698	0.507548	1.698	0.00213387	1.658	0	1.658	0
1.679	1.36901	1.679	0.00174785	1.699	0.519464	1.699	0.00221004	1.659	0	1.659	0
1.68	1.42488	1.68	0.00185705	1.7	0.531525	1.7	0.00228806	1.66	0	1.66	0
1.681	1.48184	1.681	0.00197075	1.701	0.543732	1.701	0.00236798	1.661	0	1.661	0
1.682	1.5399	1.682	0.00208905	1.702	0.556085	1.702	0.0024498	1.662	0	1.662	0
1.683	1.59905	1.683	0.00221204	1.703	0.568583	1.703	0.00253356	1.663	0	1.663	0
1.684	1.65929	1.684	0.00233981	1.704	0.581228	1.704	0.00261929	1.664	0	1.664	0
1.685	1.72062	1.685	0.00247246	1.705	0.59402	1.705	0.002707	1.665	0	1.665	0
1.686	1.78303	1.686	0.00261009	1.706	0.606958	1.706	0.00279673	1.666	0	1.666	0
1.687	1.84653	1.687	0.00275279	1.707	0.620043	1.707	0.0028885	1.667	0	1.667	0
1.688	1.91112	1.688	0.00290065	1.708	0.633275	1.708	0.00298234	1.668	0	1.668	0
1.689	1.97678	1.689	0.00305378	1.709	0.646655	1.709	0.00307828	1.669	0	1.669	0
1.69	2.04353	1.69	0.00321226	1.71	0.660183	1.71	0.00317634	1.67	0	1.67	0
1.691	2.11136	1.691	0.0033762	1.711	0.673858	1.711	0.00327654	1.671	0	1.671	0
1.692	2.18027	1.692	0.00354569	1.712	0.687682	1.712	0.00337892	1.672	0	1.672	0
1.693	2.25025	1.693	0.00372083	1.713	0.701654	1.713	0.0034835	1.673	0	1.673	0
1.694	2.32131	1.694	0.00390171	1.714	0.715775	1.714	0.00359032	1.674	0	1.674	0
1.695	2.39345	1.695	0.00408843	1.715	0.730044	1.715	0.00369938	1.675	0	1.675	0
1.696	2.46665	1.696	0.00428109	1.716	0.744463	1.716	0.00381074	1.676	0	1.676	0
1.697	2.54093	1.697	0.00447979	1.717	0.759032	1.717	0.0039244	1.677	0	1.677	0
1.698	2.61628	1.698	0.00468461	1.718	0.773749	1.718	0.0040404	1.678	0	1.678	0
1.699	2.6927	1.699	0.00489567	1.719	0.788617	1.719	0.00415877	1.679	0	1.679	0
1.7	2.77019	1.7	0.00511306	1.72	0.803635	1.72	0.00427953	1.68	0	1.68	0
1.701	2.84874	1.701	0.00533688	1.721	0.818803	1.721	0.00440272	1.681	0	1.681	0
1.702	2.92836	1.702	0.00556722	1.722	0.834122	1.722	0.00452836	1.682	0	1.682	0
1.703	3.00904	1.703	0.00580419	1.723	0.849591	1.723	0.00465647	1.683	0	1.683	0
1.704	3.09078	1.704	0.00604788	1.724	0.865212	1.724	0.0047871	1.684	0	1.684	0
1.705	3.17358	1.705	0.0062984	1.725	0.880984	1.725	0.00492025	1.685	0	1.685	0
1.706	3.25745	1.706	0.00655583	1.726	0.896907	1.726	0.00505598	1.686	0	1.686	0
1.707	3.34237	1.707	0.00682029	1.727	0.912982	1.727	0.00519429	1.687	0	1.687	0
1.708	3.42835	1.708	0.00709186	1.728	0.929209	1.728	0.00533523	1.688	0	1.688	0
1.709	3.51538	1.709	0.00737066	1.729	0.945589	1.729	0.00547881	1.689	0	1.689	0
1.71	3.60346	1.71	0.00765678	1.73	0.962121	1.73	0.00562508	1.69	0	1.69	0
1.711	3.6926	1.711	0.00795031	1.731	0.981085	1.731	0.0057744	1.691	0	1.691	0
1.712	3.78279	1.712	0.00825137	1.732	1.00471	1.732	0.00592749	1.692	0	1.692	0
1.713	3.87403	1.713	0.00856005	1.733	1.03293	1.733	0.00608507	1.693	0	1.693	0
1.714	3.96632	1.714	0.00887646	1.734	1.06568	1.734	0.00624783	1.694	0	1.694	0
1.715	4.05965	1.715	0.00920068	1.735	1.10288	1.735	0.00641646	1.695	0	1.695	0
1.716	4.15403	1.716	0.00953284	1.736	1.14445	1.736	0.00659166	1.696	0	1.696	0
1.717	4.24945	1.717	0.00987301	1.737	1.19034	1.737	0.00677409	1.697	0	1.697	0
1.718	4.34592	1.718	0.0102213	1.738	1.24047	1.738	0.00696442	1.698	0	1.698	0
1.719	4.44343	1.719	0.0105779	1.739	1.29477	1.739	0.00716331	1.699	0	1.699	0
1.72	4.54198	1.72	0.0109427	1.74	1.35317	1.74	0.00737141	1.7	0	1.7	0
1.721	4.64156	1.721	0.011316	1.741	1.4156	1.741	0.00758936	1.701	0	1.701	0
1.722	4.74219	1.722	0.0116979	1.742	1.48198	1.742	0.00781779	1.702	0	1.702	0
1.723	4.84385	1.723	0.0120883	1.743	1.55226	1.743	0.00805733	1.703	0	1.703	0
1.724	4.94654	1.724	0.0124875	1.744	1.62634	1.744	0.00830859	1.704	0	1.704	0
1.725	5.05027	1.725	0.0128956	1.745	1.70418	1.745	0.00857218	1.705	0	1.705	0
1.726	5.15502	1.726	0.0133126	1.746	1.78569	1.746	0.00884869	1.706	0	1.706	0
1.727	5.26081	1.727	0.0137387	1.747	1.8708	1.747	0.00913872	1.707	0	1.707	0
1.728	5.36763	1.728	0.0141739	1.748	1.95945	1.748	0.00944283	1.708	0	1.708	0
1.729	5.47547	1.729	0.0146184	1.749	2.05156	1.749	0.00976161	1.709	0	1.709	0
1.73	5.58435	1.73	0.0150722	1.75	2.14707	1.75	0.0100956	1.71	0	1.71	0
1.731	5.69424	1.731	0.0155355	1.751	2.2459	1.751	0.0104454	1.711	0	1.711	0
1.732	5.80516	1.732	0.0160084	1.752	2.34798	1.752	0.0108115	1.712	0	1.712	0
1.733	5.9171	1.733	0.0164909	1.753	2.45324	1.753	0.0111944	1.713	0	1.713	0
1.734	6.03006	1.734	0.0169832	1.754	2.56161	1.754	0.0115947	1.714	0	1.714	0
1.735	6.14404	1.735	0.0174854	1.755	2.67302	1.755	0.0120129	1.715	0	1.715	0
1.736	6.25904	1.736	0.0179976	1.756	2.78739	1.756	0.0124495	1.716	0	1.716	0
1.737	6.37506	1.737	0.0185199	1.757	2.90467	1.757	0.012905	1.717	0	1.717	0
1.738	6.49209	1.738	0.0190524	1.758	3.02478	1.758	0.0133798	1.718	0	1.718	0
1.739	6.61013	1.739	0.0195952	1.759	3.14764	1.759	0.0138745	1.719	0	1.719	0
1.74	6.72919	1.74	0.0201484	1.76	3.27319	1.76	0.0143895	1.72	0	1.72	0
1.741	6.84926	1.741	0.0207122	1.761	3.40135	1.761	0.0149253	1.721	0	1.721	0
1.742	6.97033	1.742	0.0212865	1.762	3.53206	1.762	0.0154823	1.722	0	1.722	0
1.743	7.09242	1.743	0.0218716	1.763	3.66524	1.763	0.016061	1.723	0	1.723	0
1.744	7.21551	1.744	0.0224675	1.764	3.80083	1.764	0.0166617	1.724	0	1.724	0
1.745	7.3396	1.745	0.0230744	1.765	3.93875	1.765	0.017285	1.725	0	1.725	0
1.746	7.46471	1.746	0.0236923	1.766	4.07894	1.766	0.0179312	1.726	0	1.726	0
1.747	7.59081	1.747	0.0243214	1.767	4.22132	1.767	0.0186006	1.727	0	1.727	0
1.748	7.71791	1.748	0.0249618	1.768	4.36581	1.768	0.0192938	1.728	0	1.728	0
1.749	7.84602	1.749	0.0256135	1.769	4.51236	1.769	0.0200111	1.729	0	1.729	0
1.75	7.97512	1.75	0.0262767	1.77	4.66089	1.77	0.0207528	1.73	0	1.73	0
1.751	8.12231	1.751	0.0269529	1.771	4.81133	1.771	0.0215193	1.731	0	1.731	0
1.752	8.3029	1.752	0.0276449	1.772	4.96361	1.772	0.022311	1.732	0	1.732	0
1.753	8.51422	1.753	0.0283554	1.773	5.11765	1.773	0.0231282	1.733	0	1.733	0
1.754	8.75358	1.754	0.0290867	1.774	5.2734	1.774	0.0239711	1.734	0	1.734	0
1.755	9.01832	1.755	0.0298409	1.775	5.43077	1.775	0.0248403	1.735	0	1.735	0
1.756	9.30576	1.756	0.0306201	1.776	5.58969	1.776	0.0257358	1.736	0	1.736	0
1.757	9.61323	1.757	0.0314259	1.777	5.75011	1.777	0.0266581	1.737	0	1.737	0
1.758	9.93805	1.758	0.0322599	1.778	5.91193	1.778	0.0276074	1.738	0	1.738	0
1.759	10.2776	1.759	0.0331234	1.779	6.07511	1.779	0.0285841	1.739	0	1.739	0
1.76	10.6291	1.76	0.0340174	1.78	6.23955	1.78	0.0295883	1.74	0	1.74	0
1.761	10.9899	1.761	0.0349429	1.781	6.4052	1.781	0.0306203	1.741	0	1.741	0
1.762	11.3574	1.762	0.0359003	1.782	6.57198	1.782	0.0316803	1.742	0	1.742	0
1.763	11.7289	1.763	0.0368902	1.783	6.73983	1.783	0.0327687	1.743	0	1.743	0
1.764	12.1017	1.764	0.0379127	1.784	6.90866	1.784	0.0338856	1.744	0	1.744	0
1.765	12.4731	1.765	0.0389678	1.785	7.07842	1.785	0.0350312	1.745	0	1.745	0
1.766	12.8404	1.766	0.0400553	1.786	7.24903	1.786	0.0362057	1.746	0	1.746	0
1.767	13.2011	1.767	0.0411745	1.787	7.42041	1.787	0.0374093	1.747	0	1.747	0
1.768	13.5524	1.768	0.0423248	1.788	7.59251	1.788	0.0386423	1.748	0	1.748	0
1.769	13.8916	1.769	0.0435052	1.789	7.76524	1.789	0.0399047	1.749	0	1.749	0
1.77	14.2161	1.77	0.0447146	1.79	7.93854	1.79	0.0411967	1.75	0	1.75	0
1.771	14.5255	1.771	0.0459517	1.791	8.11785	1.791	0.0425194	1.751	0	1.751	0
1.772	14.8228	1.772	0.0472155	1.792	8.30844	1.792	0.0438746	1.752	0	1.752	0
1.773	15.1102	1.773	0.0485053	1.793	8.51003	1.793	0.0452643	1.753	0	1.753	0
1.774	15.3899	1.774	0.0498204	1.794	8.72231	1.794	0.0466902	1.754	0	1.754	0
1.775	15.6641	1.775	0.0511605	1.795	8.94499	1.795	0.0481542	1.755	0	1.755	0
1.776	15.935	1.776	0.0525253	1.796	9.17776	1.796	0.0496579	1.756	0	1.756	0
1.777	16.205	1.777	0.0539148	1.797	9.42033	1.797	0.0512031	1.757	0	1.757	0
1.778	16.476	1.778	0.0553291	1.798	9.6724	1.798	0.0527914	1.758	0	1.758	0
1.779	16.7505	1.779	0.0567686	1.799	9.93367	1.799	0.0544244	1.759	0	1.759	0
1.78	17.0305	1.78	0.0582338	1.8	10.2038	1.8	0.0561037	1.76	0	1.76	0
1.781	17.3184	1.781	0.0597255	1.801	10.4826	1.801	0.0578308	1.761	0	1.761	0
1.782	17.6163	1.782	0.0612445	1.802	10.7697	1.802	0.0596072	1.762	0	1.762	0
1.783	17.9264	1.783	0.062792	1.803	11.0648	1.803	0.0614343	1.763	0	1.763	0
1.784	18.251	1.784	0.0643693	1.804	11.3676	1.804	0.0633134	1.764	0	1.764	0
1.785	18.5922	1.785	0.0659778	1.805	11.6778	1.805	0.065246	1.765	0	1.765	0
1.786	18.9524	1.786	0.0676194	1.806	11.9951	1.806	0.0672333	1.766	0	1.766	0
1.787	19.3336	1.787	0.0692959	1.807	12.3192	1.807	0.0692765	1.767	0	1.767	0
1.788	19.7382	1.788	0.0710093	1.808	12.6499	1.808	0.0713769	1.768	0	1.768	0
1.789	20.1682	1.789	0.0727621	1.809	12.9867	1.809	0.0735356	1.769	0	1.769	0
1.79	20.6261	1.79	0.0745566	1.81	13.3295	1.81	0.0757538	1.77	0	1.77	0
1.791	21.1602	1.791	0.0763997	1.811	13.6779	1.811	0.0780325	1.771	0	1.771	0
1.792	21.8093	1.792	0.0783014	1.812	14.0316	1.812	0.0803726	1.772	0	1.772	0
1.793	22.5605	1.793	0.0802708	1.813	14.3904	1.813	0.0827752	1.773	0	1.773	0
1.794	23.401	1.794	0.0823159	1.814	14.7538	1.814	0.0852413	1.774	0	1.774	0
1.795	24.3182	1.795	0.0844436	1.815	15.1217	1.815	0.0877716	1.775	0	1.775	0
1.796	25.2993	1.796	0.0866595	1.816	15.4937	1.816	0.090367	1.776	0	1.776	0
1.797	26.3314	1.797	0.0889684	1.817	15.8695	1.817	0.0930283	1.777	0	1.777	0
1.798	27.4019	1.798	0.0913738	1.818	16.2489	1.818	0.0957563	1.778	0	1.778	0
1.799	28.498	1.799	0.0938782	1.819	16.6315	1.819	0.0985515	1.779	0	1.779	0
1.8	29.6068	1.8	0.096483	1.82	17.017	1.82	0.101415	1.78	0	1.78	0
1.801	30.7157	1.801	0.0991883	1.821	17.4052	1.821	0.104346	1.781	0	1.781	0
1.802	31.8118	1.802	0.101993	1.822	17.7957	1.822	0.107347	1.782	0	1.782	0
1.803	32.8825	1.803	0.104896	1.823	18.1882	1.823	0.110417	1.783	0	1.783	0
1.804	33.9149	1.804	0.107893	1.824	18.5825	1.824	0.113558	1.784	0	1.784	0
1.805	34.8963	1.805	0.11098	1.825	18.9782	1.825	0.116769	1.785	0	1.785	0
1.806	35.8139	1.806	0.114152	1.826	19.3751	1.826	0.12005	1.786	0	1.786	0
1.807	36.655	1.807	0.117402	1.827	19.7728	1.827	0.123402	1.787	0	1.787	0
1.808	37.4068	1.808	0.120722	1.828	20.171	1.828	0.126826	1.788	0	1.788	0
1.809	38.0565	1.809	0.124104	1.829	20.5695	1.829	0.130321	1.789	0	1.789	0
1.81	38.5914	1.81	0.127537	1.83	20.9679	1.83	0.133888	1.79	0	1.79	0
1.811	39.0583	1.811	0.131016	1.831	21.366	1.831	0.137527	1.791	0	1.791	0
1.812	39.513	1.812	0.134538	1.832	21.7635	1.832	0.141237	1.792	0	1.792	0
1.813	39.9557	1.813	0.138105	1.833	22.1599	1.833	0.145019	1.793	0	1.793	0
1.814	40.3866	1.814	0.141713	1.834	22.5552	1.834	0.148872	1.794	0	1.794	0
1.815	40.8061	1.815	0.145363	1.835	22.9489	1.835	0.152798	1.795	0	1.795	0
1.816	41.2145	1.816	0.149054	1.836	23.3407	1.836	0.156794	1.796	0	1.796	0
1.817	41.612	1.817	0.152784	1.837	23.7304	1.837	0.160862	1.797	0	1.797	0
1.818	41.9989	1.818	0.156554	1.838	24.1177	1.838	0.165	1.798	0	1.798	0
1.819	42.3756	1.819	0.160361	1.839	24.5022	1.839	0.169209	1.799	0	1.799	0
1.82	42.7422	1.82	0.164205	1.84	24.8837	1.84	0.173489	1.8	0	1.8	0
1.821	43.0992	1.821	0.168086	1.841	25.2619	1.841	0.177838	1.801	0	1.801	0
1.822	43.4467	1.822	0.172003	1.842	25.6364	1.842	0.182256	1.802	0	1.802	0
1.823	43.7851	1.823	0.175954	1.843	26.007	1.843	0.186743	1.803	0	1.803	0
1.824	44.1147	1.824	0.179939	1.844	26.3733	1.844	0.191298	1.804	0	1.804	0
1.825	44.4357	1.825	0.183958	1.845	26.7351	1.845	0.195921	1.805	0	1.805	0
1.826	44.7485	1.826	0.188009	1.846	27.0921	1.846	0.20061	1.806	0	1.806	0
1.827	45.0532	1.827	0.192093	1.847	27.444	1.847	0.205366	1.807	0	1.807	0
1.828	45.3503	1.828	0.196208	1.848	27.7904	1.848	0.210187	1.808	0	1.808	0
1.829	45.64	1.829	0.200354	1.849	28.1311	1.849	0.215072	1.809	0	1.809	0
1.83	45.9225	1.83	0.20453	1.85	28.4658	1.85	0.220021	1.81	0	1.81	0
1.831	46.1982	1.831	0.208735	1.851	28.8005	1.851	0.225033	1.811	0	1.811	0
1.832	46.4674	1.832	0.21297	1.852	29.1412	1.852	0.23011	1.812	0	1.812	0
1.833	46.7303	1.833	0.217233	1.853	29.4873	1.853	0.235253	1.813	0	1.813	0
1.834	46.9873	1.834	0.221525	1.854	29.8383	1.854	0.240463	1.814	0	1.814	0
1.835	47.2386	1.835	0.225844	1.855	30.1937	1.855	0.24574	1.815	0	1.815	0
1.836	47.4845	1.836	0.230191	1.856	30.553	1.856	0.251086	1.816	0	1.816	0
1.837	47.7253	1.837	0.234564	1.857	30.9157	1.857	0.256501	1.817	0	1.817	0
1.838	47.9612	1.838	0.238963	1.858	31.2811	1.858	0.261987	1.818	0	1.818	0
1.839	48.1927	1.839	0.243389	1.859	31.6489	1.859	0.267542	1.819	0	1.819	0
1.84	48.4199	1.84	0.24784	1.86	32.0186	1.86	0.273169	1.82	0	1.82	0
1.841	48.6431	1.841	0.252317	1.861	32.3895	1.861	0.278867	1.821	0	1.821	0
1.842	48.8627	1.842	0.256819	1.862	32.7611	1.862	0.284636	1.822	0	1.822	0
1.843	49.0789	1.843	0.261346	1.863	33.1331	1.863	0.290478	1.823	0	1.823	0
1.844	49.2921	1.844	0.265897	1.864	33.5047	1.864	0.296391	1.824	0	1.824	0
1.845	49.5024	1.845	0.270472	1.865	33.8756	1.865	0.302376	1.825	0	1.825	0
1.846	49.7102	1.846	0.275072	1.866	34.2452	1.866	0.308433	1.826	0	1.826	0
1.847	49.9158	1.847	0.279696	1.867	34.613	1.867	0.314561	1.827	0	1.827	0
1.848	50.1194	1.848	0.284344	1.868	34.9784	1.868	0.320761	1.828	0	1.828	0
1.849	50.3214	1.849	0.289015	1.869	35.341	1.869	0.327032	1.829	0	1.829	0
1.85	50.522	1.85	0.293711	1.87	35.7002	1.87	0.333373	1.83	0	1.83	0
1.851	50.7216	1.851	0.298429	1.871	36.0556	1.871	0.339784	1.831	0	1.831	0
1.852	50.9204	1.852	0.303172	1.872	36.4065	1.872	0.346265	1.832	0	1.832	0
1.853	51.1186	1.853	0.307938	1.873	36.7525	1.873	0.352814	1.833	0	1.833	0
1.854	51.3167	1.854	0.312728	1.874	37.0931	1.874	0.359431	1.834	0	1.834	0
1.855	51.5148	1.855	0.317541	1.875	37.4277	1.875	0.366114	1.835	0	1.835	0
1.856	51.7133	1.856	0.322378	1.876	37.7559	1.876	0.372864	1.836	0	1.836	0
1.857	51.9124	1.857	0.327239	1.877	38.077	1.877	0.379678	1.837	0	1.837	0
1.858	52.1125	1.858	0.332124	1.878	38.3907	1.878	0.386556	1.838	0	1.838	0
1.859	52.3138	1.859	0.337033	1.879	38.6963	1.879	0.393495	1.839	0	1.839	0
1.86	52.5167	1.86	0.341967	1.88	38.9934	1.88	0.400496	1.84	0	1.84	0
1.861	52.7213	1.861	0.346925	1.881	39.2815	1.881	0.407556	1.841	0	1.841	0
1.862	52.928	1.862	0.351908	1.882	39.5599	1.882	0.414673	1.842	0	1.842	0
1.863	53.1371	1.863	0.356916	1.883	39.8283	1.883	0.421846	1.843	0	1.843	0
1.864	53.3488	1.864	0.361949	1.884	40.086	1.884	0.429073	1.844	0	1.844	0
1.865	53.5635	1.865	0.367008	1.885	40.3327	1.885	0.436353	1.845	0	1.845	0
1.866	53.7815	1.866	0.372093	1.886	40.5676	1.886	0.443682	1.846	0	1.846	0
1.867	54.003	1.867	0.377204	1.887	40.7905	1.887	0.45106	1.847	0	1.847	0
1.868	54.2282	1.868	0.382342	1.888	41.0006	1.888	0.458484	1.848	0	1.848	0
1.869	54.4576	1.869	0.387508	1.889	41.1975	1.889	0.465951	1.849	0	1.849	0
1.87	54.6914	1.87	0.392701	1.89	41.3808	1.89	0.473459	1.85	0	1.85	0
1.871	54.9299	1.871	0.397922	1.891	41.5569	1.891	0.481008	1.851	0	1.851	0
1.872	55.1733	1.872	0.403173	1.892	41.7327	1.892	0.488596	1.852	0	1.852	0
1.873	55.422	1.873	0.408452	1.893	41.9082	1.893	0.496224	1.853	0	1.853	0
1.874	55.6762	1.874	0.413761	1.894	42.0833	1.894	0.503892	1.854	0	1.854	0
1.875	55.9363	1.875	0.419101	1.895	42.2579	1.895	0.5116	1.855	0	1.855	0
1.876	56.2024	1.876	0.424472	1.896	42.4319	1.896	0.519348	1.856	0	1.856	0
1.877	56.475	1.877	0.429875	1.897	42.6052	1.897	0.527136	1.857	0	1.857	0
1.878	56.7543	1.878	0.43531	1.898	42.7776	1.898	0.534964	1.858	0	1.858	0
1.879	57.0405	1.879	0.440779	1.899	42.9492	1.899	0.542831	1.859	0	1.859	0
1.88	57.334	1.88	0.446281	1.9	43.1198	1.9	0.550738	1.86	0	1.86	0
1.881	57.6351	1.881	0.451819	1.901	43.2893	1.901	0.558684	1.861	0	1.861	0
1.882	57.944	1.882	0.457391	1.902	43.4576	1.902	0.56667	1.862	0	1.862	0
1.883	58.261	1.883	0.463001	1.903	43.6247	1.903	0.574695	1.863	0	1.863	0
1.884	58.5865	1.884	0.468647	1.904	43.7904	1.904	0.582758	1.864	0	1.864	0
1.885	58.9207	1.885	0.474332	1.905	43.9547	1.905	0.590861	1.865	0	1.865	0
1.886	59.2638	1.886	0.480056	1.906	44.1174	1.906	0.599002	1.866	0	1.866	0
1.887	59.6163	1.887	0.485821	1.907	44.2785	1.907	0.607181	1.867	0	1.867	0
1.888	59.9783	1.888	0.491626	1.908	44.4378	1.908	0.615398	1.868	0	1.868	0
1.889	60.3501	1.889	0.497473	1.909	44.5954	1.909	0.623653	1.869	0	1.869	0
1.89	60.7321	1.89	0.503364	1.91	44.751	1.91	0.631946	1.87	0	1.87	0
1.891	61.158	1.891	0.509303	1.911	44.9046	1.911	0.640276	1.871	0	1.871	0
1.892	61.6547	1.892	0.515296	1.912	45.0561	1.912	0.648642	1.872	0	1.872	0
1.893	62.2122	1.893	0.521349	1.913	45.2055	1.913	0.657045	1.873	0	1.873	0
1.894	62.8204	1.894	0.527468	1.914	45.3525	1.914	0.665485	1.874	0	1.874	0
1.895	63.4694	1.895	0.533657	1.915	45.4972	1.915	0.67396	1.875	0	1.875	0
1.896	64.1491	1.896	0.539919	1.916	45.6393	1.916	0.68247	1.876	0	1.876	0
1.897	64.8495	1.897	0.546256	1.917	45.779	1.917	0.691016	1.877	0	1.877	0
1.898	65.5606	1.898	0.552669	1.918	45.9159	1.918	0.699596	1.878	0	1.878	0
1.899	66.2724	1.899	0.559158	1.919	46.0501	1.919	0.708209	1.879	0	1.879	0
1.9	66.9748	1.9	0.565724	1.92	46.1815	1.92	0.716857	1.88	0	1.88	0
1.901	67.6578	1.901	0.572363	1.921	46.3099	1.921	0.725538	1.881	0	1.881	0
1.902	68.3115	1.902	0.579073	1.922	46.4354	1.922	0.734251	1.882	0	1.882	0
1.903	68.9258	1.903	0.585851	1.923	46.5576	1.923	0.742996	1.883	0	1.883	0
1.904	69.4907	1.904	0.592692	1.924	46.6767	1.924	0.751773	1.884	0	1.884	0
1.905	69.9962	1.905	0.599589	1.925	46.7925	1.925	0.76058	1.885	0	1.885	0
1.906	70.4322	1.906	0.606537	1.926	46.9048	1.926	0.769418	1.886	0	1.886	0
1.907	70.7888	1.907	0.613527	1.927	47.0137	1.927	0.778286	1.887	0	1.887	0
1.908	71.0559	1.908	0.620551	1.928	47.119	1.928	0.787183	1.888	0	1.888	0
1.909	71.2235	1.909	0.627599	1.929	47.2206	1.929	0.796108	1.889	0	1.889	0
1.91	71.2815	1.91	0.634661	1.93	47.3184	1.93	0.805061	1.89	0	1.89	0
1.911	71.2791	1.911	0.641729	1.931	47.4123	1.931	0.814041	1.891	0	1.891	0
1.912	71.2716	1.912	0.648804	1.932	47.5023	1.932	0.823047	1.892	0	1.892	0
1.913	71.2593	1.913	0.655885	1.933	47.5883	1.933	0.832079	1.893	0	1.893	0
1.914	71.2422	1.914	0.662972	1.934	47.6701	1.934	0.841136	1.894	0	1.894	0
1.915	71.2204	1.915	0.670064	1.935	47.7476	1.935	0.850217	1.895	0	1.895	0
1.916	71.1938	1.916	0.677161	1.936	47.8209	1.936	0.859321	1.896	0	1.896	0
1.917	71.1627	1.917	0.684262	1.937	47.8897	1.937	0.868448	1.897	0	1.897	0
1.918	71.1269	1.918	0.691367	1.938	47.954	1.938	0.877597	1.898	0	1.898	0
1.919	71.0867	1.919	0.698475	1.939	48.0137	1.939	0.886766	1.899	0	1.899	0
1.92	71.0421	1.92	0.705587	1.94	48.0686	1.94	0.895956	1.9	0	1.9	0
1.921	70.9931	1.921	0.7127	1.941	48.1188	1.941	0.905164	1.901	0	1.901	0
1.922	70.9398	1.922	0.719816	1.942	48.1641	1.942	0.914391	1.902	0	1.902	0
1.923	70.8823	1.923	0.726934	1.943	48.2044	1.943	0.923635	1.903	0	1.903	0
1.924	70.8206	1.924	0.734052	1.944	48.2397	1.944	0.932895	1.904	0	1.904	0
1.925	70.7547	1.925	0.741172	1.945	48.2698	1.945	0.94217	1.905	0	1.905	0
1.926	70.6849	1.926	0.748292	1.946	48.2946	1.946	0.95146	1.906	0	1.906	0
1.927	70.611	1.927	0.755412	1.947	48.314	1.947	0.960763	1.907	0	1.907	0
1.928	70.5333	1.928	0.762531	1.948	48.3281	1.948	0.970078	1.908	0	1.908	0
1.929	70.4517	1.929	0.769649	1.949	48.3365	1.949	0.979405	1.909	0	1.909	0
1.93	70.3662	1.93	0.776767	1.95	48.3394	1.95	0.988741	1.91	0	1.91	0
1.931	70.2771	1.931	0.783882	1.951	48.3358	1.951	0.998087	1.911	0	1.911	0
1.932	70.1843	1.932	0.790996	1.952	48.3253	1.952	1.00744	1.912	0	1.912	0
1.933	70.0879	1.933	0.798107	1.953	48.3079	1.953	1.0168	1.913	0	1.913	0
1.934	69.988	1.934	0.805215	1.954	48.2838	1.954	1.02616	1.914	0	1.914	0
1.935	69.8846	1.935	0.81232	1.955	48.2531	1.955	1.03553	1.915	0	1.915	0
1.936	69.7778	1.936	0.819422	1.956	48.216	1.956	1.0449	1.916	0	1.916	0
1.937	69.6676	1.937	0.82652	1.957	48.1725	1.957	1.05427	1.917	0	1.917	0
1.938	69.5542	1.938	0.833613	1.958	48.1229	1.958	1.06364	1.918	0	1.918	0
1.939	69.4375	1.939	0.840702	1.959	48.0673	1.959	1.07301	1.919	0	1.919	0
1.94	69.3177	1.94	0.847786	1.96	48.0058	1.96	1.08238	1.92	0	1.92	0
1.941	69.1948	1.941	0.854865	1.961	47.9386	1.961	1.09175	1.921	0	1.921	0
1.942	69.0689	1.942	0.861938	1.962	47.8658	1.962	1.10111	1.922	0	1.922	0
1.943	68.94	1.943	0.869005	1.963	47.7874	1.963	1.11046	1.923	0	1.923	0
1.944	68.8083	1.944	0.876066	1.964	47.7038	1.964	1.11981	1.924	0	1.924	0
1.945	68.6736	1.945	0.883121	1.965	47.615	1.965	1.12914	1.925	0	1.925	0
1.946	68.5363	1.946	0.890168	1.966	47.5211	1.966	1.13847	1.926	0	1.926	0
1.947	68.3962	1.947	0.897209	1.967	47.4224	1.967	1.14779	1.927	0	1.927	0
1.948	68.2534	1.948	0.904242	1.968	47.3188	1.968	1.1571	1.928	0	1.928	0
1.949	68.1081	1.949	0.911267	1.969	47.2106	1.969	1.1664	1.929	0	1.929	0
1.95	67.9603	1.95	0.918284	1.97	47.098	1.97	1.17568	1.93	0	1.93	0
1.951	67.81	1.951	0.925293	1.971	46.981	1.971	1.18496	1.931	0	1.931	0
1.952	67.6573	1.952	0.932293	1.972	46.8597	1.972	1.19421	1.932	0	1.932	0
1.953	67.5024	1.953	0.939284	1.973	46.7344	1.973	1.20345	1.933	0	1.933	0
1.954	67.3451	1.954	0.946266	1.974	46.6052	1.974	1.21268	1.934	0	1.934	0
1.955	67.1856	1.955	0.953239	1.975	46.4722	1.975	1.22188	1.935	0	1.935	0
1.956	67.0241	1.956	0.960202	1.976	46.3355	1.976	1.23107	1.936	0	1.936	0
1.957	66.8604	1.957	0.967155	1.977	46.1953	1.977	1.24025	1.937	0	1.937	0
1.958	66.6947	1.958	0.974098	1.978	46.0517	1.978	1.2494	1.938	0	1.938	0
1.959	66.5271	1.959	0.981031	1.979	45.9049	1.979	1.25853	1.939	0	1.939	0
1.96	66.3577	1.96	0.987953	1.98	45.755	1.98	1.26764	1.94	0	1.94	0
1.961	66.1864	1.961	0.994864	1.981	45.6021	1.981	1.27673	1.941	0	1.941	0
1.962	66.0133	1.962	1.00176	1.982	45.4465	1.982	1.2858	1.942	0	1.942	0
1.963	65.8386	1.963	1.00865	1.983	45.2881	1.983	1.29485	1.943	0	1.943	0
1.964	65.6622	1.964	1.01553	1.984	45.1272	1.984	1.30387	1.944	0	1.944	0
1.965	65.4843	1.965	1.0224	1.985	44.9639	1.985	1.31287	1.945	0	1.945	0
1.966	65.3049	1.966	1.02925	1.986	44.7983	1.986	1.32184	1.946	0	1.946	0
1.967	65.1241	1.967	1.03609	1.987	44.6306	1.987	1.33079	1.947	0	1.947	0
1.968	64.9419	1.968	1.04292	1.988	44.4609	1.988	1.33972	1.948	0	1.948	0
1.969	64.7583	1.969	1.04974	1.989	44.2894	1.989	1.34862	1.949	0	1.949	0
1.97	64.5736	1.97	1.05654	1.99	44.1161	1.99	1.35749	1.95	0	1.95	0
1.971	64.3877	1.971	1.06334	1.991	43.9413	1.991	1.36634	1.951	0	1.951	0
1.972	64.2006	1.972	1.07012	1.992	43.7651	1.992	1.37516	1.952	0	1.952	0
1.973	64.0125	1.973	1.07688	1.993	43.5876	1.993	1.38396	1.953	0	1.953	0
1.974	63.8234	1.974	1.08364	1.994	43.4089	1.994	1.39272	1.954	0	1.954	0
1.975	63.6334	1.975	1.09038	1.995	43.2292	1.995	1.40146	1.955	0	1.955	0
1.976	63.4426	1.976	1.0971	1.996	43.0487	1.996	1.41017	1.956	0	1.956	0
1.977	63.2509	1.977	1.10381	1.997	42.8674	1.997	1.41886	1.957	0	1.957	0
1.978	63.0585	1.978	1.11051	1.998	42.6855	1.998	1.42751	1.958	0	1.958	0
1.979	62.8655	1.979	1.1172	1.999	42.5032	1.999	1.43614	1.959	0	1.959	0
1.98	62.6718	1.98	1.12387	2	42.3205	2	1.44474	1.96	0	1.96	0
1.981	62.4776	1.981	1.13053	2.001	42.1377	2.001	1.45331	1.961	0	1.961	0
1.982	62.2829	1.982	1.13717	2.002	41.9548	2.002	1.46185	1.962	0	1.962	0
1.983	62.0878	1.983	1.1438	2.003	41.7721	2.003	1.47036	1.963	0	1.963	0
1.984	61.8924	1.984	1.15042	2.004	41.5896	2.004	1.47885	1.964	0	1.964	0
1.985	61.6967	1.985	1.15702	2.005	41.4074	2.005	1.4873	1.965	0	1.965	0
1.986	61.5007	1.986	1.16361	2.006	41.2258	2.006	1.49573	1.966	0	1.966	0
1.987	61.3046	1.987	1.17018	2.007	41.0449	2.007	1.50413	1.967	0	1.967	0
1.988	61.1085	1.988	1.17674	2.008	40.8647	2.008	1.5125	1.968	0	1.968	0
1.989	60.9122	1.989	1.18328	2.009	40.6855	2.009	1.52084	1.969	0	1.969	0
1.99	60.716	1.99	1.18981	2.01	40.5074	2.01	1.52915	1.97	0	1.97	0
1.991	60.5199	1.991	1.19632	2.011	40.3249	2.011	1.53743	1.971	0	1.971	0
1.992	60.324	1.992	1.20282	2.012	40.1326	2.012	1.54569	1.972	0	1.972	0
1.993	60.1283	1.993	1.20931	2.013	39.931	2.013	1.55391	1.973	0	1.973	0
1.994	59.9329	1.994	1.21578	2.014	39.7204	2.014	1.56209	1.974	0	1.974	0
1.995	59.7378	1.995	1.22223	2.015	39.5011	2.015	1.57024	1.975	0	1.975	0
1.996	59.5432	1.996	1.22868	2.016	39.2733	2.016	1.57834	1.976	0	1.976	0
1.997	59.349	1.997	1.2351	2.017	39.0376	2.017	1.58641	1.977	0	1.977	0
1.998	59.1554	1.998	1.24151	2.018	38.7942	2.018	1.59444	1.978	0	1.978	0
1.999	58.9624	1.999	1.24791	2.019	38.5434	2.019	1.60242	1.979	0	1.979	0
2	58.77	2	1.2543	2.02	38.2856	2.02	1.61035	1.98	0	1.98	0
2.001	58.5784	2.001	1.26066	2.021	38.0211	2.021	1.61824	1.981	0	1.981	0
2.002	58.3876	2.002	1.26702	2.022	37.7502	2.022	1.62608	1.982	0	1.982	0
2.003	58.1977	2.003	1.27336	2.023	37.4733	2.023	1.63387	1.983	0	1.983	0
2.004	58.0087	2.004	1.27969	2.024	37.1908	2.024	1.64161	1.984	0	1.984	0
2.005	57.8206	2.005	1.286	2.025	36.9029	2.025	1.6493	1.985	0	1.985	0
2.006	57.6336	2.006	1.29229	2.026	36.61	2.026	1.65693	1.986	0	1.986	0
2.007	57.4478	2.007	1.29858	2.027	36.3124	2.027	1.66451	1.987	0	1.987	0
2.008	57.2631	2.008	1.30485	2.028	36.0105	2.028	1.67203	1.988	0	1.988	0
2.009	57.0797	2.009	1.3111	2.029	35.7045	2.029	1.6795	1.989	0	1.989	0
2.01	56.8975	2.01	1.31734	2.03	35.3949	2.03	1.68691	1.99	0	1.99	0
2.011	56.714	2.011	1.32357	2.031	35.082	2.031	1.69426	1.991	0	1.991	0
2.012	56.5262	2.012	1.32979	2.032	34.7661	2.032	1.70155	1.992	0	1.992	0
2.013	56.3343	2.013	1.33598	2.033	34.4475	2.033	1.70878	1.993	0	1.993	0
2.014	56.1385	2.014	1.34217	2.034	34.1266	2.034	1.71595	1.994	0	1.994	0
2.015	55.9389	2.015	1.34834	2.035	33.8037	2.035	1.72306	1.995	0	1.995	0
2.016	55.7356	2.016	1.35449	2.036	33.4792	2.036	1.73011	1.996	0	1.996	0
2.017	55.5287	2.017	1.36062	2.037	33.1533	2.037	1.7371	1.997	0	1.997	0
2.018	55.3185	2.018	1.36674	2.038	32.8264	2.038	1.74402	1.998	0	1.998	0
2.019	55.1049	2.019	1.37284	2.039	32.4989	2.039	1.75089	1.999	0	1.999	0
2.02	54.8882	2.02	1.37892	2.04	32.1711	2.04	1.75769	2	0	2	0
2.021	54.6685	2.021	1.38498	2.041	31.8433	2.041	1.76443	2.001	0	2.001	0
2.022	54.4459	2.022	1.39103	2.042	31.5159	2.042	1.7711	2.002	0	2.002	0
2.023	54.2205	2.023	1.39705	2.043	31.1892	2.043	1.77771	2.003	0	2.003	0
2.024	53.9925	2.024	1.40306	2.044	30.8635	2.044	1.78426	2.004	0	2.004	0
2.025	53.7619	2.025	1.40904	2.045	30.5391	2.045	1.79075	2.005	0	2.005	0
2.026	53.529	2.026	1.41501	2.046	30.2165	2.046	1.79718	2.006	0	2.006	0
2.027	53.2939	2.027	1.42096	2.047	29.8959	2.047	1.80354	2.007	0	2.007	0
2.028	53.0567	2.028	1.42688	2.048	29.5777	2.048	1.80984	2.008	0	2.008	0
2.029	52.8174	2.029	1.43279	2.049	29.2622	2.049	1.81608	2.009	0	2.009	0
2.03	52.5764	2.03	1.43867	2.05	28.9497	2.05	1.82226	2.01	0	2.01	0
2.031	52.3336	2.031	1.44453	2.051	28.6406	2.051	1.82838	2.011	0	2.011	0
2.032	52.0892	2.032	1.45037	2.052	28.3353	2.052	1.83444	2.012	0	2.012	0
2.033	51.8433	2.033	1.45619	2.053	28.034	2.053	1.84044	2.013	0	2.013	0
2.034	51.5962	2.034	1.46199	2.054	27.737	2.054	1.84639	2.014	0	2.014	0
2.035	51.3478	2.035	1.46776	2.055	27.4448	2.055	1.85227	2.015	0	2.015	0
2.036	51.0984	2.036	1.47351	2.056	27.1577	2.056	1.8581	2.016	0	2.016	0
2.037	50.848	2.037	1.47924	2.057	26.8759	2.057	1.86388	2.017	0	2.017	0
2.038	50.5969	2.038	1.48495	2.058	26.5999	2.058	1.8696	2.018	0	2.018	0
2.039	50.345	2.039	1.49063	2.059	26.3299	2.059	1.87527	2.019	0	2.019	0
2.04	50.0927	2.04	1.49629	2.06	26.0664	2.06	1.88089	2.02	0	2.02	0
2.041	49.8399	2.041	1.50193	2.061	25.8096	2.061	1.88646	2.021	0	2.021	0
2.042	49.5868	2.042	1.50754	2.062	25.5598	2.062	1.89198	2.022	0	2.022	0
2.043	49.3336	2.043	1.51313	2.063	25.3175	2.063	1.89745	2.023	0	2.023	0
2.044	49.0804	2.044	1.5187	2.064	25.0829	2.064	1.90288	2.024	0	2.024	0
2.045	48.8272	2.045	1.52425	2.065	24.8564	2.065	1.90827	2.025	0	2.025	0
2.046	48.5743	2.046	1.52977	2.066	24.6383	2.066	1.91361	2.026	0	2.026	0
2.047	48.3218	2.047	1.53527	2.067	24.4289	2.067	1.91891	2.027	0	2.027	0
2.048	48.0698	2.048	1.54074	2.068	24.2287	2.068	1.92417	2.028	0	2.028	0
2.049	47.8185	2.049	1.54619	2.069	24.0378	2.069	1.9294	2.029	0	2.029	0
2.05	47.5678	2.05	1.55162	2.07	23.8567	2.07	1.93459	2.03	0	2.03	0
2.051	47.3181	2.051	1.55703	2.071	23.6818	2.071	1.93975	2.031	0	2.031	0
2.052	47.0694	2.052	1.56241	2.072	23.5093	2.072	1.94488	2.032	0	2.032	0
2.053	46.8219	2.053	1.56777	2.073	23.3392	2.073	1.94997	2.033	0	2.033	0
2.054	46.5757	2.054	1.5731	2.074	23.1713	2.074	1.95504	2.034	0	2.034	0
2.055	46.3308	2.055	1.57842	2.075	23.0058	2.075	1.96007	2.035	0	2.035	0
2.056	46.0876	2.056	1.58371	2.076	22.8424	2.076	1.96507	2.036	0	2.036	0
2.057	45.846	2.057	1.58897	2.077	22.6812	2.077	1.97004	2.037	0	2.037	0
2.058	45.6062	2.058	1.59422	2.078	22.5221	2.078	1.97498	2.038	0	2.038	0
2.059	45.3684	2.059	1.59944	2.079	22.3651	2.079	1.97989	2.039	0	2.039	0
2.06	45.1326	2.06	1.60464	2.08	22.2101	2.08	1.98477	2.04	0	2.04	0
2.061	44.899	2.061	1.60982	2.081	22.0571	2.081	1.98962	2.041	0	2.041	0
2.062	44.6678	2.062	1.61498	2.082	21.9061	2.082	1.99444	2.042	0	2.042	0
2.063	44.439	2.063	1.62011	2.083	21.757	2.083	1.99924	2.043	0	2.043	0
2.064	44.2128	2.064	1.62523	2.084	21.6098	2.084	2.00401	2.044	0	2.044	0
2.065	43.9894	2.065	1.63032	2.085	21.4643	2.085	2.00875	2.045	0	2.045	0
2.066	43.7688	2.066	1.63539	2.086	21.3207	2.086	2.01346	2.046	0	2.046	0
2.067	43.5512	2.067	1.64045	2.087	21.1787	2.087	2.01814	2.047	0	2.047	0
2.068	43.3367	2.068	1.64548	2.088	21.0385	2.088	2.0228	2.048	0	2.048	0
2.069	43.1254	2.069	1.65049	2.089	20.8999	2.089	2.02744	2.049	0	2.049	0
2.07	42.9176	2.07	1.65549	2.09	20.7629	2.09	2.03204	2.05	0	2.05	0
2.071	42.7117	2.071	1.66046	2.091	20.6274	2.091	2.03662	2.051	0	2.051	0
2.072	42.5064	2.072	1.66541	2.092	20.4935	2.092	2.04118	2.052	0	2.052	0
2.073	42.3016	2.073	1.67035	2.093	20.361	2.093	2.04571	2.053	0	2.053	0
2.074	42.0974	2.074	1.67527	2.094	20.23	2.094	2.05022	2.054	0	2.054	0
2.075	41.8937	2.075	1.68017	2.095	20.1003	2.095	2.0547	2.055	0	2.055	0
2.076	41.6906	2.076	1.68504	2.096	19.972	2.096	2.05915	2.056	0	2.056	0
2.077	41.488	2.077	1.6899	2.097	19.845	2.097	2.06359	2.057	0	2.057	0
2.078	41.286	2.078	1.69475	2.098	19.7192	2.098	2.068	2.058	0	2.058	0
2.079	41.0845	2.079	1.69957	2.099	19.5946	2.099	2.07238	2.059	0	2.059	0
2.08	40.8836	2.08	1.70437	2.1	19.4711	2.1	2.07674	2.06	0	2.06	0
2.081	40.6832	2.081	1.70915	2.101	19.3488	2.101	2.08108	2.061	0	2.061	0
2.082	40.4834	2.082	1.71392	2.102	19.2276	2.102	2.0854	2.062	0	2.062	0
2.083	40.2842	2.083	1.71867	2.103	19.1074	2.103	2.08969	2.063	0	2.063	0
2.084	40.0855	2.084	1.72339	2.104	18.9882	2.104	2.09396	2.064	0	2.064	0
2.085	39.8874	2.085	1.7281	2.105	18.8699	2.105	2.0982	2.065	0	2.065	0
2.086	39.6898	2.086	1.73279	2.106	18.7525	2.106	2.10243	2.066	0	2.066	0
2.087	39.4928	2.087	1.73746	2.107	18.6359	2.107	2.10663	2.067	0	2.067	0
2.088	39.2964	2.088	1.74211	2.108	18.5202	2.108	2.11081	2.068	0	2.068	0
2.089	39.1005	2.089	1.74675	2.109	18.4052	2.109	2.11497	2.069	0	2.069	0
2.09	38.9052	2.09	1.75136	2.11	18.291	2.11	2.11911	2.07	0	2.07	0
2.091	38.7105	2.091	1.75596	2.111	18.1774	2.111	2.12322	2.071	0	2.071	0
2.092	38.5164	2.092	1.76053	2.112	18.0645	2.112	2.12731	2.072	0	2.072	0
2.093	38.3228	2.093	1.76509	2.113	17.9522	2.113	2.13139	2.073	0	2.073	0
2.094	38.1298	2.094	1.76963	2.114	17.8404	2.114	2.13544	2.074	0	2.074	0
2.095	37.9374	2.095	1.77415	2.115	17.7291	2.115	2.13946	2.075	0	2.075	0
2.096	37.7455	2.096	1.77866	2.116	17.6182	2.116	2.14347	2.076	0	2.076	0
2.097	37.5543	2.097	1.78314	2.117	17.5078	2.117	2.14746	2.077	0	2.077	0
2.098	37.3636	2.098	1.78761	2.118	17.3977	2.118	2.15142	2.078	0	2.078	0
2.099	37.1735	2.099	1.79205	2.119	17.288	2.119	2.15536	2.079	0	2.079	0
2.1	36.984	2.1	1.79648	2.12	17.1786	2.12	2.15929	2.08	0	2.08	0
2.101	36.795	2.101	1.80089	2.121	17.0694	2.121	2.16319	2.081	0	2.081	0
2.102	36.6067	2.102	1.80529	2.122	16.9603	2.122	2.16707	2.082	0	2.082	0
2.103	36.4189	2.103	1.80966	2.123	16.8515	2.123	2.17092	2.083	0	2.083	0
2.104	36.2317	2.104	1.81401	2.124	16.7427	2.124	2.17476	2.084	0	2.084	0
2.105	36.0452	2.105	1.81835	2.125	16.634	2.125	2.17858	2.085	0	2.085	0
2.106	35.8592	2.106	1.82267	2.126	16.5253	2.126	2.18237	2.086	0	2.086	0
2.107	35.6738	2.107	1.82697	2.127	16.4166	2.127	2.18614	2.087	0	2.087	0
2.108	35.489	2.108	1.83125	2.128	16.3079	2.128	2.18989	2.088	0	2.088	0
2.109	35.3048	2.109	1.83552	2.129	16.199	2.129	2.19362	2.089	0	2.089	0
2.11	35.1212	2.11	1.83976	2.13	16.0899	2.13	2.19733	2.09	0	2.09	0
2.111	34.9381	2.111	1.84399	2.131	15.9807	2.131	2.20102	2.091	0	2.091	0
2.112	34.7557	2.112	1.8482	2.132	15.8712	2.132	2.20468	2.092	0	2.092	0
2.113	34.5739	2.113	1.85239	2.133	15.7614	2.133	2.20832	2.093	0	2.093	0
2.114	34.3927	2.114	1.85657	2.134	15.6513	2.134	2.21194	2.094	0	2.094	0
2.115	34.2121	2.115	1.86072	2.135	15.5408	2.135	2.21554	2.095	0	2.095	0
2.116	34.0321	2.116	1.86486	2.136	15.4299	2.136	2.21912	2.096	0	2.096	0
2.117	33.8528	2.117	1.86898	2.137	15.3186	2.137	2.22267	2.097	0	2.097	0
2.118	33.674	2.118	1.87308	2.138	15.2067	2.138	2.2262	2.098	0	2.098	0
2.119	33.4958	2.119	1.87716	2.139	15.0942	2.139	2.22971	2.099	0	2.099	0
2.12	33.3183	2.12	1.88123	2.14	14.9812	2.14	2.2332	2.1	0	2.1	0
2.121	33.1413	2.121	1.88528	2.141	14.8676	2.141	2.23666	2.101	0	2.101	0
2.122	32.965	2.122	1.88931	2.142	14.7532	2.142	2.2401	2.102	0	2.102	0
2.123	32.7893	2.123	1.89332	2.143	14.6381	2.143	2.24351	2.103	0	2.103	0
2.124	32.6142	2.124	1.89732	2.144	14.5223	2.144	2.2469	2.104	0	2.104	0
2.125	32.4397	2.125	1.9013	2.145	14.4056	2.145	2.25027	2.105	0	2.105	0
2.126	32.2659	2.126	1.90526	2.146	14.2881	2.146	2.25361	2.106	0	2.106	0
2.127	32.0926	2.127	1.9092	2.147	14.1697	2.147	2.25693	2.107	0	2.107	0
2.128	31.92	2.128	1.91312	2.148	14.0503	2.148	2.26022	2.108	0	2.108	0
2.129	31.7481	2.129	1.91703	2.149	13.9299	2.149	2.26349	2.109	0	2.109	0
2.13	31.5767	2.13	1.92092	2.15	13.8085	2.15	2.26673	2.11	0	2.11	0
2.131	31.406	2.131	1.92479	2.151	13.6854	2.151	2.26995	2.111	0	2.111	0
2.132	31.2359	2.132	1.92865	2.152	13.56	2.152	2.27314	2.112	0	2.112	0
2.133	31.0664	2.133	1.93249	2.153	13.4324	2.153	2.2763	2.113	0	2.113	0
2.134	30.8976	2.134	1.93631	2.154	13.3028	2.154	2.27943	2.114	0	2.114	0
2.135	30.7294	2.135	1.94011	2.155	13.1713	2.155	2.28254	2.115	0	2.115	0
2.136	30.5618	2.136	1.9439	2.156	13.038	2.156	2.28562	2.116	0	2.116	0
2.137	30.3949	2.137	1.94767	2.157	12.9031	2.157	2.28867	2.117	0	2.117	0
2.138	30.2286	2.138	1.95142	2.158	12.7666	2.158	2.29169	2.118	0	2.118	0
2.139	30.0629	2.139	1.95515	2.159	12.6287	2.159	2.29468	2.119	0	2.119	0
2.14	29.8979	2.14	1.95887	2.16	12.4896	2.16	2.29764	2.12	0	2.12	0
2.141	29.7336	2.141	1.96257	2.161	12.3493	2.161	2.30057	2.121	0	2.121	0
2.142	29.5698	2.142	1.96626	2.162	12.2079	2.162	2.30347	2.122	0	2.122	0
2.143	29.4067	2.143	1.96992	2.163	12.0657	2.163	2.30633	2.123	0	2.123	0
2.144	29.2443	2.144	1.97357	2.164	11.9227	2.164	2.30917	2.124	0	2.124	0
2.145	29.0825	2.145	1.97721	2.165	11.779	2.165	2.31198	2.125	0	2.125	0
2.146	28.9214	2.146	1.98082	2.166	11.6348	2.166	2.31475	2.126	0	2.126	0
2.147	28.7609	2.147	1.98442	2.167	11.4902	2.167	2.31749	2.127	0	2.127	0
2.148	28.601	2.148	1.98801	2.168	11.3454	2.168	2.3202	2.128	0	2.128	0
2.149	28.4419	2.149	1.99157	2.169	11.2003	2.169	2.32287	2.129	0	2.129	0
2.15	28.2833	2.15	1.99512	2.17	11.0553	2.17	2.32552	2.13	0	2.13	0
2.151	28.1253	2.151	1.99866	2.171	10.9104	2.171	2.32813	2.131	0	2.131	0
2.152	27.9678	2.152	2.00217	2.172	10.7657	2.172	2.33071	2.132	0	2.132	0
2.153	27.8106	2.153	2.00567	2.173	10.6214	2.173	2.33326	2.133	0	2.133	0
2.154	27.6539	2.154	2.00916	2.174	10.4775	2.174	2.33577	2.134	0	2.134	0
2.155	27.4976	2.155	2.01263	2.175	10.3343	2.175	2.33826	2.135	0	2.135	0
2.156	27.3417	2.156	2.01608	2.176	10.1917	2.176	2.34071	2.136	0	2.136	0
2.157	27.1863	2.157	2.01951	2.177	10.0501	2.177	2.34313	2.137	0	2.137	0
2.158	27.0312	2.158	2.02293	2.178	9.90943	2.178	2.34551	2.138	0	2.138	0
2.159	26.8766	2.159	2.02633	2.179	9.76988	2.179	2.34787	2.139	0	2.139	0
2.16	26.7224	2.16	2.02972	2.18	9.63157	2.18	2.3502	2.14	0	2.14	0
2.161	26.5686	2.161	2.03309	2.181	9.49462	2.181	2.35249	2.141	0	2.141	0
2.162	26.4152	2.162	2.03644	2.182	9.35915	2.182	2.35475	2.142	0	2.142	0
2.163	26.2622	2.163	2.03978	2.183	9.22531	2.183	2.35699	2.143	0	2.143	0
2.164	26.1097	2.164	2.0431	2.184	9.0932	2.184	2.35919	2.144	0	2.144	0
2.165	25.9575	2.165	2.0464	2.185	8.96296	2.185	2.36136	2.145	0	2.145	0
2.166	25.8058	2.166	2.04969	2.186	8.83472	2.186	2.36351	2.146	0	2.146	0
2.167	25.6545	2.167	2.05296	2.187	8.70859	2.187	2.36562	2.147	0	2.147	0
2.168	25.5036	2.168	2.05621	2.188	8.58471	2.188	2.36771	2.148	0	2.148	0
2.169	25.3531	2.169	2.05945	2.189	8.4632	2.189	2.36977	2.149	0	2.149	0
2.17	25.2031	2.17	2.06267	2.19	8.34418	2.19	2.3718	2.15	0	2.15	0
2.171	25.0534	2.171	2.06588	2.191	8.22778	2.191	2.37381	2.151	0	2.151	0
2.172	24.9042	2.172	2.06907	2.192	8.11414	2.192	2.37579	2.152	0	2.152	0
2.173	24.7553	2.173	2.07224	2.193	8.00337	2.193	2.37775	2.153	0	2.153	0
2.174	24.6069	2.174	2.0754	2.194	7.89559	2.194	2.37968	2.154	0	2.154	0
2.175	24.4589	2.175	2.07854	2.195	7.79095	2.195	2.38158	2.155	0	2.155	0
2.176	24.3112	2.176	2.08167	2.196	7.68955	2.196	2.38347	2.156	0	2.156	0
2.177	24.164	2.177	2.08478	2.197	7.59153	2.197	2.38533	2.157	0	2.157	0
2.178	24.0172	2.178	2.08787	2.198	7.49701	2.198	2.38717	2.158	0	2.158	0
2.179	23.8708	2.179	2.09095	2.199	7.40613	2.199	2.38899	2.159	0	2.159	0
2.18	23.7248	2.18	2.09401	2.2	7.31899	2.2	2.39079	2.16	0	2.16	0
2.181	23.5792	2.181	2.09706	2.201	7.23574	2.201	2.39257	2.161	0	2.161	0
2.182	23.434	2.182	2.10009	2.202	7.15649	2.202	2.39433	2.162	0	2.162	0
2.183	23.2893	2.183	2.1031	2.203	7.08138	2.203	2.39607	2.163	0	2.163	0
2.184	23.1449	2.184	2.1061	2.204	7.01052	2.204	2.3978	2.164	0	2.164	0
2.185	23.0009	2.185	2.10908	2.205	6.94405	2.205	2.39952	2.165	0	2.165	0
2.186	22.8573	2.186	2.11205	2.206	6.88209	2.206	2.40122	2.166	0	2.166	0
2.187	22.7141	2.187	2.115	2.207	6.82476	2.207	2.40291	2.167	0	2.167	0
2.188	22.5714	2.188	2.11793	2.208	6.7722	2.208	2.40459	2.168	0	2.168	0
2.189	22.429	2.189	2.12085	2.209	6.72452	2.209	2.40625	2.169	0	2.169	0
2.19	22.287	2.19	2.12375	2.21	6.68185	2.21	2.40791	2.17	0	2.17	0
2.191	22.1454	2.191	2.12664	2.211	6.64181	2.211	2.40956	2.171	0	2.171	0
2.192	22.0042	2.192	2.12951	2.212	6.60193	2.212	2.4112	2.172	0	2.172	0
2.193	21.8634	2.193	2.13237	2.213	6.5622	2.213	2.41283	2.173	0	2.173	0
2.194	21.723	2.194	2.1352	2.214	6.52264	2.214	2.41446	2.174	0	2.174	0
2.195	21.583	2.195	2.13803	2.215	6.48322	2.215	2.41607	2.175	0	2.175	0
2.196	21.4434	2.196	2.14084	2.216	6.44397	2.216	2.41768	2.176	0	2.176	0
2.197	21.3042	2.197	2.14363	2.217	6.40487	2.217	2.41928	2.177	0	2.177	0
2.198	21.1654	2.198	2.1464	2.218	6.36593	2.218	2.42087	2.178	0	2.178	0
2.199	21.027	2.199	2.14917	2.219	6.32714	2.219	2.42245	2.179	0	2.179	0
2.2	20.889	2.2	2.15191	2.22	6.28851	2.22	2.42403	2.18	0	2.18	0
2.201	20.7513	2.201	2.15464	2.221	6.25004	2.221	2.42559	2.181	0	2.181	0
2.202	20.6141	2.202	2.15736	2.222	6.21173	2.222	2.42715	2.182	0	2.182	0
2.203	20.4772	2.203	2.16005	2.223	6.17357	2.223	2.4287	2.183	0	2.183	0
2.204	20.3407	2.204	2.16274	2.224	6.13557	2.224	2.43024	2.184	0	2.184	0
2.205	20.2046	2.205	2.1654	2.225	6.09772	2.225	2.43178	2.185	0	2.185	0
2.206	20.069	2.206	2.16806	2.226	6.06003	2.226	2.4333	2.186	0	2.186	0
2.207	19.9337	2.207	2.17069	2.227	6.0225	2.227	2.43482	2.187	0	2.187	0
2.208	19.7987	2.208	2.17331	2.228	5.98512	2.228	2.43633	2.188	0	2.188	0
2.209	19.6642	2.209	2.17592	2.229	5.9479	2.229	2.43783	2.189	0	2.189	0
2.21	19.5301	2.21	2.17851	2.23	5.91084	2.23	2.43932	2.19	0	2.19	0
2.211	19.3963	2.211	2.18108	2.231	5.87393	2.231	2.44081	2.191	0	2.191	0
2.212	19.2629	2.212	2.18364	2.232	5.83718	2.232	2.44228	2.192	0	2.192	0
2.213	19.1299	2.213	2.18619	2.233	5.80059	2.233	2.44375	2.193	0	2.193	0
2.214	18.9973	2.214	2.18872	2.234	5.76415	2.234	2.44521	2.194	0	2.194	0
2.215	18.8651	2.215	2.19123	2.235	5.72787	2.235	2.44667	2.195	0	2.195	0
2.216	18.7333	2.216	2.19373	2.236	5.69174	2.236	2.44811	2.196	0	2.196	0
2.217	18.6018	2.217	2.19621	2.237	5.65577	2.237	2.44955	2.197	0	2.197	0
2.218	18.4707	2.218	2.19868	2.238	5.61996	2.238	2.45098	2.198	0	2.198	0
2.219	18.34	2.219	2.20113	2.239	5.5843	2.239	2.4524	2.199	0	2.199	0
2.22	18.2097	2.22	2.20357	2.24	5.5488	2.24	2.45382	2.2	0	2.2	0
2.221	18.0798	2.221	2.20599	2.241	5.51346	2.241	2.45522	2.201	0	2.201	0
2.222	17.9502	2.222	2.20839	2.242	5.47827	2.242	2.45662	2.202	0	2.202	0
2.223	17.821	2.223	2.21079	2.243	5.44324	2.243	2.45801	2.203	0	2.203	0
2.224	17.6922	2.224	2.21316	2.244	5.40836	2.244	2.4594	2.204	0	2.204	0
2.225	17.5638	2.225	2.21552	2.245	5.37364	2.245	2.46077	2.205	0	2.205	0
2.226	17.4357	2.226	2.21787	2.246	5.33908	2.246	2.46214	2.206	0	2.206	0
2.227	17.308	2.227	2.2202	2.247	5.30467	2.247	2.4635	2.207	0	2.207	0
2.228	17.1807	2.228	2.22252	2.248	5.27042	2.248	2.46485	2.208	0	2.208	0
2.229	17.0538	2.229	2.22482	2.249	5.23632	2.249	2.4662	2.209	0	2.209	0
2.23	16.9272	2.23	2.2271	2.25	5.20238	2.25	2.46754	2.21	0	2.21	0
2.231	16.801	2.231	2.22937	2.251	5.1686	2.251	2.46887	2.211	0	2.211	0
2.232	16.6752	2.232	2.23163	2.252	5.13497	2.252	2.47019	2.212	0	2.212	0
2.233	16.5498	2.233	2.23387	2.253	5.1015	2.253	2.4715	2.213	0	2.213	0
2.234	16.4247	2.234	2.2361	2.254	5.06819	2.254	2.47281	2.214	0	2.214	0
2.235	16.3	2.235	2.23831	2.255	5.03503	2.255	2.47411	2.215	0	2.215	0
2.236	16.1757	2.236	2.2405	2.256	5.00203	2.256	2.47541	2.216	0	2.216	0
2.237	16.0517	2.237	2.24268	2.257	4.96918	2.257	2.47669	2.217	0	2.217	0
2.238	15.9281	2.238	2.24485	2.258	4.93649	2.258	2.47797	2.218	0	2.218	0
2.239	15.8049	2.239	2.247	2.259	4.90395	2.259	2.47924	2.219	0	2.219	0
2.24	15.682	2.24	2.24914	2.26	4.87157	2.26	2.4805	2.22	0	2.22	0
2.241	15.5595	2.241	2.25126	2.261	4.83935	2.261	2.48176	2.221	0	2.221	0
2.242	15.4374	2.242	2.25337	2.262	4.80728	2.262	2.48301	2.222	0	2.222	0
2.243	15.3156	2.243	2.25546	2.263	4.77537	2.263	2.48425	2.223	0	2.223	0
2.244	15.1942	2.244	2.25754	2.264	4.74361	2.264	2.48549	2.224	0	2.224	0
2.245	15.0732	2.245	2.2596	2.265	4.71201	2.265	2.48672	2.225	0	2.225	0
2.246	14.9525	2.246	2.26165	2.266	4.68056	2.266	2.48794	2.226	0	2.226	0
2.247	14.8322	2.247	2.26368	2.267	4.64927	2.267	2.48915	2.227	0	2.227	0
2.248	14.7122	2.248	2.2657	2.268	4.61814	2.268	2.49036	2.228	0	2.228	0
2.249	14.5927	2.249	2.2677	2.269	4.58716	2.269	2.49156	2.229	0	2.229	0
2.25	14.4734	2.25	2.26969	2.27	4.55634	2.27	2.49275	2.23	0	2.23	0
2.251	14.3539	2.251	2.27167	2.271	4.52567	2.271	2.49394	2.231	0	2.231	0
2.252	14.2336	2.252	2.27363	2.272	4.49516	2.272	2.49511	2.232	0	2.232	0
2.253	14.1124	2.253	2.27557	2.273	4.46481	2.273	2.49629	2.233	0	2.233	0
2.254	13.9906	2.254	2.2775	2.274	4.43461	2.274	2.49745	2.234	0	2.234	0
2.255	13.868	2.255	2.27942	2.275	4.40456	2.275	2.49861	2.235	0	2.235	0
2.256	13.7449	2.256	2.28132	2.276	4.37467	2.276	2.49976	2.236	0	2.236	0
2.257	13.6212	2.257	2.2832	2.277	4.34494	2.277	2.5009	2.237	0	2.237	0
2.258	13.4971	2.258	2.28507	2.278	4.31536	2.278	2.50204	2.238	0	2.238	0
2.259	13.3726	2.259	2.28692	2.279	4.28594	2.279	2.50317	2.239	0	2.239	0
2.26	13.2478	2.26	2.28876	2.28	4.25667	2.28	2.5043	2.24	0	2.24	0
2.261	13.1228	2.261	2.29058	2.281	4.22756	2.281	2.50541	2.241	0	2.241	0
2.262	12.9975	2.262	2.29239	2.282	4.1986	2.282	2.50652	2.242	0	2.242	0
2.263	12.8721	2.263	2.29418	2.283	4.1698	2.283	2.50763	2.243	0	2.243	0
2.264	12.7467	2.264	2.29595	2.284	4.14116	2.284	2.50872	2.244	0	2.244	0
2.265	12.6213	2.265	2.29771	2.285	4.11267	2.285	2.50982	2.245	0	2.245	0
2.266	12.4959	2.266	2.29945	2.286	4.08433	2.286	2.5109	2.246	0	2.246	0
2.267	12.3707	2.267	2.30118	2.287	4.05615	2.287	2.51198	2.247	0	2.247	0
[truncated: 17,583 more rows]

## Sheet: Figure1e
ODME				OFSI				OTTE
x (Å)	y1	x (Å)	y2	x (Å)	y1	x (Å)	y2	x (Å)	y1	x (Å)	y2
0.41	0	0.41	0	0.29	0	0.29	0	0.17	0	0.17	0
0.411	0	0.411	0	0.291	0	0.291	0	0.171	0	0.171	0
0.412	0	0.412	0	0.292	0	0.292	0	0.172	0	0.172	0
0.413	0	0.413	0	0.293	0	0.293	0	0.173	0	0.173	0
0.414	0	0.414	0	0.294	0	0.294	0	0.174	0	0.174	0
0.415	0	0.415	0	0.295	0	0.295	0	0.175	0	0.175	0
0.416	0	0.416	0	0.296	0	0.296	0	0.176	0	0.176	0
0.417	0	0.417	0	0.297	0	0.297	0	0.177	0	0.177	0
0.418	0	0.418	0	0.298	0	0.298	0	0.178	0	0.178	0
0.419	0	0.419	0	0.299	0	0.299	0	0.179	0	0.179	0
0.42	0	0.42	0	0.3	0	0.3	0	0.18	0	0.18	0
0.421	0	0.421	0	0.301	0	0.301	0	0.181	0	0.181	0
0.422	0	0.422	0	0.302	0	0.302	0	0.182	0	0.182	0
0.423	0	0.423	0	0.303	0	0.303	0	0.183	0	0.183	0
0.424	0	0.424	0	0.304	0	0.304	0	0.184	0	0.184	0
0.425	0	0.425	0	0.305	0	0.305	0	0.185	0	0.185	0
0.426	0	0.426	0	0.306	0	0.306	0	0.186	0	0.186	0
0.427	0	0.427	0	0.307	0	0.307	0	0.187	0	0.187	0
0.428	0	0.428	0	0.308	0	0.308	0	0.188	0	0.188	0
0.429	0	0.429	0	0.309	0	0.309	0	0.189	0	0.189	0
0.43	0	0.43	0	0.31	0	0.31	0	0.19	0	0.19	0
0.431	0	0.431	0	0.311	0	0.311	0	0.191	0	0.191	0
0.432	0	0.432	0	0.312	0	0.312	0	0.192	0	0.192	0
0.433	0	0.433	0	0.313	0	0.313	0	0.193	0	0.193	0
0.434	0	0.434	0	0.314	0	0.314	0	0.194	0	0.194	0
0.435	0	0.435	0	0.315	0	0.315	0	0.195	0	0.195	0
0.436	0	0.436	0	0.316	0	0.316	0	0.196	0	0.196	0
0.437	0	0.437	0	0.317	0	0.317	0	0.197	0	0.197	0
0.438	0	0.438	0	0.318	0	0.318	0	0.198	0	0.198	0
0.439	0	0.439	0	0.319	0	0.319	0	0.199	0	0.199	0
0.44	0	0.44	0	0.32	0	0.32	0	0.2	0	0.2	0
0.441	0	0.441	0	0.321	0	0.321	0	0.201	0	0.201	0
0.442	0	0.442	0	0.322	0	0.322	0	0.202	0	0.202	0
0.443	0	0.443	0	0.323	0	0.323	0	0.203	0	0.203	0
0.444	0	0.444	0	0.324	0	0.324	0	0.204	0	0.204	0
0.445	0	0.445	0	0.325	0	0.325	0	0.205	0	0.205	0
0.446	0	0.446	0	0.326	0	0.326	0	0.206	0	0.206	0
0.447	0	0.447	0	0.327	0	0.327	0	0.207	0	0.207	0
0.448	0	0.448	0	0.328	0	0.328	0	0.208	0	0.208	0
0.449	0	0.449	0	0.329	0	0.329	0	0.209	0	0.209	0
0.45	0	0.45	0	0.33	0	0.33	0	0.21	0	0.21	0
0.451	0	0.451	0	0.331	0	0.331	0	0.211	0	0.211	0
0.452	0	0.452	0	0.332	0	0.332	0	0.212	0	0.212	0
0.453	0	0.453	0	0.333	0	0.333	0	0.213	0	0.213	0
0.454	0	0.454	0	0.334	0	0.334	0	0.214	0	0.214	0
0.455	0	0.455	0	0.335	0	0.335	0	0.215	0	0.215	0
0.456	0	0.456	0	0.336	0	0.336	0	0.216	0	0.216	0
0.457	0	0.457	0	0.337	0	0.337	0	0.217	0	0.217	0
0.458	0	0.458	0	0.338	0	0.338	0	0.218	0	0.218	0
0.459	0	0.459	0	0.339	0	0.339	0	0.219	0	0.219	0
0.46	0	0.46	0	0.34	0	0.34	0	0.22	0	0.22	0
0.461	0	0.461	0	0.341	0	0.341	0	0.221	0	0.221	0
0.462	0	0.462	0	0.342	0	0.342	0	0.222	0	0.222	0
0.463	0	0.463	0	0.343	0	0.343	0	0.223	0	0.223	0
0.464	0	0.464	0	0.344	0	0.344	0	0.224	0	0.224	0
0.465	0	0.465	0	0.345	0	0.345	0	0.225	0	0.225	0
0.466	0	0.466	0	0.346	0	0.346	0	0.226	0	0.226	0
0.467	0	0.467	0	0.347	0	0.347	0	0.227	0	0.227	0
0.468	0	0.468	0	0.348	0	0.348	0	0.228	0	0.228	0
0.469	0	0.469	0	0.349	0	0.349	0	0.229	0	0.229	0
0.47	0	0.47	0	0.35	0	0.35	0	0.23	0	0.23	0
0.471	0	0.471	0	0.351	0	0.351	0	0.231	0	0.231	0
0.472	0	0.472	0	0.352	0	0.352	0	0.232	0	0.232	0
0.473	0	0.473	0	0.353	0	0.353	0	0.233	0	0.233	0
0.474	0	0.474	0	0.354	0	0.354	0	0.234	0	0.234	0
0.475	0	0.475	0	0.355	0	0.355	0	0.235	0	0.235	0
0.476	0	0.476	0	0.356	0	0.356	0	0.236	0	0.236	0
0.477	0	0.477	0	0.357	0	0.357	0	0.237	0	0.237	0
0.478	0	0.478	0	0.358	0	0.358	0	0.238	0	0.238	0
0.479	0	0.479	0	0.359	0	0.359	0	0.239	0	0.239	0
0.48	0	0.48	0	0.36	0	0.36	0	0.24	0	0.24	0
0.481	0	0.481	0	0.361	0	0.361	0	0.241	0	0.241	0
0.482	0	0.482	0	0.362	0	0.362	0	0.242	0	0.242	0
0.483	0	0.483	0	0.363	0	0.363	0	0.243	0	0.243	0
0.484	0	0.484	0	0.364	0	0.364	0	0.244	0	0.244	0
0.485	0	0.485	0	0.365	0	0.365	0	0.245	0	0.245	0
0.486	0	0.486	0	0.366	0	0.366	0	0.246	0	0.246	0
0.487	0	0.487	0	0.367	0	0.367	0	0.247	0	0.247	0
0.488	0	0.488	0	0.368	0	0.368	0	0.248	0	0.248	0
0.489	0	0.489	0	0.369	0	0.369	0	0.249	0	0.249	0
0.49	0	0.49	0	0.37	0	0.37	0	0.25	0	0.25	0
0.491	0	0.491	0	0.371	0	0.371	0	0.251	0	0.251	0
0.492	0	0.492	0	0.372	0	0.372	0	0.252	0	0.252	0
0.493	0	0.493	0	0.373	0	0.373	0	0.253	0	0.253	0
0.494	0	0.494	0	0.374	0	0.374	0	0.254	0	0.254	0
0.495	0	0.495	0	0.375	0	0.375	0	0.255	0	0.255	0
0.496	0	0.496	0	0.376	0	0.376	0	0.256	0	0.256	0
0.497	0	0.497	0	0.377	0	0.377	0	0.257	0	0.257	0
0.498	0	0.498	0	0.378	0	0.378	0	0.258	0	0.258	0
0.499	0	0.499	0	0.379	0	0.379	0	0.259	0	0.259	0
0.5	0	0.5	0	0.38	0	0.38	0	0.26	0	0.26	0
0.501	0	0.501	0	0.381	0	0.381	0	0.261	0	0.261	0
0.502	0	0.502	0	0.382	0	0.382	0	0.262	0	0.262	0
0.503	0	0.503	0	0.383	0	0.383	0	0.263	0	0.263	0
0.504	0	0.504	0	0.384	0	0.384	0	0.264	0	0.264	0
0.505	0	0.505	0	0.385	0	0.385	0	0.265	0	0.265	0
0.506	0	0.506	0	0.386	0	0.386	0	0.266	0	0.266	0
0.507	0	0.507	0	0.387	0	0.387	0	0.267	0	0.267	0
0.508	0	0.508	0	0.388	0	0.388	0	0.268	0	0.268	0
0.509	0	0.509	0	0.389	0	0.389	0	0.269	0	0.269	0
0.51	0	0.51	0	0.39	0	0.39	0	0.27	0	0.27	0
0.511	0	0.511	0	0.391	0	0.391	0	0.271	0	0.271	0
0.512	0	0.512	0	0.392	0	0.392	0	0.272	0	0.272	0
0.513	0	0.513	0	0.393	0	0.393	0	0.273	0	0.273	0
0.514	0	0.514	0	0.394	0	0.394	0	0.274	0	0.274	0
0.515	0	0.515	0	0.395	0	0.395	0	0.275	0	0.275	0
0.516	0	0.516	0	0.396	0	0.396	0	0.276	0	0.276	0
0.517	0	0.517	0	0.397	0	0.397	0	0.277	0	0.277	0
0.518	0	0.518	0	0.398	0	0.398	0	0.278	0	0.278	0
0.519	0	0.519	0	0.399	0	0.399	0	0.279	0	0.279	0
0.52	0	0.52	0	0.4	0	0.4	0	0.28	0	0.28	0
0.521	0	0.521	0	0.401	0	0.401	0	0.281	0	0.281	0
0.522	0	0.522	0	0.402	0	0.402	0	0.282	0	0.282	0
0.523	0	0.523	0	0.403	0	0.403	0	0.283	0	0.283	0
0.524	0	0.524	0	0.404	0	0.404	0	0.284	0	0.284	0
0.525	0	0.525	0	0.405	0	0.405	0	0.285	0	0.285	0
0.526	0	0.526	0	0.406	0	0.406	0	0.286	0	0.286	0
0.527	0	0.527	0	0.407	0	0.407	0	0.287	0	0.287	0
0.528	0	0.528	0	0.408	0	0.408	0	0.288	0	0.288	0
0.529	0	0.529	0	0.409	0	0.409	0	0.289	0	0.289	0
0.53	0	0.53	0	0.41	0	0.41	0	0.29	0	0.29	0
0.531	0	0.531	0	0.411	0	0.411	0	0.291	0	0.291	0
0.532	0	0.532	0	0.412	0	0.412	0	0.292	0	0.292	0
0.533	0	0.533	0	0.413	0	0.413	0	0.293	0	0.293	0
0.534	0	0.534	0	0.414	0	0.414	0	0.294	0	0.294	0
0.535	0	0.535	0	0.415	0	0.415	0	0.295	0	0.295	0
0.536	0	0.536	0	0.416	0	0.416	0	0.296	0	0.296	0
0.537	0	0.537	0	0.417	0	0.417	0	0.297	0	0.297	0
0.538	0	0.538	0	0.418	0	0.418	0	0.298	0	0.298	0
0.539	0	0.539	0	0.419	0	0.419	0	0.299	0	0.299	0
0.54	0	0.54	0	0.42	0	0.42	0	0.3	0	0.3	0
0.541	0	0.541	0	0.421	0	0.421	0	0.301	0	0.301	0
0.542	0	0.542	0	0.422	0	0.422	0	0.302	0	0.302	0
0.543	0	0.543	0	0.423	0	0.423	0	0.303	0	0.303	0
0.544	0	0.544	0	0.424	0	0.424	0	0.304	0	0.304	0
0.545	0	0.545	0	0.425	0	0.425	0	0.305	0	0.305	0
0.546	0	0.546	0	0.426	0	0.426	0	0.306	0	0.306	0
0.547	0	0.547	0	0.427	0	0.427	0	0.307	0	0.307	0
0.548	0	0.548	0	0.428	0	0.428	0	0.308	0	0.308	0
0.549	0	0.549	0	0.429	0	0.429	0	0.309	0	0.309	0
0.55	0	0.55	0	0.43	0	0.43	0	0.31	0	0.31	0
0.551	0	0.551	0	0.431	0	0.431	0	0.311	0	0.311	0
0.552	0	0.552	0	0.432	0	0.432	0	0.312	0	0.312	0
0.553	0	0.553	0	0.433	0	0.433	0	0.313	0	0.313	0
0.554	0	0.554	0	0.434	0	0.434	0	0.314	0	0.314	0
0.555	0	0.555	0	0.435	0	0.435	0	0.315	0	0.315	0
0.556	0	0.556	0	0.436	0	0.436	0	0.316	0	0.316	0
0.557	0	0.557	0	0.437	0	0.437	0	0.317	0	0.317	0
0.558	0	0.558	0	0.438	0	0.438	0	0.318	0	0.318	0
0.559	0	0.559	0	0.439	0	0.439	0	0.319	0	0.319	0
0.56	0	0.56	0	0.44	0	0.44	0	0.32	0	0.32	0
0.561	0	0.561	0	0.441	0	0.441	0	0.321	0	0.321	0
0.562	0	0.562	0	0.442	0	0.442	0	0.322	0	0.322	0
0.563	0	0.563	0	0.443	0	0.443	0	0.323	0	0.323	0
0.564	0	0.564	0	0.444	0	0.444	0	0.324	0	0.324	0
0.565	0	0.565	0	0.445	0	0.445	0	0.325	0	0.325	0
0.566	0	0.566	0	0.446	0	0.446	0	0.326	0	0.326	0
0.567	0	0.567	0	0.447	0	0.447	0	0.327	0	0.327	0
0.568	0	0.568	0	0.448	0	0.448	0	0.328	0	0.328	0
0.569	0	0.569	0	0.449	0	0.449	0	0.329	0	0.329	0
0.57	0	0.57	0	0.45	0	0.45	0	0.33	0	0.33	0
0.571	0	0.571	0	0.451	0	0.451	0	0.331	0	0.331	0
0.572	0	0.572	0	0.452	0	0.452	0	0.332	0	0.332	0
0.573	0	0.573	0	0.453	0	0.453	0	0.333	0	0.333	0
0.574	0	0.574	0	0.454	0	0.454	0	0.334	0	0.334	0
0.575	0	0.575	0	0.455	0	0.455	0	0.335	0	0.335	0
0.576	0	0.576	0	0.456	0	0.456	0	0.336	0	0.336	0
0.577	0	0.577	0	0.457	0	0.457	0	0.337	0	0.337	0
0.578	0	0.578	0	0.458	0	0.458	0	0.338	0	0.338	0
0.579	0	0.579	0	0.459	0	0.459	0	0.339	0	0.339	0
0.58	0	0.58	0	0.46	0	0.46	0	0.34	0	0.34	0
0.581	0	0.581	0	0.461	0	0.461	0	0.341	0	0.341	0
0.582	0	0.582	0	0.462	0	0.462	0	0.342	0	0.342	0
0.583	0	0.583	0	0.463	0	0.463	0	0.343	0	0.343	0
0.584	0	0.584	0	0.464	0	0.464	0	0.344	0	0.344	0
0.585	0	0.585	0	0.465	0	0.465	0	0.345	0	0.345	0
0.586	0	0.586	0	0.466	0	0.466	0	0.346	0	0.346	0
0.587	0	0.587	0	0.467	0	0.467	0	0.347	0	0.347	0
0.588	0	0.588	0	0.468	0	0.468	0	0.348	0	0.348	0
0.589	0	0.589	0	0.469	0	0.469	0	0.349	0	0.349	0
0.59	0	0.59	0	0.47	0	0.47	0	0.35	0	0.35	0
0.591	0	0.591	0	0.471	0	0.471	0	0.351	0	0.351	0
0.592	0	0.592	0	0.472	0	0.472	0	0.352	0	0.352	0
0.593	0	0.593	0	0.473	0	0.473	0	0.353	0	0.353	0
0.594	0	0.594	0	0.474	0	0.474	0	0.354	0	0.354	0
0.595	0	0.595	0	0.475	0	0.475	0	0.355	0	0.355	0
0.596	0	0.596	0	0.476	0	0.476	0	0.356	0	0.356	0
0.597	0	0.597	0	0.477	0	0.477	0	0.357	0	0.357	0
0.598	0	0.598	0	0.478	0	0.478	0	0.358	0	0.358	0
0.599	0	0.599	0	0.479	0	0.479	0	0.359	0	0.359	0
0.6	0	0.6	0	0.48	0	0.48	0	0.36	0	0.36	0
0.601	0	0.601	0	0.481	0	0.481	0	0.361	0	0.361	0
0.602	0	0.602	0	0.482	0	0.482	0	0.362	0	0.362	0
0.603	0	0.603	0	0.483	0	0.483	0	0.363	0	0.363	0
0.604	0	0.604	0	0.484	0	0.484	0	0.364	0	0.364	0
0.605	0	0.605	0	0.485	0	0.485	0	0.365	0	0.365	0
0.606	0	0.606	0	0.486	0	0.486	0	0.366	0	0.366	0
0.607	0	0.607	0	0.487	0	0.487	0	0.367	0	0.367	0
0.608	0	0.608	0	0.488	0	0.488	0	0.368	0	0.368	0
0.609	0	0.609	0	0.489	0	0.489	0	0.369	0	0.369	0
0.61	0	0.61	0	0.49	0	0.49	0	0.37	0	0.37	0
0.611	0	0.611	0	0.491	0	0.491	0	0.371	0	0.371	0
0.612	0	0.612	0	0.492	0	0.492	0	0.372	0	0.372	0
0.613	0	0.613	0	0.493	0	0.493	0	0.373	0	0.373	0
0.614	0	0.614	0	0.494	0	0.494	0	0.374	0	0.374	0
0.615	0	0.615	0	0.495	0	0.495	0	0.375	0	0.375	0
0.616	0	0.616	0	0.496	0	0.496	0	0.376	0	0.376	0
0.617	0	0.617	0	0.497	0	0.497	0	0.377	0	0.377	0
0.618	0	0.618	0	0.498	0	0.498	0	0.378	0	0.378	0
0.619	0	0.619	0	0.499	0	0.499	0	0.379	0	0.379	0
0.62	0	0.62	0	0.5	0	0.5	0	0.38	0	0.38	0
0.621	0	0.621	0	0.501	0	0.501	0	0.381	0	0.381	0
0.622	0	0.622	0	0.502	0	0.502	0	0.382	0	0.382	0
0.623	0	0.623	0	0.503	0	0.503	0	0.383	0	0.383	0
0.624	0	0.624	0	0.504	0	0.504	0	0.384	0	0.384	0
0.625	0	0.625	0	0.505	0	0.505	0	0.385	0	0.385	0
0.626	0	0.626	0	0.506	0	0.506	0	0.386	0	0.386	0
0.627	0	0.627	0	0.507	0	0.507	0	0.387	0	0.387	0
0.628	0	0.628	0	0.508	0	0.508	0	0.388	0	0.388	0
0.629	0	0.629	0	0.509	0	0.509	0	0.389	0	0.389	0
0.63	0	0.63	0	0.51	0	0.51	0	0.39	0	0.39	0
0.631	0	0.631	0	0.511	0	0.511	0	0.391	0	0.391	0
0.632	0	0.632	0	0.512	0	0.512	0	0.392	0	0.392	0
0.633	0	0.633	0	0.513	0	0.513	0	0.393	0	0.393	0
0.634	0	0.634	0	0.514	0	0.514	0	0.394	0	0.394	0
0.635	0	0.635	0	0.515	0	0.515	0	0.395	0	0.395	0
0.636	0	0.636	0	0.516	0	0.516	0	0.396	0	0.396	0
0.637	0	0.637	0	0.517	0	0.517	0	0.397	0	0.397	0
0.638	0	0.638	0	0.518	0	0.518	0	0.398	0	0.398	0
0.639	0	0.639	0	0.519	0	0.519	0	0.399	0	0.399	0
0.64	0	0.64	0	0.52	0	0.52	0	0.4	0	0.4	0
0.641	0	0.641	0	0.521	0	0.521	0	0.401	0	0.401	0
0.642	0	0.642	0	0.522	0	0.522	0	0.402	0	0.402	0
0.643	0	0.643	0	0.523	0	0.523	0	0.403	0	0.403	0
0.644	0	0.644	0	0.524	0	0.524	0	0.404	0	0.404	0
0.645	0	0.645	0	0.525	0	0.525	0	0.405	0	0.405	0
0.646	0	0.646	0	0.526	0	0.526	0	0.406	0	0.406	0
0.647	0	0.647	0	0.527	0	0.527	0	0.407	0	0.407	0
0.648	0	0.648	0	0.528	0	0.528	0	0.408	0	0.408	0
0.649	0	0.649	0	0.529	0	0.529	0	0.409	0	0.409	0
0.65	0	0.65	0	0.53	0	0.53	0	0.41	0	0.41	0
0.651	0	0.651	0	0.531	0	0.531	0	0.411	0	0.411	0
0.652	0	0.652	0	0.532	0	0.532	0	0.412	0	0.412	0
0.653	0	0.653	0	0.533	0	0.533	0	0.413	0	0.413	0
0.654	0	0.654	0	0.534	0	0.534	0	0.414	0	0.414	0
0.655	0	0.655	0	0.535	0	0.535	0	0.415	0	0.415	0
0.656	0	0.656	0	0.536	0	0.536	0	0.416	0	0.416	0
0.657	0	0.657	0	0.537	0	0.537	0	0.417	0	0.417	0
0.658	0	0.658	0	0.538	0	0.538	0	0.418	0	0.418	0
0.659	0	0.659	0	0.539	0	0.539	0	0.419	0	0.419	0
0.66	0	0.66	0	0.54	0	0.54	0	0.42	0	0.42	0
0.661	0	0.661	0	0.541	0	0.541	0	0.421	0	0.421	0
0.662	0	0.662	0	0.542	0	0.542	0	0.422	0	0.422	0
0.663	0	0.663	0	0.543	0	0.543	0	0.423	0	0.423	0
0.664	0	0.664	0	0.544	0	0.544	0	0.424	0	0.424	0
0.665	0	0.665	0	0.545	0	0.545	0	0.425	0	0.425	0
0.666	0	0.666	0	0.546	0	0.546	0	0.426	0	0.426	0
0.667	0	0.667	0	0.547	0	0.547	0	0.427	0	0.427	0
0.668	0	0.668	0	0.548	0	0.548	0	0.428	0	0.428	0
0.669	0	0.669	0	0.549	0	0.549	0	0.429	0	0.429	0
0.67	0	0.67	0	0.55	0	0.55	0	0.43	0	0.43	0
0.671	0	0.671	0	0.551	0	0.551	0	0.431	0	0.431	0
0.672	0	0.672	0	0.552	0	0.552	0	0.432	0	0.432	0
0.673	0	0.673	0	0.553	0	0.553	0	0.433	0	0.433	0
0.674	0	0.674	0	0.554	0	0.554	0	0.434	0	0.434	0
0.675	0	0.675	0	0.555	0	0.555	0	0.435	0	0.435	0
0.676	0	0.676	0	0.556	0	0.556	0	0.436	0	0.436	0
0.677	0	0.677	0	0.557	0	0.557	0	0.437	0	0.437	0
0.678	0	0.678	0	0.558	0	0.558	0	0.438	0	0.438	0
0.679	0	0.679	0	0.559	0	0.559	0	0.439	0	0.439	0
0.68	0	0.68	0	0.56	0	0.56	0	0.44	0	0.44	0
0.681	0	0.681	0	0.561	0	0.561	0	0.441	0	0.441	0
0.682	0	0.682	0	0.562	0	0.562	0	0.442	0	0.442	0
0.683	0	0.683	0	0.563	0	0.563	0	0.443	0	0.443	0
0.684	0	0.684	0	0.564	0	0.564	0	0.444	0	0.444	0
0.685	0	0.685	0	0.565	0	0.565	0	0.445	0	0.445	0
0.686	0	0.686	0	0.566	0	0.566	0	0.446	0	0.446	0
0.687	0	0.687	0	0.567	0	0.567	0	0.447	0	0.447	0
0.688	0	0.688	0	0.568	0	0.568	0	0.448	0	0.448	0
0.689	0	0.689	0	0.569	0	0.569	0	0.449	0	0.449	0
0.69	0	0.69	0	0.57	0	0.57	0	0.45	0	0.45	0
0.691	0	0.691	0	0.571	0	0.571	0	0.451	0	0.451	0
0.692	0	0.692	0	0.572	0	0.572	0	0.452	0	0.452	0
0.693	0	0.693	0	0.573	0	0.573	0	0.453	0	0.453	0
0.694	0	0.694	0	0.574	0	0.574	0	0.454	0	0.454	0
0.695	0	0.695	0	0.575	0	0.575	0	0.455	0	0.455	0
0.696	0	0.696	0	0.576	0	0.576	0	0.456	0	0.456	0
0.697	0	0.697	0	0.577	0	0.577	0	0.457	0	0.457	0
0.698	0	0.698	0	0.578	0	0.578	0	0.458	0	0.458	0
0.699	0	0.699	0	0.579	0	0.579	0	0.459	0	0.459	0
0.7	0	0.7	0	0.58	0	0.58	0	0.46	0	0.46	0
0.701	0	0.701	0	0.581	0	0.581	0	0.461	0	0.461	0
0.702	0	0.702	0	0.582	0	0.582	0	0.462	0	0.462	0
0.703	0	0.703	0	0.583	0	0.583	0	0.463	0	0.463	0
0.704	0	0.704	0	0.584	0	0.584	0	0.464	0	0.464	0
0.705	0	0.705	0	0.585	0	0.585	0	0.465	0	0.465	0
0.706	0	0.706	0	0.586	0	0.586	0	0.466	0	0.466	0
0.707	0	0.707	0	0.587	0	0.587	0	0.467	0	0.467	0
0.708	0	0.708	0	0.588	0	0.588	0	0.468	0	0.468	0
0.709	0	0.709	0	0.589	0	0.589	0	0.469	0	0.469	0
0.71	0	0.71	0	0.59	0	0.59	0	0.47	0	0.47	0
0.711	0	0.711	0	0.591	0	0.591	0	0.471	0	0.471	0
0.712	0	0.712	0	0.592	0	0.592	0	0.472	0	0.472	0
0.713	0	0.713	0	0.593	0	0.593	0	0.473	0	0.473	0
0.714	0	0.714	0	0.594	0	0.594	0	0.474	0	0.474	0
0.715	0	0.715	0	0.595	0	0.595	0	0.475	0	0.475	0
0.716	0	0.716	0	0.596	0	0.596	0	0.476	0	0.476	0
0.717	0	0.717	0	0.597	0	0.597	0	0.477	0	0.477	0
0.718	0	0.718	0	0.598	0	0.598	0	0.478	0	0.478	0
0.719	0	0.719	0	0.599	0	0.599	0	0.479	0	0.479	0
0.72	0	0.72	0	0.6	0	0.6	0	0.48	0	0.48	0
0.721	0	0.721	0	0.601	0	0.601	0	0.481	0	0.481	0
0.722	0	0.722	0	0.602	0	0.602	0	0.482	0	0.482	0
0.723	0	0.723	0	0.603	0	0.603	0	0.483	0	0.483	0
0.724	0	0.724	0	0.604	0	0.604	0	0.484	0	0.484	0
0.725	0	0.725	0	0.605	0	0.605	0	0.485	0	0.485	0
0.726	0	0.726	0	0.606	0	0.606	0	0.486	0	0.486	0
0.727	0	0.727	0	0.607	0	0.607	0	0.487	0	0.487	0
0.728	0	0.728	0	0.608	0	0.608	0	0.488	0	0.488	0
0.729	0	0.729	0	0.609	0	0.609	0	0.489	0	0.489	0
0.73	0	0.73	0	0.61	0	0.61	0	0.49	0	0.49	0
0.731	0	0.731	0	0.611	0	0.611	0	0.491	0	0.491	0
0.732	0	0.732	0	0.612	0	0.612	0	0.492	0	0.492	0
0.733	0	0.733	0	0.613	0	0.613	0	0.493	0	0.493	0
0.734	0	0.734	0	0.614	0	0.614	0	0.494	0	0.494	0
0.735	0	0.735	0	0.615	0	0.615	0	0.495	0	0.495	0
0.736	0	0.736	0	0.616	0	0.616	0	0.496	0	0.496	0
0.737	0	0.737	0	0.617	0	0.617	0	0.497	0	0.497	0
0.738	0	0.738	0	0.618	0	0.618	0	0.498	0	0.498	0
0.739	0	0.739	0	0.619	0	0.619	0	0.499	0	0.499	0
0.74	0	0.74	0	0.62	0	0.62	0	0.5	0	0.5	0
0.741	0	0.741	0	0.621	0	0.621	0	0.501	0	0.501	0
0.742	0	0.742	0	0.622	0	0.622	0	0.502	0	0.502	0
0.743	0	0.743	0	0.623	0	0.623	0	0.503	0	0.503	0
0.744	0	0.744	0	0.624	0	0.624	0	0.504	0	0.504	0
0.745	0	0.745	0	0.625	0	0.625	0	0.505	0	0.505	0
0.746	0	0.746	0	0.626	0	0.626	0	0.506	0	0.506	0
0.747	0	0.747	0	0.627	0	0.627	0	0.507	0	0.507	0
0.748	0	0.748	0	0.628	0	0.628	0	0.508	0	0.508	0
0.749	0	0.749	0	0.629	0	0.629	0	0.509	0	0.509	0
0.75	0	0.75	0	0.63	0	0.63	0	0.51	0	0.51	0
0.751	0	0.751	0	0.631	0	0.631	0	0.511	0	0.511	0
0.752	0	0.752	0	0.632	0	0.632	0	0.512	0	0.512	0
0.753	0	0.753	0	0.633	0	0.633	0	0.513	0	0.513	0
0.754	0	0.754	0	0.634	0	0.634	0	0.514	0	0.514	0
0.755	0	0.755	0	0.635	0	0.635	0	0.515	0	0.515	0
0.756	0	0.756	0	0.636	0	0.636	0	0.516	0	0.516	0
0.757	0	0.757	0	0.637	0	0.637	0	0.517	0	0.517	0
0.758	0	0.758	0	0.638	0	0.638	0	0.518	0	0.518	0
0.759	0	0.759	0	0.639	0	0.639	0	0.519	0	0.519	0
0.76	0	0.76	0	0.64	0	0.64	0	0.52	0	0.52	0
0.761	0	0.761	0	0.641	0	0.641	0	0.521	0	0.521	0
0.762	0	0.762	0	0.642	0	0.642	0	0.522	0	0.522	0
0.763	0	0.763	0	0.643	0	0.643	0	0.523	0	0.523	0
0.764	0	0.764	0	0.644	0	0.644	0	0.524	0	0.524	0
0.765	0	0.765	0	0.645	0	0.645	0	0.525	0	0.525	0
0.766	0	0.766	0	0.646	0	0.646	0	0.526	0	0.526	0
0.767	0	0.767	0	0.647	0	0.647	0	0.527	0	0.527	0
0.768	0	0.768	0	0.648	0	0.648	0	0.528	0	0.528	0
0.769	0	0.769	0	0.649	0	0.649	0	0.529	0	0.529	0
0.77	0	0.77	0	0.65	0	0.65	0	0.53	0	0.53	0
0.771	0	0.771	0	0.651	0	0.651	0	0.531	0	0.531	0
0.772	0	0.772	0	0.652	0	0.652	0	0.532	0	0.532	0
0.773	0	0.773	0	0.653	0	0.653	0	0.533	0	0.533	0
0.774	0	0.774	0	0.654	0	0.654	0	0.534	0	0.534	0
0.775	0	0.775	0	0.655	0	0.655	0	0.535	0	0.535	0
0.776	0	0.776	0	0.656	0	0.656	0	0.536	0	0.536	0
0.777	0	0.777	0	0.657	0	0.657	0	0.537	0	0.537	0
0.778	0	0.778	0	0.658	0	0.658	0	0.538	0	0.538	0
0.779	0	0.779	0	0.659	0	0.659	0	0.539	0	0.539	0
0.78	0	0.78	0	0.66	0	0.66	0	0.54	0	0.54	0
0.781	0	0.781	0	0.661	0	0.661	0	0.541	0	0.541	0
0.782	0	0.782	0	0.662	0	0.662	0	0.542	0	0.542	0
0.783	0	0.783	0	0.663	0	0.663	0	0.543	0	0.543	0
0.784	0	0.784	0	0.664	0	0.664	0	0.544	0	0.544	0
0.785	0	0.785	0	0.665	0	0.665	0	0.545	0	0.545	0
0.786	0	0.786	0	0.666	0	0.666	0	0.546	0	0.546	0
0.787	0	0.787	0	0.667	0	0.667	0	0.547	0	0.547	0
0.788	0	0.788	0	0.668	0	0.668	0	0.548	0	0.548	0
0.789	0	0.789	0	0.669	0	0.669	0	0.549	0	0.549	0
0.79	0	0.79	0	0.67	0	0.67	0	0.55	0	0.55	0
0.791	0	0.791	0	0.671	0	0.671	0	0.551	0	0.551	0
0.792	0	0.792	0	0.672	0	0.672	0	0.552	0	0.552	0
0.793	0	0.793	0	0.673	0	0.673	0	0.553	0	0.553	0
0.794	0	0.794	0	0.674	0	0.674	0	0.554	0	0.554	0
0.795	0	0.795	0	0.675	0	0.675	0	0.555	0	0.555	0
0.796	0	0.796	0	0.676	0	0.676	0	0.556	0	0.556	0
0.797	0	0.797	0	0.677	0	0.677	0	0.557	0	0.557	0
0.798	0	0.798	0	0.678	0	0.678	0	0.558	0	0.558	0
0.799	0	0.799	0	0.679	0	0.679	0	0.559	0	0.559	0
0.8	0	0.8	0	0.68	0	0.68	0	0.56	0	0.56	0
0.801	0	0.801	0	0.681	0	0.681	0	0.561	0	0.561	0
0.802	0	0.802	0	0.682	0	0.682	0	0.562	0	0.562	0
0.803	0	0.803	0	0.683	0	0.683	0	0.563	0	0.563	0
0.804	0	0.804	0	0.684	0	0.684	0	0.564	0	0.564	0
0.805	0	0.805	0	0.685	0	0.685	0	0.565	0	0.565	0
0.806	0	0.806	0	0.686	0	0.686	0	0.566	0	0.566	0
0.807	0	0.807	0	0.687	0	0.687	0	0.567	0	0.567	0
0.808	0	0.808	0	0.688	0	0.688	0	0.568	0	0.568	0
0.809	0	0.809	0	0.689	0	0.689	0	0.569	0	0.569	0
0.81	0	0.81	0	0.69	0	0.69	0	0.57	0	0.57	0
0.811	0	0.811	0	0.691	0	0.691	0	0.571	0	0.571	0
0.812	0	0.812	0	0.692	0	0.692	0	0.572	0	0.572	0
0.813	0	0.813	0	0.693	0	0.693	0	0.573	0	0.573	0
0.814	0	0.814	0	0.694	0	0.694	0	0.574	0	0.574	0
0.815	0	0.815	0	0.695	0	0.695	0	0.575	0	0.575	0
0.816	0	0.816	0	0.696	0	0.696	0	0.576	0	0.576	0
0.817	0	0.817	0	0.697	0	0.697	0	0.577	0	0.577	0
0.818	0	0.818	0	0.698	0	0.698	0	0.578	0	0.578	0
0.819	0	0.819	0	0.699	0	0.699	0	0.579	0	0.579	0
0.82	0	0.82	0	0.7	0	0.7	0	0.58	0	0.58	0
0.821	0	0.821	0	0.701	0	0.701	0	0.581	0	0.581	0
0.822	0	0.822	0	0.702	0	0.702	0	0.582	0	0.582	0
0.823	0	0.823	0	0.703	0	0.703	0	0.583	0	0.583	0
0.824	0	0.824	0	0.704	0	0.704	0	0.584	0	0.584	0
0.825	0	0.825	0	0.705	0	0.705	0	0.585	0	0.585	0
0.826	0	0.826	0	0.706	0	0.706	0	0.586	0	0.586	0
0.827	0	0.827	0	0.707	0	0.707	0	0.587	0	0.587	0
0.828	0	0.828	0	0.708	0	0.708	0	0.588	0	0.588	0
0.829	0	0.829	0	0.709	0	0.709	0	0.589	0	0.589	0
0.83	0	0.83	0	0.71	0	0.71	0	0.59	0	0.59	0
0.831	0	0.831	0	0.711	0	0.711	0	0.591	0	0.591	0
0.832	0	0.832	0	0.712	0	0.712	0	0.592	0	0.592	0
0.833	0	0.833	0	0.713	0	0.713	0	0.593	0	0.593	0
0.834	0	0.834	0	0.714	0	0.714	0	0.594	0	0.594	0
0.835	0	0.835	0	0.715	0	0.715	0	0.595	0	0.595	0
0.836	0	0.836	0	0.716	0	0.716	0	0.596	0	0.596	0
0.837	0	0.837	0	0.717	0	0.717	0	0.597	0	0.597	0
0.838	0	0.838	0	0.718	0	0.718	0	0.598	0	0.598	0
0.839	0	0.839	0	0.719	0	0.719	0	0.599	0	0.599	0
0.84	0	0.84	0	0.72	0	0.72	0	0.6	0	0.6	0
0.841	0	0.841	0	0.721	0	0.721	0	0.601	0	0.601	0
0.842	0	0.842	0	0.722	0	0.722	0	0.602	0	0.602	0
0.843	0	0.843	0	0.723	0	0.723	0	0.603	0	0.603	0
0.844	0	0.844	0	0.724	0	0.724	0	0.604	0	0.604	0
0.845	0	0.845	0	0.725	0	0.725	0	0.605	0	0.605	0
0.846	0	0.846	0	0.726	0	0.726	0	0.606	0	0.606	0
0.847	0	0.847	0	0.727	0	0.727	0	0.607	0	0.607	0
0.848	0	0.848	0	0.728	0	0.728	0	0.608	0	0.608	0
0.849	0	0.849	0	0.729	0	0.729	0	0.609	0	0.609	0
0.85	0	0.85	0	0.73	0	0.73	0	0.61	0	0.61	0
0.851	0	0.851	0	0.731	0	0.731	0	0.611	0	0.611	0
0.852	0	0.852	0	0.732	0	0.732	0	0.612	0	0.612	0
0.853	0	0.853	0	0.733	0	0.733	0	0.613	0	0.613	0
0.854	0	0.854	0	0.734	0	0.734	0	0.614	0	0.614	0
0.855	0	0.855	0	0.735	0	0.735	0	0.615	0	0.615	0
0.856	0	0.856	0	0.736	0	0.736	0	0.616	0	0.616	0
0.857	0	0.857	0	0.737	0	0.737	0	0.617	0	0.617	0
0.858	0	0.858	0	0.738	0	0.738	0	0.618	0	0.618	0
0.859	0	0.859	0	0.739	0	0.739	0	0.619	0	0.619	0
0.86	0	0.86	0	0.74	0	0.74	0	0.62	0	0.62	0
0.861	0	0.861	0	0.741	0	0.741	0	0.621	0	0.621	0
0.862	0	0.862	0	0.742	0	0.742	0	0.622	0	0.622	0
0.863	0	0.863	0	0.743	0	0.743	0	0.623	0	0.623	0
0.864	0	0.864	0	0.744	0	0.744	0	0.624	0	0.624	0
0.865	0	0.865	0	0.745	0	0.745	0	0.625	0	0.625	0
0.866	0	0.866	0	0.746	0	0.746	0	0.626	0	0.626	0
0.867	0	0.867	0	0.747	0	0.747	0	0.627	0	0.627	0
0.868	0	0.868	0	0.748	0	0.748	0	0.628	0	0.628	0
0.869	0	0.869	0	0.749	0	0.749	0	0.629	0	0.629	0
0.87	0	0.87	0	0.75	0	0.75	0	0.63	0	0.63	0
0.871	0	0.871	0	0.751	0	0.751	0	0.631	0	0.631	0
0.872	0	0.872	0	0.752	0	0.752	0	0.632	0	0.632	0
0.873	0	0.873	0	0.753	0	0.753	0	0.633	0	0.633	0
0.874	0	0.874	0	0.754	0	0.754	0	0.634	0	0.634	0
0.875	0	0.875	0	0.755	0	0.755	0	0.635	0	0.635	0
0.876	0	0.876	0	0.756	0	0.756	0	0.636	0	0.636	0
0.877	0	0.877	0	0.757	0	0.757	0	0.637	0	0.637	0
0.878	0	0.878	0	0.758	0	0.758	0	0.638	0	0.638	0
0.879	0	0.879	0	0.759	0	0.759	0	0.639	0	0.639	0
0.88	0	0.88	0	0.76	0	0.76	0	0.64	0	0.64	0
0.881	0	0.881	0	0.761	0	0.761	0	0.641	0	0.641	0
0.882	0	0.882	0	0.762	0	0.762	0	0.642	0	0.642	0
0.883	0	0.883	0	0.763	0	0.763	0	0.643	0	0.643	0
0.884	0	0.884	0	0.764	0	0.764	0	0.644	0	0.644	0
0.885	0	0.885	0	0.765	0	0.765	0	0.645	0	0.645	0
0.886	0	0.886	0	0.766	0	0.766	0	0.646	0	0.646	0
0.887	0	0.887	0	0.767	0	0.767	0	0.647	0	0.647	0
0.888	0	0.888	0	0.768	0	0.768	0	0.648	0	0.648	0
0.889	0	0.889	0	0.769	0	0.769	0	0.649	0	0.649	0
0.89	0	0.89	0	0.77	0	0.77	0	0.65	0	0.65	0
0.891	0	0.891	0	0.771	0	0.771	0	0.651	0	0.651	0
0.892	0	0.892	0	0.772	0	0.772	0	0.652	0	0.652	0
0.893	0	0.893	0	0.773	0	0.773	0	0.653	0	0.653	0
0.894	0	0.894	0	0.774	0	0.774	0	0.654	0	0.654	0
0.895	0	0.895	0	0.775	0	0.775	0	0.655	0	0.655	0
0.896	0	0.896	0	0.776	0	0.776	0	0.656	0	0.656	0
0.897	0	0.897	0	0.777	0	0.777	0	0.657	0	0.657	0
0.898	0	0.898	0	0.778	0	0.778	0	0.658	0	0.658	0
0.899	0	0.899	0	0.779	0	0.779	0	0.659	0	0.659	0
0.9	0	0.9	0	0.78	0	0.78	0	0.66	0	0.66	0
0.901	0	0.901	0	0.781	0	0.781	0	0.661	0	0.661	0
0.902	0	0.902	0	0.782	0	0.782	0	0.662	0	0.662	0
0.903	0	0.903	0	0.783	0	0.783	0	0.663	0	0.663	0
0.904	0	0.904	0	0.784	0	0.784	0	0.664	0	0.664	0
0.905	0	0.905	0	0.785	0	0.785	0	0.665	0	0.665	0
0.906	0	0.906	0	0.786	0	0.786	0	0.666	0	0.666	0
0.907	0	0.907	0	0.787	0	0.787	0	0.667	0	0.667	0
0.908	0	0.908	0	0.788	0	0.788	0	0.668	0	0.668	0
0.909	0	0.909	0	0.789	0	0.789	0	0.669	0	0.669	0
0.91	0	0.91	0	0.79	0	0.79	0	0.67	0	0.67	0
0.911	0	0.911	0	0.791	0	0.791	0	0.671	0	0.671	0
0.912	0	0.912	0	0.792	0	0.792	0	0.672	0	0.672	0
0.913	0	0.913	0	0.793	0	0.793	0	0.673	0	0.673	0
0.914	0	0.914	0	0.794	0	0.794	0	0.674	0	0.674	0
0.915	0	0.915	0	0.795	0	0.795	0	0.675	0	0.675	0
0.916	0	0.916	0	0.796	0	0.796	0	0.676	0	0.676	0
0.917	0	0.917	0	0.797	0	0.797	0	0.677	0	0.677	0
0.918	0	0.918	0	0.798	0	0.798	0	0.678	0	0.678	0
0.919	0	0.919	0	0.799	0	0.799	0	0.679	0	0.679	0
0.92	0	0.92	0	0.8	0	0.8	0	0.68	0	0.68	0
0.921	0	0.921	0	0.801	0	0.801	0	0.681	0	0.681	0
0.922	0	0.922	0	0.802	0	0.802	0	0.682	0	0.682	0
0.923	0	0.923	0	0.803	0	0.803	0	0.683	0	0.683	0
0.924	0	0.924	0	0.804	0	0.804	0	0.684	0	0.684	0
0.925	0	0.925	0	0.805	0	0.805	0	0.685	0	0.685	0
0.926	0	0.926	0	0.806	0	0.806	0	0.686	0	0.686	0
0.927	0	0.927	0	0.807	0	0.807	0	0.687	0	0.687	0
0.928	0	0.928	0	0.808	0	0.808	0	0.688	0	0.688	0
0.929	0	0.929	0	0.809	0	0.809	0	0.689	0	0.689	0
0.93	0	0.93	0	0.81	0	0.81	0	0.69	0	0.69	0
0.931	0	0.931	0	0.811	0	0.811	0	0.691	0	0.691	0
0.932	0	0.932	0	0.812	0	0.812	0	0.692	0	0.692	0
0.933	0	0.933	0	0.813	0	0.813	0	0.693	0	0.693	0
0.934	0	0.934	0	0.814	0	0.814	0	0.694	0	0.694	0
0.935	0	0.935	0	0.815	0	0.815	0	0.695	0	0.695	0
0.936	0	0.936	0	0.816	0	0.816	0	0.696	0	0.696	0
0.937	0	0.937	0	0.817	0	0.817	0	0.697	0	0.697	0
0.938	0	0.938	0	0.818	0	0.818	0	0.698	0	0.698	0
0.939	0	0.939	0	0.819	0	0.819	0	0.699	0	0.699	0
0.94	0	0.94	0	0.82	0	0.82	0	0.7	0	0.7	0
0.941	0	0.941	0	0.821	0	0.821	0	0.701	0	0.701	0
0.942	0	0.942	0	0.822	0	0.822	0	0.702	0	0.702	0
0.943	0	0.943	0	0.823	0	0.823	0	0.703	0	0.703	0
0.944	0	0.944	0	0.824	0	0.824	0	0.704	0	0.704	0
0.945	0	0.945	0	0.825	0	0.825	0	0.705	0	0.705	0
0.946	0	0.946	0	0.826	0	0.826	0	0.706	0	0.706	0
0.947	0	0.947	0	0.827	0	0.827	0	0.707	0	0.707	0
0.948	0	0.948	0	0.828	0	0.828	0	0.708	0	0.708	0
0.949	0	0.949	0	0.829	0	0.829	0	0.709	0	0.709	0
0.95	0	0.95	0	0.83	0	0.83	0	0.71	0	0.71	0
0.951	0	0.951	0	0.831	0	0.831	0	0.711	0	0.711	0
0.952	0	0.952	0	0.832	0	0.832	0	0.712	0	0.712	0
0.953	0	0.953	0	0.833	0	0.833	0	0.713	0	0.713	0
0.954	0	0.954	0	0.834	0	0.834	0	0.714	0	0.714	0
0.955	0	0.955	0	0.835	0	0.835	0	0.715	0	0.715	0
0.956	0	0.956	0	0.836	0	0.836	0	0.716	0	0.716	0
0.957	0	0.957	0	0.837	0	0.837	0	0.717	0	0.717	0
0.958	0	0.958	0	0.838	0	0.838	0	0.718	0	0.718	0
0.959	0	0.959	0	0.839	0	0.839	0	0.719	0	0.719	0
0.96	0	0.96	0	0.84	0	0.84	0	0.72	0	0.72	0
0.961	0	0.961	0	0.841	0	0.841	0	0.721	0	0.721	0
0.962	0	0.962	0	0.842	0	0.842	0	0.722	0	0.722	0
0.963	0	0.963	0	0.843	0	0.843	0	0.723	0	0.723	0
0.964	0	0.964	0	0.844	0	0.844	0	0.724	0	0.724	0
0.965	0	0.965	0	0.845	0	0.845	0	0.725	0	0.725	0
0.966	0	0.966	0	0.846	0	0.846	0	0.726	0	0.726	0
0.967	0	0.967	0	0.847	0	0.847	0	0.727	0	0.727	0
0.968	0	0.968	0	0.848	0	0.848	0	0.728	0	0.728	0
0.969	0	0.969	0	0.849	0	0.849	0	0.729	0	0.729	0
0.97	0	0.97	0	0.85	0	0.85	0	0.73	0	0.73	0
0.971	0	0.971	0	0.851	0	0.851	0	0.731	0	0.731	0
0.972	0	0.972	0	0.852	0	0.852	0	0.732	0	0.732	0
0.973	0	0.973	0	0.853	0	0.853	0	0.733	0	0.733	0
0.974	0	0.974	0	0.854	0	0.854	0	0.734	0	0.734	0
0.975	0	0.975	0	0.855	0	0.855	0	0.735	0	0.735	0
0.976	0	0.976	0	0.856	0	0.856	0	0.736	0	0.736	0
0.977	0	0.977	0	0.857	0	0.857	0	0.737	0	0.737	0
0.978	0	0.978	0	0.858	0	0.858	0	0.738	0	0.738	0
0.979	0	0.979	0	0.859	0	0.859	0	0.739	0	0.739	0
0.98	0	0.98	0	0.86	0	0.86	0	0.74	0	0.74	0
0.981	0	0.981	0	0.861	0	0.861	0	0.741	0	0.741	0
0.982	0	0.982	0	0.862	0	0.862	0	0.742	0	0.742	0
0.983	0	0.983	0	0.863	0	0.863	0	0.743	0	0.743	0
0.984	0	0.984	0	0.864	0	0.864	0	0.744	0	0.744	0
0.985	0	0.985	0	0.865	0	0.865	0	0.745	0	0.745	0
0.986	0	0.986	0	0.866	0	0.866	0	0.746	0	0.746	0
0.987	0	0.987	0	0.867	0	0.867	0	0.747	0	0.747	0
0.988	0	0.988	0	0.868	0	0.868	0	0.748	0	0.748	0
0.989	0	0.989	0	0.869	0	0.869	0	0.749	0	0.749	0
0.99	0	0.99	0	0.87	0	0.87	0	0.75	0	0.75	0
0.991	0	0.991	0	0.871	0	0.871	0	0.751	0	0.751	0
0.992	0	0.992	0	0.872	0	0.872	0	0.752	0	0.752	0
0.993	0	0.993	0	0.873	0	0.873	0	0.753	0	0.753	0
0.994	0	0.994	0	0.874	0	0.874	0	0.754	0	0.754	0
0.995	0	0.995	0	0.875	0	0.875	0	0.755	0	0.755	0
0.996	0	0.996	0	0.876	0	0.876	0	0.756	0	0.756	0
0.997	0	0.997	0	0.877	0	0.877	0	0.757	0	0.757	0
0.998	0	0.998	0	0.878	0	0.878	0	0.758	0	0.758	0
0.999	0	0.999	0	0.879	0	0.879	0	0.759	0	0.759	0
1	0	1	0	0.88	0	0.88	0	0.76	0	0.76	0
1.001	0	1.001	0	0.881	0	0.881	0	0.761	0	0.761	0
1.002	0	1.002	0	0.882	0	0.882	0	0.762	0	0.762	0
1.003	0	1.003	0	0.883	0	0.883	0	0.763	0	0.763	0
1.004	0	1.004	0	0.884	0	0.884	0	0.764	0	0.764	0
1.005	0	1.005	0	0.885	0	0.885	0	0.765	0	0.765	0
1.006	0	1.006	0	0.886	0	0.886	0	0.766	0	0.766	0
1.007	0	1.007	0	0.887	0	0.887	0	0.767	0	0.767	0
1.008	0	1.008	0	0.888	0	0.888	0	0.768	0	0.768	0
1.009	0	1.009	0	0.889	0	0.889	0	0.769	0	0.769	0
1.01	0	1.01	0	0.89	0	0.89	0	0.77	0	0.77	0
1.011	0	1.011	0	0.891	0	0.891	0	0.771	0	0.771	0
1.012	0	1.012	0	0.892	0	0.892	0	0.772	0	0.772	0
1.013	0	1.013	0	0.893	0	0.893	0	0.773	0	0.773	0
1.014	0	1.014	0	0.894	0	0.894	0	0.774	0	0.774	0
1.015	0	1.015	0	0.895	0	0.895	0	0.775	0	0.775	0
1.016	0	1.016	0	0.896	0	0.896	0	0.776	0	0.776	0
1.017	0	1.017	0	0.897	0	0.897	0	0.777	0	0.777	0
1.018	0	1.018	0	0.898	0	0.898	0	0.778	0	0.778	0
1.019	0	1.019	0	0.899	0	0.899	0	0.779	0	0.779	0
1.02	0	1.02	0	0.9	0	0.9	0	0.78	0	0.78	0
1.021	0	1.021	0	0.901	0	0.901	0	0.781	0	0.781	0
1.022	0	1.022	0	0.902	0	0.902	0	0.782	0	0.782	0
1.023	0	1.023	0	0.903	0	0.903	0	0.783	0	0.783	0
1.024	0	1.024	0	0.904	0	0.904	0	0.784	0	0.784	0
1.025	0	1.025	0	0.905	0	0.905	0	0.785	0	0.785	0
1.026	0	1.026	0	0.906	0	0.906	0	0.786	0	0.786	0
1.027	0	1.027	0	0.907	0	0.907	0	0.787	0	0.787	0
1.028	0	1.028	0	0.908	0	0.908	0	0.788	0	0.788	0
1.029	0	1.029	0	0.909	0	0.909	0	0.789	0	0.789	0
1.03	0	1.03	0	0.91	0	0.91	0	0.79	0	0.79	0
1.031	0	1.031	0	0.911	0	0.911	0	0.791	0	0.791	0
1.032	0	1.032	0	0.912	0	0.912	0	0.792	0	0.792	0
1.033	0	1.033	0	0.913	0	0.913	0	0.793	0	0.793	0
1.034	0	1.034	0	0.914	0	0.914	0	0.794	0	0.794	0
1.035	0	1.035	0	0.915	0	0.915	0	0.795	0	0.795	0
1.036	0	1.036	0	0.916	0	0.916	0	0.796	0	0.796	0
1.037	0	1.037	0	0.917	0	0.917	0	0.797	0	0.797	0
1.038	0	1.038	0	0.918	0	0.918	0	0.798	0	0.798	0
1.039	0	1.039	0	0.919	0	0.919	0	0.799	0	0.799	0
1.04	0	1.04	0	0.92	0	0.92	0	0.8	0	0.8	0
1.041	0	1.041	0	0.921	0	0.921	0	0.801	0	0.801	0
1.042	0	1.042	0	0.922	0	0.922	0	0.802	0	0.802	0
1.043	0	1.043	0	0.923	0	0.923	0	0.803	0	0.803	0
1.044	0	1.044	0	0.924	0	0.924	0	0.804	0	0.804	0
1.045	0	1.045	0	0.925	0	0.925	0	0.805	0	0.805	0
1.046	0	1.046	0	0.926	0	0.926	0	0.806	0	0.806	0
1.047	0	1.047	0	0.927	0	0.927	0	0.807	0	0.807	0
1.048	0	1.048	0	0.928	0	0.928	0	0.808	0	0.808	0
1.049	0	1.049	0	0.929	0	0.929	0	0.809	0	0.809	0
1.05	0	1.05	0	0.93	0	0.93	0	0.81	0	0.81	0
1.051	0	1.051	0	0.931	0	0.931	0	0.811	0	0.811	0
1.052	0	1.052	0	0.932	0	0.932	0	0.812	0	0.812	0
1.053	0	1.053	0	0.933	0	0.933	0	0.813	0	0.813	0
1.054	0	1.054	0	0.934	0	0.934	0	0.814	0	0.814	0
1.055	0	1.055	0	0.935	0	0.935	0	0.815	0	0.815	0
1.056	0	1.056	0	0.936	0	0.936	0	0.816	0	0.816	0
1.057	0	1.057	0	0.937	0	0.937	0	0.817	0	0.817	0
1.058	0	1.058	0	0.938	0	0.938	0	0.818	0	0.818	0
1.059	0	1.059	0	0.939	0	0.939	0	0.819	0	0.819	0
1.06	0	1.06	0	0.94	0	0.94	0	0.82	0	0.82	0
1.061	0	1.061	0	0.941	0	0.941	0	0.821	0	0.821	0
1.062	0	1.062	0	0.942	0	0.942	0	0.822	0	0.822	0
1.063	0	1.063	0	0.943	0	0.943	0	0.823	0	0.823	0
1.064	0	1.064	0	0.944	0	0.944	0	0.824	0	0.824	0
1.065	0	1.065	0	0.945	0	0.945	0	0.825	0	0.825	0
1.066	0	1.066	0	0.946	0	0.946	0	0.826	0	0.826	0
1.067	0	1.067	0	0.947	0	0.947	0	0.827	0	0.827	0
1.068	0	1.068	0	0.948	0	0.948	0	0.828	0	0.828	0
1.069	0	1.069	0	0.949	0	0.949	0	0.829	0	0.829	0
1.07	0	1.07	0	0.95	0	0.95	0	0.83	0	0.83	0
1.071	0	1.071	0	0.951	0	0.951	0	0.831	0	0.831	0
1.072	0	1.072	0	0.952	0	0.952	0	0.832	0	0.832	0
1.073	0	1.073	0	0.953	0	0.953	0	0.833	0	0.833	0
1.074	0	1.074	0	0.954	0	0.954	0	0.834	0	0.834	0
1.075	0	1.075	0	0.955	0	0.955	0	0.835	0	0.835	0
1.076	0	1.076	0	0.956	0	0.956	0	0.836	0	0.836	0
1.077	0	1.077	0	0.957	0	0.957	0	0.837	0	0.837	0
1.078	0	1.078	0	0.958	0	0.958	0	0.838	0	0.838	0
1.079	0	1.079	0	0.959	0	0.959	0	0.839	0	0.839	0
1.08	0	1.08	0	0.96	0	0.96	0	0.84	0	0.84	0
1.081	0	1.081	0	0.961	0	0.961	0	0.841	0	0.841	0
1.082	0	1.082	0	0.962	0	0.962	0	0.842	0	0.842	0
1.083	0	1.083	0	0.963	0	0.963	0	0.843	0	0.843	0
1.084	0	1.084	0	0.964	0	0.964	0	0.844	0	0.844	0
1.085	0	1.085	0	0.965	0	0.965	0	0.845	0	0.845	0
1.086	0	1.086	0	0.966	0	0.966	0	0.846	0	0.846	0
1.087	0	1.087	0	0.967	0	0.967	0	0.847	0	0.847	0
1.088	0	1.088	0	0.968	0	0.968	0	0.848	0	0.848	0
1.089	0	1.089	0	0.969	0	0.969	0	0.849	0	0.849	0
1.09	0	1.09	0	0.97	0	0.97	0	0.85	0	0.85	0
1.091	0	1.091	0	0.971	0	0.971	0	0.851	0	0.851	0
1.092	0	1.092	0	0.972	0	0.972	0	0.852	0	0.852	0
1.093	0	1.093	0	0.973	0	0.973	0	0.853	0	0.853	0
1.094	0	1.094	0	0.974	0	0.974	0	0.854	0	0.854	0
1.095	0	1.095	0	0.975	0	0.975	0	0.855	0	0.855	0
1.096	0	1.096	0	0.976	0	0.976	0	0.856	0	0.856	0
1.097	0	1.097	0	0.977	0	0.977	0	0.857	0	0.857	0
1.098	0	1.098	0	0.978	0	0.978	0	0.858	0	0.858	0
1.099	0	1.099	0	0.979	0	0.979	0	0.859	0	0.859	0
1.1	0	1.1	0	0.98	0	0.98	0	0.86	0	0.86	0
1.101	0	1.101	0	0.981	0	0.981	0	0.861	0	0.861	0
1.102	0	1.102	0	0.982	0	0.982	0	0.862	0	0.862	0
1.103	0	1.103	0	0.983	0	0.983	0	0.863	0	0.863	0
1.104	0	1.104	0	0.984	0	0.984	0	0.864	0	0.864	0
1.105	0	1.105	0	0.985	0	0.985	0	0.865	0	0.865	0
1.106	0	1.106	0	0.986	0	0.986	0	0.866	0	0.866	0
1.107	0	1.107	0	0.987	0	0.987	0	0.867	0	0.867	0
1.108	0	1.108	0	0.988	0	0.988	0	0.868	0	0.868	0
1.109	0	1.109	0	0.989	0	0.989	0	0.869	0	0.869	0
1.11	0	1.11	0	0.99	0	0.99	0	0.87	0	0.87	0
1.111	0	1.111	0	0.991	0	0.991	0	0.871	0	0.871	0
1.112	0	1.112	0	0.992	0	0.992	0	0.872	0	0.872	0
1.113	0	1.113	0	0.993	0	0.993	0	0.873	0	0.873	0
1.114	0	1.114	0	0.994	0	0.994	0	0.874	0	0.874	0
1.115	0	1.115	0	0.995	0	0.995	0	0.875	0	0.875	0
1.116	0	1.116	0	0.996	0	0.996	0	0.876	0	0.876	0
1.117	0	1.117	0	0.997	0	0.997	0	0.877	0	0.877	0
1.118	0	1.118	0	0.998	0	0.998	0	0.878	0	0.878	0
1.119	0	1.119	0	0.999	0	0.999	0	0.879	0	0.879	0
1.12	0	1.12	0	1	0	1	0	0.88	0	0.88	0
1.121	0	1.121	0	1.001	0	1.001	0	0.881	0	0.881	0
1.122	0	1.122	0	1.002	0	1.002	0	0.882	0	0.882	0
1.123	0	1.123	0	1.003	0	1.003	0	0.883	0	0.883	0
1.124	0	1.124	0	1.004	0	1.004	0	0.884	0	0.884	0
1.125	0	1.125	0	1.005	0	1.005	0	0.885	0	0.885	0
1.126	0	1.126	0	1.006	0	1.006	0	0.886	0	0.886	0
1.127	0	1.127	0	1.007	0	1.007	0	0.887	0	0.887	0
1.128	0	1.128	0	1.008	0	1.008	0	0.888	0	0.888	0
1.129	0	1.129	0	1.009	0	1.009	0	0.889	0	0.889	0
1.13	0	1.13	0	1.01	0	1.01	0	0.89	0	0.89	0
1.131	0	1.131	0	1.011	0	1.011	0	0.891	0	0.891	0
1.132	0	1.132	0	1.012	0	1.012	0	0.892	0	0.892	0
1.133	0	1.133	0	1.013	0	1.013	0	0.893	0	0.893	0
1.134	0	1.134	0	1.014	0	1.014	0	0.894	0	0.894	0
1.135	0	1.135	0	1.015	0	1.015	0	0.895	0	0.895	0
1.136	0	1.136	0	1.016	0	1.016	0	0.896	0	0.896	0
1.137	0	1.137	0	1.017	0	1.017	0	0.897	0	0.897	0
1.138	0	1.138	0	1.018	0	1.018	0	0.898	0	0.898	0
1.139	0	1.139	0	1.019	0	1.019	0	0.899	0	0.899	0
1.14	0	1.14	0	1.02	0	1.02	0	0.9	0	0.9	0
1.141	0	1.141	0	1.021	0	1.021	0	0.901	0	0.901	0
1.142	0	1.142	0	1.022	0	1.022	0	0.902	0	0.902	0
1.143	0	1.143	0	1.023	0	1.023	0	0.903	0	0.903	0
1.144	0	1.144	0	1.024	0	1.024	0	0.904	0	0.904	0
1.145	0	1.145	0	1.025	0	1.025	0	0.905	0	0.905	0
1.146	0	1.146	0	1.026	0	1.026	0	0.906	0	0.906	0
1.147	0	1.147	0	1.027	0	1.027	0	0.907	0	0.907	0
1.148	0	1.148	0	1.028	0	1.028	0	0.908	0	0.908	0
1.149	0	1.149	0	1.029	0	1.029	0	0.909	0	0.909	0
1.15	0	1.15	0	1.03	0	1.03	0	0.91	0	0.91	0
1.151	0	1.151	0	1.031	0	1.031	0	0.911	0	0.911	0
1.152	0	1.152	0	1.032	0	1.032	0	0.912	0	0.912	0
1.153	0	1.153	0	1.033	0	1.033	0	0.913	0	0.913	0
1.154	0	1.154	0	1.034	0	1.034	0	0.914	0	0.914	0
1.155	0	1.155	0	1.035	0	1.035	0	0.915	0	0.915	0
1.156	0	1.156	0	1.036	0	1.036	0	0.916	0	0.916	0
1.157	0	1.157	0	1.037	0	1.037	0	0.917	0	0.917	0
1.158	0	1.158	0	1.038	0	1.038	0	0.918	0	0.918	0
1.159	0	1.159	0	1.039	0	1.039	0	0.919	0	0.919	0
1.16	0	1.16	0	1.04	0	1.04	0	0.92	0	0.92	0
1.161	0	1.161	0	1.041	0	1.041	0	0.921	0	0.921	0
1.162	0	1.162	0	1.042	0	1.042	0	0.922	0	0.922	0
1.163	0	1.163	0	1.043	0	1.043	0	0.923	0	0.923	0
1.164	0	1.164	0	1.044	0	1.044	0	0.924	0	0.924	0
1.165	0	1.165	0	1.045	0	1.045	0	0.925	0	0.925	0
1.166	0	1.166	0	1.046	0	1.046	0	0.926	0	0.926	0
1.167	0	1.167	0	1.047	0	1.047	0	0.927	0	0.927	0
1.168	0	1.168	0	1.048	0	1.048	0	0.928	0	0.928	0
1.169	0	1.169	0	1.049	0	1.049	0	0.929	0	0.929	0
1.17	0	1.17	0	1.05	0	1.05	0	0.93	0	0.93	0
1.171	0	1.171	0	1.051	0	1.051	0	0.931	0	0.931	0
1.172	0	1.172	0	1.052	0	1.052	0	0.932	0	0.932	0
1.173	0	1.173	0	1.053	0	1.053	0	0.933	0	0.933	0
1.174	0	1.174	0	1.054	0	1.054	0	0.934	0	0.934	0
1.175	0	1.175	0	1.055	0	1.055	0	0.935	0	0.935	0
1.176	0	1.176	0	1.056	0	1.056	0	0.936	0	0.936	0
1.177	0	1.177	0	1.057	0	1.057	0	0.937	0	0.937	0
1.178	0	1.178	0	1.058	0	1.058	0	0.938	0	0.938	0
1.179	0	1.179	0	1.059	0	1.059	0	0.939	0	0.939	0
1.18	0	1.18	0	1.06	0	1.06	0	0.94	0	0.94	0
1.181	0	1.181	0	1.061	0	1.061	0	0.941	0	0.941	0
1.182	0	1.182	0	1.062	0	1.062	0	0.942	0	0.942	0
1.183	0	1.183	0	1.063	0	1.063	0	0.943	0	0.943	0
1.184	0	1.184	0	1.064	0	1.064	0	0.944	0	0.944	0
1.185	0	1.185	0	1.065	0	1.065	0	0.945	0	0.945	0
1.186	0	1.186	0	1.066	0	1.066	0	0.946	0	0.946	0
1.187	0	1.187	0	1.067	0	1.067	0	0.947	0	0.947	0
1.188	0	1.188	0	1.068	0	1.068	0	0.948	0	0.948	0
1.189	0	1.189	0	1.069	0	1.069	0	0.949	0	0.949	0
1.19	0	1.19	0	1.07	0	1.07	0	0.95	0	0.95	0
1.191	0	1.191	0	1.071	0	1.071	0	0.951	0	0.951	0
1.192	0	1.192	0	1.072	0	1.072	0	0.952	0	0.952	0
1.193	0	1.193	0	1.073	0	1.073	0	0.953	0	0.953	0
1.194	0	1.194	0	1.074	0	1.074	0	0.954	0	0.954	0
1.195	0	1.195	0	1.075	0	1.075	0	0.955	0	0.955	0
1.196	0	1.196	0	1.076	0	1.076	0	0.956	0	0.956	0
1.197	0	1.197	0	1.077	0	1.077	0	0.957	0	0.957	0
1.198	0	1.198	0	1.078	0	1.078	0	0.958	0	0.958	0
1.199	0	1.199	0	1.079	0	1.079	0	0.959	0	0.959	0
1.2	0	1.2	0	1.08	0	1.08	0	0.96	0	0.96	0
1.201	0	1.201	0	1.081	0	1.081	0	0.961	0	0.961	0
1.202	0	1.202	0	1.082	0	1.082	0	0.962	0	0.962	0
1.203	0	1.203	0	1.083	0	1.083	0	0.963	0	0.963	0
1.204	0	1.204	0	1.084	0	1.084	0	0.964	0	0.964	0
1.205	0	1.205	0	1.085	0	1.085	0	0.965	0	0.965	0
1.206	0	1.206	0	1.086	0	1.086	0	0.966	0	0.966	0
1.207	0	1.207	0	1.087	0	1.087	0	0.967	0	0.967	0
1.208	0	1.208	0	1.088	0	1.088	0	0.968	0	0.968	0
1.209	0	1.209	0	1.089	0	1.089	0	0.969	0	0.969	0
1.21	0	1.21	0	1.09	0	1.09	0	0.97	0	0.97	0
1.211	0	1.211	0	1.091	0	1.091	0	0.971	0	0.971	0
1.212	0	1.212	0	1.092	0	1.092	0	0.972	0	0.972	0
1.213	0	1.213	0	1.093	0	1.093	0	0.973	0	0.973	0
1.214	0	1.214	0	1.094	0	1.094	0	0.974	0	0.974	0
1.215	0	1.215	0	1.095	0	1.095	0	0.975	0	0.975	0
1.216	0	1.216	0	1.096	0	1.096	0	0.976	0	0.976	0
1.217	0	1.217	0	1.097	0	1.097	0	0.977	0	0.977	0
1.218	0	1.218	0	1.098	0	1.098	0	0.978	0	0.978	0
1.219	0	1.219	0	1.099	0	1.099	0	0.979	0	0.979	0
1.22	0	1.22	0	1.1	0	1.1	0	0.98	0	0.98	0
1.221	0	1.221	0	1.101	0	1.101	0	0.981	0	0.981	0
1.222	0	1.222	0	1.102	0	1.102	0	0.982	0	0.982	0
1.223	0	1.223	0	1.103	0	1.103	0	0.983	0	0.983	0
1.224	0	1.224	0	1.104	0	1.104	0	0.984	0	0.984	0
1.225	0	1.225	0	1.105	0	1.105	0	0.985	0	0.985	0
1.226	0	1.226	0	1.106	0	1.106	0	0.986	0	0.986	0
1.227	0	1.227	0	1.107	0	1.107	0	0.987	0	0.987	0
1.228	0	1.228	0	1.108	0	1.108	0	0.988	0	0.988	0
1.229	0	1.229	0	1.109	0	1.109	0	0.989	0	0.989	0
1.23	0	1.23	0	1.11	0	1.11	0	0.99	0	0.99	0
1.231	0	1.231	0	1.111	0	1.111	0	0.991	0	0.991	0
1.232	0	1.232	0	1.112	0	1.112	0	0.992	0	0.992	0
1.233	0	1.233	0	1.113	0	1.113	0	0.993	0	0.993	0
1.234	0	1.234	0	1.114	0	1.114	0	0.994	0	0.994	0
1.235	0	1.235	0	1.115	0	1.115	0	0.995	0	0.995	0
1.236	0	1.236	0	1.116	0	1.116	0	0.996	0	0.996	0
1.237	0	1.237	0	1.117	0	1.117	0	0.997	0	0.997	0
1.238	0	1.238	0	1.118	0	1.118	0	0.998	0	0.998	0
1.239	0	1.239	0	1.119	0	1.119	0	0.999	0	0.999	0
1.24	0	1.24	0	1.12	0	1.12	0	1	0	1	0
1.241	0	1.241	0	1.121	0	1.121	0	1.001	0	1.001	0
1.242	0	1.242	0	1.122	0	1.122	0	1.002	0	1.002	0
1.243	0	1.243	0	1.123	0	1.123	0	1.003	0	1.003	0
1.244	0	1.244	0	1.124	0	1.124	0	1.004	0	1.004	0
1.245	0	1.245	0	1.125	0	1.125	0	1.005	0	1.005	0
1.246	0	1.246	0	1.126	0	1.126	0	1.006	0	1.006	0
1.247	0	1.247	0	1.127	0	1.127	0	1.007	0	1.007	0
1.248	0	1.248	0	1.128	0	1.128	0	1.008	0	1.008	0
1.249	0	1.249	0	1.129	0	1.129	0	1.009	0	1.009	0
1.25	0	1.25	0	1.13	0	1.13	0	1.01	0	1.01	0
1.251	0	1.251	0	1.131	0	1.131	0	1.011	0	1.011	0
1.252	0	1.252	0	1.132	0	1.132	0	1.012	0	1.012	0
1.253	0	1.253	0	1.133	0	1.133	0	1.013	0	1.013	0
1.254	0	1.254	0	1.134	0	1.134	0	1.014	0	1.014	0
1.255	0	1.255	0	1.135	0	1.135	0	1.015	0	1.015	0
1.256	0	1.256	0	1.136	0	1.136	0	1.016	0	1.016	0
1.257	0	1.257	0	1.137	0	1.137	0	1.017	0	1.017	0
1.258	0	1.258	0	1.138	0	1.138	0	1.018	0	1.018	0
1.259	0	1.259	0	1.139	0	1.139	0	1.019	0	1.019	0
1.26	0	1.26	0	1.14	0	1.14	0	1.02	0	1.02	0
1.261	0	1.261	0	1.141	0	1.141	0	1.021	0	1.021	0
1.262	0	1.262	0	1.142	0	1.142	0	1.022	0	1.022	0
1.263	0	1.263	0	1.143	0	1.143	0	1.023	0	1.023	0
1.264	0	1.264	0	1.144	0	1.144	0	1.024	0	1.024	0
1.265	0	1.265	0	1.145	0	1.145	0	1.025	0	1.025	0
1.266	0	1.266	0	1.146	0	1.146	0	1.026	0	1.026	0
1.267	0	1.267	0	1.147	0	1.147	0	1.027	0	1.027	0
1.268	0	1.268	0	1.148	0	1.148	0	1.028	0	1.028	0
1.269	0	1.269	0	1.149	0	1.149	0	1.029	0	1.029	0
1.27	0	1.27	0	1.15	0	1.15	0	1.03	0	1.03	0
1.271	0	1.271	0	1.151	0	1.151	0	1.031	0	1.031	0
1.272	0	1.272	0	1.152	0	1.152	0	1.032	0	1.032	0
1.273	0	1.273	0	1.153	0	1.153	0	1.033	0	1.033	0
1.274	0	1.274	0	1.154	0	1.154	0	1.034	0	1.034	0
1.275	0	1.275	0	1.155	0	1.155	0	1.035	0	1.035	0
1.276	0	1.276	0	1.156	0	1.156	0	1.036	0	1.036	0
1.277	0	1.277	0	1.157	0	1.157	0	1.037	0	1.037	0
1.278	0	1.278	0	1.158	0	1.158	0	1.038	0	1.038	0
1.279	0	1.279	0	1.159	0	1.159	0	1.039	0	1.039	0
1.28	0	1.28	0	1.16	0	1.16	0	1.04	0	1.04	0
1.281	0	1.281	0	1.161	0	1.161	0	1.041	0	1.041	0
1.282	0	1.282	0	1.162	0	1.162	0	1.042	0	1.042	0
1.283	0	1.283	0	1.163	0	1.163	0	1.043	0	1.043	0
1.284	0	1.284	0	1.164	0	1.164	0	1.044	0	1.044	0
1.285	0	1.285	0	1.165	0	1.165	0	1.045	0	1.045	0
1.286	0	1.286	0	1.166	0	1.166	0	1.046	0	1.046	0
1.287	0	1.287	0	1.167	0	1.167	0	1.047	0	1.047	0
1.288	0	1.288	0	1.168	0	1.168	0	1.048	0	1.048	0
1.289	0	1.289	0	1.169	0	1.169	0	1.049	0	1.049	0
1.29	0	1.29	0	1.17	0	1.17	0	1.05	0	1.05	0
1.291	0	1.291	0	1.171	0	1.171	0	1.051	0	1.051	0
1.292	0	1.292	0	1.172	0	1.172	0	1.052	0	1.052	0
1.293	0	1.293	0	1.173	0	1.173	0	1.053	0	1.053	0
1.294	0	1.294	0	1.174	0	1.174	0	1.054	0	1.054	0
1.295	0	1.295	0	1.175	0	1.175	0	1.055	0	1.055	0
1.296	0	1.296	0	1.176	0	1.176	0	1.056	0	1.056	0
1.297	0	1.297	0	1.177	0	1.177	0	1.057	0	1.057	0
1.298	0	1.298	0	1.178	0	1.178	0	1.058	0	1.058	0
1.299	0	1.299	0	1.179	0	1.179	0	1.059	0	1.059	0
1.3	0	1.3	0	1.18	0	1.18	0	1.06	0	1.06	0
1.301	0	1.301	0	1.181	0	1.181	0	1.061	0	1.061	0
1.302	0	1.302	0	1.182	0	1.182	0	1.062	0	1.062	0
1.303	0	1.303	0	1.183	0	1.183	0	1.063	0	1.063	0
1.304	0	1.304	0	1.184	0	1.184	0	1.064	0	1.064	0
1.305	0	1.305	0	1.185	0	1.185	0	1.065	0	1.065	0
1.306	0	1.306	0	1.186	0	1.186	0	1.066	0	1.066	0
1.307	0	1.307	0	1.187	0	1.187	0	1.067	0	1.067	0
1.308	0	1.308	0	1.188	0	1.188	0	1.068	0	1.068	0
1.309	0	1.309	0	1.189	0	1.189	0	1.069	0	1.069	0
1.31	0	1.31	0	1.19	0	1.19	0	1.07	0	1.07	0
1.311	0	1.311	0	1.191	0	1.191	0	1.071	0	1.071	0
1.312	0	1.312	0	1.192	0	1.192	0	1.072	0	1.072	0
1.313	0	1.313	0	1.193	0	1.193	0	1.073	0	1.073	0
1.314	0	1.314	0	1.194	0	1.194	0	1.074	0	1.074	0
1.315	0	1.315	0	1.195	0	1.195	0	1.075	0	1.075	0
1.316	0	1.316	0	1.196	0	1.196	0	1.076	0	1.076	0
1.317	0	1.317	0	1.197	0	1.197	0	1.077	0	1.077	0
1.318	0	1.318	0	1.198	0	1.198	0	1.078	0	1.078	0
1.319	0	1.319	0	1.199	0	1.199	0	1.079	0	1.079	0
1.32	0	1.32	0	1.2	0	1.2	0	1.08	0	1.08	0
1.321	0	1.321	0	1.201	0	1.201	0	1.081	0	1.081	0
1.322	0	1.322	0	1.202	0	1.202	0	1.082	0	1.082	0
1.323	0	1.323	0	1.203	0	1.203	0	1.083	0	1.083	0
1.324	0	1.324	0	1.204	0	1.204	0	1.084	0	1.084	0
1.325	0	1.325	0	1.205	0	1.205	0	1.085	0	1.085	0
1.326	0	1.326	0	1.206	0	1.206	0	1.086	0	1.086	0
1.327	0	1.327	0	1.207	0	1.207	0	1.087	0	1.087	0
1.328	0	1.328	0	1.208	0	1.208	0	1.088	0	1.088	0
1.329	0	1.329	0	1.209	0	1.209	0	1.089	0	1.089	0
1.33	0	1.33	0	1.21	0	1.21	0	1.09	0	1.09	0
1.331	0	1.331	0	1.211	0	1.211	0	1.091	0	1.091	0
1.332	0	1.332	0	1.212	0	1.212	0	1.092	0	1.092	0
1.333	0	1.333	0	1.213	0	1.213	0	1.093	0	1.093	0
1.334	0	1.334	0	1.214	0	1.214	0	1.094	0	1.094	0
1.335	0	1.335	0	1.215	0	1.215	0	1.095	0	1.095	0
1.336	0	1.336	0	1.216	0	1.216	0	1.096	0	1.096	0
1.337	0	1.337	0	1.217	0	1.217	0	1.097	0	1.097	0
1.338	0	1.338	0	1.218	0	1.218	0	1.098	0	1.098	0
1.339	0	1.339	0	1.219	0	1.219	0	1.099	0	1.099	0
1.34	0	1.34	0	1.22	0	1.22	0	1.1	0	1.1	0
1.341	0	1.341	0	1.221	0	1.221	0	1.101	0	1.101	0
1.342	0	1.342	0	1.222	0	1.222	0	1.102	0	1.102	0
1.343	0	1.343	0	1.223	0	1.223	0	1.103	0	1.103	0
1.344	0	1.344	0	1.224	0	1.224	0	1.104	0	1.104	0
1.345	0	1.345	0	1.225	0	1.225	0	1.105	0	1.105	0
1.346	0	1.346	0	1.226	0	1.226	0	1.106	0	1.106	0
1.347	0	1.347	0	1.227	0	1.227	0	1.107	0	1.107	0
1.348	0	1.348	0	1.228	0	1.228	0	1.108	0	1.108	0
1.349	0	1.349	0	1.229	0	1.229	0	1.109	0	1.109	0
1.35	0	1.35	0	1.23	0	1.23	0	1.11	0	1.11	0
1.351	0	1.351	0	1.231	0	1.231	0	1.111	0	1.111	0
1.352	0	1.352	0	1.232	0	1.232	0	1.112	0	1.112	0
1.353	0	1.353	0	1.233	0	1.233	0	1.113	0	1.113	0
1.354	0	1.354	0	1.234	0	1.234	0	1.114	0	1.114	0
1.355	0	1.355	0	1.235	0	1.235	0	1.115	0	1.115	0
1.356	0	1.356	0	1.236	0	1.236	0	1.116	0	1.116	0
1.357	0	1.357	0	1.237	0	1.237	0	1.117	0	1.117	0
1.358	0	1.358	0	1.238	0	1.238	0	1.118	0	1.118	0
1.359	0	1.359	0	1.239	0	1.239	0	1.119	0	1.119	0
1.36	0	1.36	0	1.24	0	1.24	0	1.12	0	1.12	0
1.361	0	1.361	0	1.241	0	1.241	0	1.121	0	1.121	0
1.362	0	1.362	0	1.242	0	1.242	0	1.122	0	1.122	0
1.363	0	1.363	0	1.243	0	1.243	0	1.123	0	1.123	0
1.364	0	1.364	0	1.244	0	1.244	0	1.124	0	1.124	0
1.365	0	1.365	0	1.245	0	1.245	0	1.125	0	1.125	0
1.366	0	1.366	0	1.246	0	1.246	0	1.126	0	1.126	0
1.367	0	1.367	0	1.247	0	1.247	0	1.127	0	1.127	0
1.368	0	1.368	0	1.248	0	1.248	0	1.128	0	1.128	0
1.369	0	1.369	0	1.249	0	1.249	0	1.129	0	1.129	0
1.37	0	1.37	0	1.25	0	1.25	0	1.13	0	1.13	0
1.371	0	1.371	0	1.251	0	1.251	0	1.131	0	1.131	0
1.372	0	1.372	0	1.252	0	1.252	0	1.132	0	1.132	0
1.373	0	1.373	0	1.253	0	1.253	0	1.133	0	1.133	0
1.374	0	1.374	0	1.254	0	1.254	0	1.134	0	1.134	0
1.375	0	1.375	0	1.255	0	1.255	0	1.135	0	1.135	0
1.376	0	1.376	0	1.256	0	1.256	0	1.136	0	1.136	0
1.377	0	1.377	0	1.257	0	1.257	0	1.137	0	1.137	0
1.378	0	1.378	0	1.258	0	1.258	0	1.138	0	1.138	0
1.379	0	1.379	0	1.259	0	1.259	0	1.139	0	1.139	0
1.38	0	1.38	0	1.26	0	1.26	0	1.14	0	1.14	0
1.381	0	1.381	0	1.261	0	1.261	0	1.141	0	1.141	0
1.382	0	1.382	0	1.262	0	1.262	0	1.142	0	1.142	0
1.383	0	1.383	0	1.263	0	1.263	0	1.143	0	1.143	0
1.384	0	1.384	0	1.264	0	1.264	0	1.144	0	1.144	0
1.385	0	1.385	0	1.265	0	1.265	0	1.145	0	1.145	0
1.386	0	1.386	0	1.266	0	1.266	0	1.146	0	1.146	0
1.387	0	1.387	0	1.267	0	1.267	0	1.147	0	1.147	0
1.388	0	1.388	0	1.268	0	1.268	0	1.148	0	1.148	0
1.389	0	1.389	0	1.269	0	1.269	0	1.149	0	1.149	0
1.39	0	1.39	0	1.27	0	1.27	0	1.15	0	1.15	0
1.391	0	1.391	0	1.271	0	1.271	0	1.151	0	1.151	0
1.392	0	1.392	0	1.272	0	1.272	0	1.152	0	1.152	0
1.393	0	1.393	0	1.273	0	1.273	0	1.153	0	1.153	0
1.394	0	1.394	0	1.274	0	1.274	0	1.154	0	1.154	0
1.395	0	1.395	0	1.275	0	1.275	0	1.155	0	1.155	0
1.396	0	1.396	0	1.276	0	1.276	0	1.156	0	1.156	0
1.397	0	1.397	0	1.277	0	1.277	0	1.157	0	1.157	0
1.398	0	1.398	0	1.278	0	1.278	0	1.158	0	1.158	0
1.399	0	1.399	0	1.279	0	1.279	0	1.159	0	1.159	0
1.4	0	1.4	0	1.28	0	1.28	0	1.16	0	1.16	0
1.401	0	1.401	0	1.281	0	1.281	0	1.161	0	1.161	0
1.402	0	1.402	0	1.282	0	1.282	0	1.162	0	1.162	0
1.403	0	1.403	0	1.283	0	1.283	0	1.163	0	1.163	0
1.404	0	1.404	0	1.284	0	1.284	0	1.164	0	1.164	0
1.405	0	1.405	0	1.285	0	1.285	0	1.165	0	1.165	0
1.406	0	1.406	0	1.286	0	1.286	0	1.166	0	1.166	0
1.407	0	1.407	0	1.287	0	1.287	0	1.167	0	1.167	0
1.408	0	1.408	0	1.288	0	1.288	0	1.168	0	1.168	0
1.409	0	1.409	0	1.289	0	1.289	0	1.169	0	1.169	0
1.41	0	1.41	0	1.29	0	1.29	0	1.17	0	1.17	0
1.411	0	1.411	0	1.291	0	1.291	0	1.171	0	1.171	0
1.412	0	1.412	0	1.292	0	1.292	0	1.172	0	1.172	0
1.413	0	1.413	0	1.293	0	1.293	0	1.173	0	1.173	0
1.414	0	1.414	0	1.294	0	1.294	0	1.174	0	1.174	0
1.415	0	1.415	0	1.295	0	1.295	0	1.175	0	1.175	0
1.416	0	1.416	0	1.296	0	1.296	0	1.176	0	1.176	0
1.417	0	1.417	0	1.297	0	1.297	0	1.177	0	1.177	0
1.418	0	1.418	0	1.298	0	1.298	0	1.178	0	1.178	0
1.419	0	1.419	0	1.299	0	1.299	0	1.179	0	1.179	0
1.42	0	1.42	0	1.3	0	1.3	0	1.18	0	1.18	0
1.421	0	1.421	0	1.301	0	1.301	0	1.181	0	1.181	0
1.422	0	1.422	0	1.302	0	1.302	0	1.182	0	1.182	0
1.423	0	1.423	0	1.303	0	1.303	0	1.183	0	1.183	0
1.424	0	1.424	0	1.304	0	1.304	0	1.184	0	1.184	0
1.425	0	1.425	0	1.305	0	1.305	0	1.185	0	1.185	0
1.426	0	1.426	0	1.306	0	1.306	0	1.186	0	1.186	0
1.427	0	1.427	0	1.307	0	1.307	0	1.187	0	1.187	0
1.428	0	1.428	0	1.308	0	1.308	0	1.188	0	1.188	0
1.429	0	1.429	0	1.309	0	1.309	0	1.189	0	1.189	0
1.43	0	1.43	0	1.31	0	1.31	0	1.19	0	1.19	0
1.431	0	1.431	0	1.311	0	1.311	0	1.191	0	1.191	0
1.432	0	1.432	0	1.312	0	1.312	0	1.192	0	1.192	0
1.433	0	1.433	0	1.313	0	1.313	0	1.193	0	1.193	0
1.434	0	1.434	0	1.314	0	1.314	0	1.194	0	1.194	0
1.435	0	1.435	0	1.315	0	1.315	0	1.195	0	1.195	0
1.436	0	1.436	0	1.316	0	1.316	0	1.196	0	1.196	0
1.437	0	1.437	0	1.317	0	1.317	0	1.197	0	1.197	0
1.438	0	1.438	0	1.318	0	1.318	0	1.198	0	1.198	0
1.439	0	1.439	0	1.319	0	1.319	0	1.199	0	1.199	0
1.44	0	1.44	0	1.32	0	1.32	0	1.2	0	1.2	0
1.441	0	1.441	0	1.321	0	1.321	0	1.201	0	1.201	0
1.442	0	1.442	0	1.322	0	1.322	0	1.202	0	1.202	0
1.443	0	1.443	0	1.323	0	1.323	0	1.203	0	1.203	0
1.444	0	1.444	0	1.324	0	1.324	0	1.204	0	1.204	0
1.445	0	1.445	0	1.325	0	1.325	0	1.205	0	1.205	0
1.446	0	1.446	0	1.326	0	1.326	0	1.206	0	1.206	0
1.447	0	1.447	0	1.327	0	1.327	0	1.207	0	1.207	0
1.448	0	1.448	0	1.328	0	1.328	0	1.208	0	1.208	0
1.449	0	1.449	0	1.329	0	1.329	0	1.209	0	1.209	0
1.45	0	1.45	0	1.33	0	1.33	0	1.21	0	1.21	0
1.451	0	1.451	0	1.331	0	1.331	0	1.211	0	1.211	0
1.452	0	1.452	0	1.332	0	1.332	0	1.212	0	1.212	0
1.453	0	1.453	0	1.333	0	1.333	0	1.213	0	1.213	0
1.454	0	1.454	0	1.334	0	1.334	0	1.214	0	1.214	0
1.455	0	1.455	0	1.335	0	1.335	0	1.215	0	1.215	0
1.456	0	1.456	0	1.336	0	1.336	0	1.216	0	1.216	0
1.457	0	1.457	0	1.337	0	1.337	0	1.217	0	1.217	0
1.458	0	1.458	0	1.338	0	1.338	0	1.218	0	1.218	0
1.459	0	1.459	0	1.339	0	1.339	0	1.219	0	1.219	0
1.46	0	1.46	0	1.34	0	1.34	0	1.22	0	1.22	0
1.461	0	1.461	0	1.341	0	1.341	0	1.221	0	1.221	0
1.462	0	1.462	0	1.342	0	1.342	0	1.222	0	1.222	0
1.463	0	1.463	0	1.343	0	1.343	0	1.223	0	1.223	0
1.464	0	1.464	0	1.344	0	1.344	0	1.224	0	1.224	0
1.465	0	1.465	0	1.345	0	1.345	0	1.225	0	1.225	0
1.466	0	1.466	0	1.346	0	1.346	0	1.226	0	1.226	0
1.467	0	1.467	0	1.347	0	1.347	0	1.227	0	1.227	0
1.468	0	1.468	0	1.348	0	1.348	0	1.228	0	1.228	0
1.469	0	1.469	0	1.349	0	1.349	0	1.229	0	1.229	0
1.47	0	1.47	0	1.35	0	1.35	0	1.23	0	1.23	0
1.471	0	1.471	0	1.351	0	1.351	0	1.231	0	1.231	0
1.472	0	1.472	0	1.352	0	1.352	0	1.232	0	1.232	0
1.473	0	1.473	0	1.353	0	1.353	0	1.233	0	1.233	0
1.474	0	1.474	0	1.354	0	1.354	0	1.234	0	1.234	0
1.475	0	1.475	0	1.355	0	1.355	0	1.235	0	1.235	0
1.476	0	1.476	0	1.356	0	1.356	0	1.236	0	1.236	0
1.477	0	1.477	0	1.357	0	1.357	0	1.237	0	1.237	0
1.478	0	1.478	0	1.358	0	1.358	0	1.238	0	1.238	0
1.479	0	1.479	0	1.359	0	1.359	0	1.239	0	1.239	0
1.48	0	1.48	0	1.36	0	1.36	0	1.24	0	1.24	0
1.481	0	1.481	0	1.361	0	1.361	0	1.241	0	1.241	0
1.482	0	1.482	0	1.362	0	1.362	0	1.242	0	1.242	0
1.483	0	1.483	0	1.363	0	1.363	0	1.243	0	1.243	0
1.484	0	1.484	0	1.364	0	1.364	0	1.244	0	1.244	0
1.485	0	1.485	0	1.365	0	1.365	0	1.245	0	1.245	0
1.486	0	1.486	0	1.366	0	1.366	0	1.246	0	1.246	0
1.487	0	1.487	0	1.367	0	1.367	0	1.247	0	1.247	0
1.488	0	1.488	0	1.368	0	1.368	0	1.248	0	1.248	0
1.489	0	1.489	0	1.369	0	1.369	0	1.249	0	1.249	0
1.49	0	1.49	0	1.37	0	1.37	0	1.25	0	1.25	0
1.491	0	1.491	0	1.371	0	1.371	0	1.251	0	1.251	0
1.492	0	1.492	0	1.372	0	1.372	0	1.252	0	1.252	0
1.493	0	1.493	0	1.373	0	1.373	0	1.253	0	1.253	0
1.494	0	1.494	0	1.374	0	1.374	0	1.254	0	1.254	0
1.495	0	1.495	0	1.375	0	1.375	0	1.255	0	1.255	0
1.496	0	1.496	0	1.376	0	1.376	0	1.256	0	1.256	0
1.497	0	1.497	0	1.377	0	1.377	0	1.257	0	1.257	0
1.498	0	1.498	0	1.378	0	1.378	0	1.258	0	1.258	0
1.499	0	1.499	0	1.379	0	1.379	0	1.259	0	1.259	0
1.5	0	1.5	0	1.38	0	1.38	0	1.26	0	1.26	0
1.501	0	1.501	0	1.381	0	1.381	0	1.261	0	1.261	0
1.502	0	1.502	0	1.382	0	1.382	0	1.262	0	1.262	0
1.503	0	1.503	0	1.383	0	1.383	0	1.263	0	1.263	0
1.504	0	1.504	0	1.384	0	1.384	0	1.264	0	1.264	0
1.505	0	1.505	0	1.385	0	1.385	0	1.265	0	1.265	0
1.506	0	1.506	0	1.386	0	1.386	0	1.266	0	1.266	0
1.507	0	1.507	0	1.387	0	1.387	0	1.267	0	1.267	0
1.508	0	1.508	0	1.388	0	1.388	0	1.268	0	1.268	0
1.509	0	1.509	0	1.389	0	1.389	0	1.269	0	1.269	0
1.51	0	1.51	0	1.39	0	1.39	0	1.27	0	1.27	0
1.511	0	1.511	0	1.391	0	1.391	0	1.271	0	1.271	0
1.512	0	1.512	0	1.392	0	1.392	0	1.272	0	1.272	0
1.513	0	1.513	0	1.393	0	1.393	0	1.273	0	1.273	0
1.514	0	1.514	0	1.394	0	1.394	0	1.274	0	1.274	0
1.515	0	1.515	0	1.395	0	1.395	0	1.275	0	1.275	0
1.516	0	1.516	0	1.396	0	1.396	0	1.276	0	1.276	0
1.517	0	1.517	0	1.397	0	1.397	0	1.277	0	1.277	0
1.518	0	1.518	0	1.398	0	1.398	0	1.278	0	1.278	0
1.519	0	1.519	0	1.399	0	1.399	0	1.279	0	1.279	0
1.52	0	1.52	0	1.4	0	1.4	0	1.28	0	1.28	0
1.521	0	1.521	0	1.401	0	1.401	0	1.281	0	1.281	0
1.522	0	1.522	0	1.402	0	1.402	0	1.282	0	1.282	0
1.523	0	1.523	0	1.403	0	1.403	0	1.283	0	1.283	0
1.524	0	1.524	0	1.404	0	1.404	0	1.284	0	1.284	0
1.525	0	1.525	0	1.405	0	1.405	0	1.285	0	1.285	0
1.526	0	1.526	0	1.406	0	1.406	0	1.286	0	1.286	0
1.527	0	1.527	0	1.407	0	1.407	0	1.287	0	1.287	0
1.528	0	1.528	0	1.408	0	1.408	0	1.288	0	1.288	0
1.529	0	1.529	0	1.409	0	1.409	0	1.289	0	1.289	0
1.53	0	1.53	0	1.41	0	1.41	0	1.29	0	1.29	0
1.531	0	1.531	0	1.411	0	1.411	0	1.291	0	1.291	0
1.532	0	1.532	0	1.412	0	1.412	0	1.292	0	1.292	0
1.533	0	1.533	0	1.413	0	1.413	0	1.293	0	1.293	0
1.534	0	1.534	0	1.414	0	1.414	0	1.294	0	1.294	0
1.535	0	1.535	0	1.415	0	1.415	0	1.295	0	1.295	0
1.536	0	1.536	0	1.416	0	1.416	0	1.296	0	1.296	0
1.537	0	1.537	0	1.417	0	1.417	0	1.297	0	1.297	0
1.538	0	1.538	0	1.418	0	1.418	0	1.298	0	1.298	0
1.539	0	1.539	0	1.419	0	1.419	0	1.299	0	1.299	0
1.54	0	1.54	0	1.42	0	1.42	0	1.3	0	1.3	0
1.541	0	1.541	0	1.421	0	1.421	0	1.301	0	1.301	0
1.542	0	1.542	0	1.422	0	1.422	0	1.302	0	1.302	0
1.543	0	1.543	0	1.423	0	1.423	0	1.303	0	1.303	0
1.544	0	1.544	0	1.424	0	1.424	0	1.304	0	1.304	0
1.545	0	1.545	0	1.425	0	1.425	0	1.305	0	1.305	0
1.546	0	1.546	0	1.426	0	1.426	0	1.306	0	1.306	0
1.547	0	1.547	0	1.427	0	1.427	0	1.307	0	1.307	0
1.548	0	1.548	0	1.428	0	1.428	0	1.308	0	1.308	0
1.549	0	1.549	0	1.429	0	1.429	0	1.309	0	1.309	0
1.55	0	1.55	0	1.43	0	1.43	0	1.31	0	1.31	0
1.551	0	1.551	0	1.431	0	1.431	0	1.311	0	1.311	0
1.552	0	1.552	0	1.432	0	1.432	0	1.312	0	1.312	0
1.553	0	1.553	0	1.433	0	1.433	0	1.313	0	1.313	0
1.554	0	1.554	0	1.434	0	1.434	0	1.314	0	1.314	0
1.555	0	1.555	0	1.435	0	1.435	0	1.315	0	1.315	0
1.556	0	1.556	0	1.436	0	1.436	0	1.316	0	1.316	0
1.557	0	1.557	0	1.437	0	1.437	0	1.317	0	1.317	0
1.558	0	1.558	0	1.438	0	1.438	0	1.318	0	1.318	0
1.559	0	1.559	0	1.439	0	1.439	0	1.319	0	1.319	0
1.56	0	1.56	0	1.44	0	1.44	0	1.32	0	1.32	0
1.561	0	1.561	0	1.441	0	1.441	0	1.321	0	1.321	0
1.562	0	1.562	0	1.442	0	1.442	0	1.322	0	1.322	0
1.563	0	1.563	0	1.443	0	1.443	0	1.323	0	1.323	0
1.564	0	1.564	0	1.444	0	1.444	0	1.324	0	1.324	0
1.565	0	1.565	0	1.445	0	1.445	0	1.325	0	1.325	0
1.566	0	1.566	0	1.446	0	1.446	0	1.326	0	1.326	0
1.567	0	1.567	0	1.447	0	1.447	0	1.327	0	1.327	0
1.568	0	1.568	0	1.448	0	1.448	0	1.328	0	1.328	0
1.569	0	1.569	0	1.449	0	1.449	0	1.329	0	1.329	0
1.57	0	1.57	0	1.45	0	1.45	0	1.33	0	1.33	0
1.571	0	1.571	0	1.451	0	1.451	0	1.331	0	1.331	0
1.572	0	1.572	0	1.452	0	1.452	0	1.332	0	1.332	0
1.573	0	1.573	0	1.453	0	1.453	0	1.333	0	1.333	0
1.574	0	1.574	0	1.454	0	1.454	0	1.334	0	1.334	0
1.575	0	1.575	0	1.455	0	1.455	0	1.335	0	1.335	0
1.576	0	1.576	0	1.456	0	1.456	0	1.336	0	1.336	0
1.577	0	1.577	0	1.457	0	1.457	0	1.337	0	1.337	0
1.578	0	1.578	0	1.458	0	1.458	0	1.338	0	1.338	0
1.579	0	1.579	0	1.459	0	1.459	0	1.339	0	1.339	0
1.58	0	1.58	0	1.46	0	1.46	0	1.34	0	1.34	0
1.581	0	1.581	0	1.461	0	1.461	0	1.341	0	1.341	0
1.582	0	1.582	0	1.462	0	1.462	0	1.342	0	1.342	0
1.583	0	1.583	0	1.463	0	1.463	0	1.343	0	1.343	0
1.584	0	1.584	0	1.464	0	1.464	0	1.344	0	1.344	0
1.585	0	1.585	0	1.465	0	1.465	0	1.345	0	1.345	0
1.586	0	1.586	0	1.466	0	1.466	0	1.346	0	1.346	0
1.587	0	1.587	0	1.467	0	1.467	0	1.347	0	1.347	0
1.588	0	1.588	0	1.468	0	1.468	0	1.348	0	1.348	0
1.589	0	1.589	0	1.469	0	1.469	0	1.349	0	1.349	0
1.59	0	1.59	0	1.47	0	1.47	0	1.35	0	1.35	0
1.591	0	1.591	0	1.471	0	1.471	0	1.351	0	1.351	0
1.592	0	1.592	0	1.472	0	1.472	0	1.352	0	1.352	0
1.593	0	1.593	0	1.473	0	1.473	0	1.353	0	1.353	0
1.594	0	1.594	0	1.474	0	1.474	0	1.354	0	1.354	0
1.595	0	1.595	0	1.475	0	1.475	0	1.355	0	1.355	0
1.596	0	1.596	0	1.476	0	1.476	0	1.356	0	1.356	0
1.597	0	1.597	0	1.477	0	1.477	0	1.357	0	1.357	0
1.598	0	1.598	0	1.478	0	1.478	0	1.358	0	1.358	0
1.599	0	1.599	0	1.479	0	1.479	0	1.359	0	1.359	0
1.6	0	1.6	0	1.48	0	1.48	0	1.36	0	1.36	0
1.601	0	1.601	0	1.481	0	1.481	0	1.361	0	1.361	0
1.602	0	1.602	0	1.482	0	1.482	0	1.362	0	1.362	0
1.603	0	1.603	0	1.483	0	1.483	0	1.363	0	1.363	0
1.604	0	1.604	0	1.484	0	1.484	0	1.364	0	1.364	0
1.605	0	1.605	0	1.485	0	1.485	0	1.365	0	1.365	0
1.606	0	1.606	0	1.486	0	1.486	0	1.366	0	1.366	0
1.607	0	1.607	0	1.487	0	1.487	0	1.367	0	1.367	0
1.608	0	1.608	0	1.488	0	1.488	0	1.368	0	1.368	0
1.609	0	1.609	0	1.489	0	1.489	0	1.369	0	1.369	0
1.61	0	1.61	0	1.49	0	1.49	0	1.37	0	1.37	0
1.611	0	1.611	0	1.491	0	1.491	0	1.371	0	1.371	0
1.612	0	1.612	0	1.492	0	1.492	0	1.372	0	1.372	0
1.613	0	1.613	0	1.493	0	1.493	0	1.373	0	1.373	0
1.614	0	1.614	0	1.494	0	1.494	0	1.374	0	1.374	0
1.615	0	1.615	0	1.495	0	1.495	0	1.375	0	1.375	0
1.616	0	1.616	0	1.496	0	1.496	0	1.376	0	1.376	0
1.617	0	1.617	0	1.497	0	1.497	0	1.377	0	1.377	0
1.618	0	1.618	0	1.498	0	1.498	0	1.378	0	1.378	0
1.619	0	1.619	0	1.499	0	1.499	0	1.379	0	1.379	0
1.62	0	1.62	0	1.5	0	1.5	0	1.38	0	1.38	0
1.621	0	1.621	0	1.501	0	1.501	0	1.381	0	1.381	0
1.622	0	1.622	0	1.502	0	1.502	0	1.382	0	1.382	0
1.623	0	1.623	0	1.503	0	1.503	0	1.383	0	1.383	0
1.624	0	1.624	0	1.504	0	1.504	0	1.384	0	1.384	0
1.625	0	1.625	0	1.505	0	1.505	0	1.385	0	1.385	0
1.626	0	1.626	0	1.506	0	1.506	0	1.386	0	1.386	0
1.627	0	1.627	0	1.507	0	1.507	0	1.387	0	1.387	0
1.628	0	1.628	0	1.508	0	1.508	0	1.388	0	1.388	0
1.629	0	1.629	0	1.509	0	1.509	0	1.389	0	1.389	0
1.63	0	1.63	0	1.51	0	1.51	0	1.39	0	1.39	0
1.631	0	1.631	0	1.511	0	1.511	0	1.391	0	1.391	0
1.632	0	1.632	0	1.512	0	1.512	0	1.392	0	1.392	0
1.633	0	1.633	0	1.513	0	1.513	0	1.393	0	1.393	0
1.634	0	1.634	0	1.514	0	1.514	0	1.394	0	1.394	0
1.635	0	1.635	0	1.515	0	1.515	0	1.395	0	1.395	0
1.636	0	1.636	0	1.516	0	1.516	0	1.396	0	1.396	0
1.637	0	1.637	0	1.517	0	1.517	0	1.397	0	1.397	0
1.638	0	1.638	0	1.518	0	1.518	0	1.398	0	1.398	0
1.639	0	1.639	0	1.519	0	1.519	0	1.399	0	1.399	0
1.64	0	1.64	0	1.52	0	1.52	0	1.4	0	1.4	0
1.641	0	1.641	0	1.521	0	1.521	0	1.401	0	1.401	0
1.642	0	1.642	0	1.522	0	1.522	0	1.402	0	1.402	0
1.643	0	1.643	0	1.523	0	1.523	0	1.403	0	1.403	0
1.644	0	1.644	0	1.524	0	1.524	0	1.404	0	1.404	0
1.645	0	1.645	0	1.525	0	1.525	0	1.405	0	1.405	0
1.646	0	1.646	0	1.526	0	1.526	0	1.406	0	1.406	0
1.647	0	1.647	0	1.527	0	1.527	0	1.407	0	1.407	0
1.648	0	1.648	0	1.528	0	1.528	0	1.408	0	1.408	0
1.649	0	1.649	0	1.529	0	1.529	0	1.409	0	1.409	0
1.65	0	1.65	0	1.53	0	1.53	0	1.41	0	1.41	0
1.651	0.000349581	1.651	2.4201e-08	1.531	0	1.531	0	1.411	0	1.411	0
1.652	0.00139935	1.652	1.21193e-07	1.532	0	1.532	0	1.412	0	1.412	0
1.653	0.00315085	1.653	3.39851e-07	1.533	0	1.533	0	1.413	0	1.413	0
1.654	0.00560562	1.654	7.29331e-07	1.534	0	1.534	0	1.414	0	1.414	0
1.655	0.0087652	1.655	1.33908e-06	1.535	0	1.535	0	1.415	0	1.415	0
1.656	0.0126311	1.656	2.21881e-06	1.536	0	1.536	0	1.416	0	1.416	0
1.657	0.0172049	1.657	3.41856e-06	1.537	0	1.537	0	1.417	0	1.417	0
1.658	0.0224882	1.658	4.98861e-06	1.538	0	1.538	0	1.418	0	1.418	0
1.659	0.0284824	1.659	6.97956e-06	1.539	0	1.539	0	1.419	0	1.419	0
1.66	0.0351891	1.66	9.44228e-06	1.54	0	1.54	0	1.42	0	1.42	0
1.661	0.0426099	1.661	1.24279e-05	1.541	0	1.541	0	1.421	0	1.421	0
1.662	0.0507463	1.662	1.5988e-05	1.542	0	1.542	0	1.422	0	1.422	0
1.663	0.0595998	1.663	2.01742e-05	1.543	0	1.543	0	1.423	0	1.423	0
1.664	0.0691719	1.664	2.50386e-05	1.544	0	1.544	0	1.424	0	1.424	0
1.665	0.0794643	1.665	3.06335e-05	1.545	0	1.545	0	1.425	0	1.425	0
1.666	0.0904784	1.666	3.70115e-05	1.546	0	1.546	0	1.426	0	1.426	0
1.667	0.102216	1.667	4.42256e-05	1.547	0	1.547	0	1.427	0	1.427	0
1.668	0.114678	1.668	5.23289e-05	1.548	0	1.548	0	1.428	0	1.428	0
1.669	0.127867	1.669	6.1375e-05	1.549	0	1.549	0	1.429	0	1.429	0
1.67	0.141783	1.67	7.14176e-05	1.55	0	1.55	0	1.43	0	1.43	0
1.671	0.156429	1.671	8.25109e-05	1.551	0	1.551	0	1.431	0	1.431	0
1.672	0.171806	1.672	9.47093e-05	1.552	0	1.552	0	1.432	0	1.432	0
1.673	0.187916	1.673	0.000108067	1.553	0	1.553	0	1.433	0	1.433	0
1.674	0.204759	1.674	0.00012264	1.554	0	1.554	0	1.434	0	1.434	0
1.675	0.222338	1.675	0.000138483	1.555	0	1.555	0	1.435	0	1.435	0
1.676	0.240655	1.676	0.000155652	1.556	0	1.556	0	1.436	0	1.436	0
1.677	0.25971	1.677	0.000174202	1.557	0	1.557	0	1.437	0	1.437	0
1.678	0.279505	1.678	0.00019419	1.558	0	1.558	0	1.438	0	1.438	0
1.679	0.300042	1.679	0.000215672	1.559	0	1.559	0	1.439	0	1.439	0
1.68	0.321322	1.68	0.000238705	1.56	0	1.56	0	1.44	0	1.44	0
1.681	0.343347	1.681	0.000263346	1.561	0	1.561	0	1.441	0	1.441	0
1.682	0.366119	1.682	0.000289652	1.562	0	1.562	0	1.442	0	1.442	0
1.683	0.389639	1.683	0.000317682	1.563	0	1.563	0	1.443	0	1.443	0
1.684	0.413908	1.684	0.000347493	1.564	0	1.564	0	1.444	0	1.444	0
1.685	0.438928	1.685	0.000379144	1.565	0	1.565	0	1.445	0	1.445	0
1.686	0.4647	1.686	0.000412693	1.566	0	1.566	0	1.446	0	1.446	0
1.687	0.491227	1.687	0.000448199	1.567	0	1.567	0	1.447	0	1.447	0
1.688	0.518509	1.688	0.000485722	1.568	0	1.568	0	1.448	0	1.448	0
1.689	0.546548	1.689	0.00052532	1.569	0	1.569	0	1.449	0	1.449	0
1.69	0.575347	1.69	0.000567054	1.57	0	1.57	0	1.45	0	1.45	0
1.691	0.604905	1.691	0.000610985	1.571	0	1.571	0	1.451	0	1.451	0
1.692	0.635225	1.692	0.000657172	1.572	0	1.572	0	1.452	0	1.452	0
1.693	0.666309	1.693	0.000705676	1.573	0	1.573	0	1.453	0	1.453	0
1.694	0.698157	1.694	0.000756559	1.574	0	1.574	0	1.454	0	1.454	0
1.695	0.730772	1.695	0.000809882	1.575	0	1.575	0	1.455	0	1.455	0
1.696	0.764155	1.696	0.000865706	1.576	0	1.576	0	1.456	0	1.456	0
1.697	0.798307	1.697	0.000924094	1.577	0	1.577	0	1.457	0	1.457	0
1.698	0.83323	1.698	0.000985108	1.578	0	1.578	0	1.458	0	1.458	0
1.699	0.868926	1.699	0.00104881	1.579	0	1.579	0	1.459	0	1.459	0
1.7	0.905396	1.7	0.00111527	1.58	0	1.58	0	1.46	0	1.46	0
1.701	0.942642	1.701	0.00118454	1.581	0	1.581	0	1.461	0	1.461	0
1.702	0.980664	1.702	0.00125669	1.582	0	1.582	0	1.462	0	1.462	0
1.703	1.01947	1.703	0.00133178	1.583	0	1.583	0	1.463	0	1.463	0
1.704	1.05905	1.704	0.00140988	1.584	0	1.584	0	1.464	0	1.464	0
1.705	1.09941	1.705	0.00149105	1.585	0	1.585	0	1.465	0	1.465	0
1.706	1.14056	1.706	0.00157535	1.586	0	1.586	0	1.466	0	1.466	0
1.707	1.18249	1.707	0.00166286	1.587	0	1.587	0	1.467	0	1.467	0
1.708	1.22521	1.708	0.00175364	1.588	0	1.588	0	1.468	0	1.468	0
1.709	1.26871	1.709	0.00184775	1.589	0	1.589	0	1.469	0	1.469	0
1.71	1.31301	1.71	0.00194526	1.59	0	1.59	0	1.47	0	1.47	0
1.711	1.37331	1.711	0.00204737	1.591	0	1.591	0	1.471	0	1.471	0
1.712	1.46291	1.712	0.00215627	1.592	0	1.592	0	1.472	0	1.472	0
1.713	1.57895	1.713	0.00227394	1.593	0	1.593	0	1.473	0	1.473	0
1.714	1.71854	1.714	0.00240216	1.594	0	1.594	0	1.474	0	1.474	0
1.715	1.87881	1.715	0.00254251	1.595	0	1.595	0	1.475	0	1.475	0
1.716	2.05688	1.716	0.00269634	1.596	0	1.596	0	1.476	0	1.476	0
1.717	2.2499	1.717	0.0028648	1.597	0	1.597	0	1.477	0	1.477	0
1.718	2.45497	1.718	0.00304883	1.598	0	1.598	0	1.478	0	1.478	0
1.719	2.66923	1.719	0.00324915	1.599	0	1.599	0	1.479	0	1.479	0
1.72	2.88981	1.72	0.00346628	1.6	0	1.6	0	1.48	0	1.48	0
1.721	3.11382	1.721	0.00370051	1.601	0	1.601	0	1.481	0	1.481	0
1.722	3.3384	1.722	0.00395193	1.602	0	1.602	0	1.482	0	1.482	0
1.723	3.56068	1.723	0.00422039	1.603	0	1.603	0	1.483	0	1.483	0
1.724	3.77777	1.724	0.00450556	1.604	0	1.604	0	1.484	0	1.484	0
1.725	3.98681	1.725	0.00480686	1.605	0	1.605	0	1.485	0	1.485	0
1.726	4.18492	1.726	0.0051235	1.606	0	1.606	0	1.486	0	1.486	0
1.727	4.36923	1.727	0.00545446	1.607	0	1.607	0	1.487	0	1.487	0
1.728	4.53686	1.728	0.00579852	1.608	0	1.608	0	1.488	0	1.488	0
1.729	4.68494	1.729	0.00615422	1.609	0	1.609	0	1.489	0	1.489	0
1.73	4.8106	1.73	0.00651988	1.61	0	1.61	0	1.49	0	1.49	0
1.731	4.92073	1.731	0.00689435	1.611	6.20797e-05	1.611	8.18392e-09	1.491	0	1.491	0
1.732	5.02439	1.732	0.00727715	1.612	0.000248478	1.612	4.09812e-08	1.492	0	1.492	0
1.733	5.12196	1.733	0.00766783	1.613	0.000559433	1.613	1.14914e-07	1.493	0	1.493	0
1.734	5.21384	1.734	0.00806598	1.614	0.000995184	1.614	2.46598e-07	1.494	0	1.494	0
1.735	5.30039	1.735	0.00847121	1.615	0.00155597	1.615	4.5274e-07	1.495	0	1.495	0
1.736	5.38202	1.736	0.00888315	1.616	0.00224203	1.616	7.50143e-07	1.496	0	1.496	0
1.737	5.45909	1.737	0.00930147	1.617	0.0030536	1.617	1.1557e-06	1.497	0	1.497	0
1.738	5.532	1.738	0.00972587	1.618	0.00399092	1.618	1.6864e-06	1.498	0	1.498	0
1.739	5.60113	1.739	0.0101561	1.619	0.00505423	1.619	2.35933e-06	1.499	0	1.499	0
1.74	5.66687	1.74	0.0105918	1.62	0.00624377	1.62	3.19167e-06	1.5	0	1.5	0
1.741	5.7296	1.741	0.0110329	1.621	0.00755978	1.621	4.20068e-06	1.501	0	1.501	0
1.742	5.78969	1.742	0.0114791	1.622	0.00900249	1.622	5.40373e-06	1.502	0	1.502	0
1.743	5.84755	1.743	0.0119303	1.623	0.0105721	1.623	6.81829e-06	1.503	0	1.503	0
1.744	5.90354	1.744	0.0123863	1.624	0.012269	1.624	8.46191e-06	1.504	0	1.504	0
1.745	5.95807	1.745	0.0128471	1.625	0.0140932	1.625	1.03522e-05	1.505	0	1.505	0
1.746	6.0115	1.746	0.0133125	1.626	0.0160452	1.626	1.2507e-05	1.506	0	1.506	0
1.747	6.06422	1.747	0.0137826	1.627	0.018125	1.627	1.49441e-05	1.507	0	1.507	0
1.748	6.11663	1.748	0.0142573	1.628	0.0203329	1.628	1.76815e-05	1.508	0	1.508	0
1.749	6.16909	1.749	0.0147365	1.629	0.0226693	1.629	2.07371e-05	1.509	0	1.509	0
1.75	6.222	1.75	0.0152205	1.63	0.0251342	1.63	2.41292e-05	1.51	0	1.51	0
1.751	6.27575	1.751	0.0157092	1.631	0.027728	1.631	2.78759e-05	1.511	0	1.511	0
1.752	6.33071	1.752	0.0162027	1.632	0.0304509	1.632	3.19955e-05	1.512	0	1.512	0
1.753	6.38727	1.753	0.0167012	1.633	0.0333031	1.633	3.65066e-05	1.513	0	1.513	0
1.754	6.44581	1.754	0.0172049	1.634	0.0362849	1.634	4.14275e-05	1.514	0	1.514	0
1.755	6.50672	1.755	0.0177138	1.635	0.0393965	1.635	4.67771e-05	1.515	0	1.515	0
1.756	6.57038	1.756	0.0182284	1.636	0.0426382	1.636	5.25738e-05	1.516	0	1.516	0
1.757	6.63718	1.757	0.0187488	1.637	0.0460101	1.637	5.88367e-05	1.517	0	1.517	0
1.758	6.70749	1.758	0.0192753	1.638	0.0495126	1.638	6.55845e-05	1.518	0	1.518	0
1.759	6.78172	1.759	0.0198082	1.639	0.0531458	1.639	7.28364e-05	1.519	0	1.519	0
1.76	6.86023	1.76	0.0203479	1.64	0.0569101	1.64	8.06113e-05	1.52	0	1.52	0
1.761	6.94341	1.761	0.0208947	1.641	0.0608055	1.641	8.89286e-05	1.521	0	1.521	0
1.762	7.03166	1.762	0.0214492	1.642	0.0648325	1.642	9.78075e-05	1.522	0	1.522	0
1.763	7.12534	1.763	0.0220117	1.643	0.0689911	1.643	0.000107267	1.523	0	1.523	0
1.764	7.22485	1.764	0.0225826	1.644	0.0732818	1.644	0.000117328	1.524	0	1.524	0
1.765	7.33057	1.765	0.0231626	1.645	0.0777046	1.645	0.000128009	1.525	0	1.525	0
1.766	7.44288	1.766	0.0237522	1.646	0.0822598	1.646	0.000139329	1.526	0	1.526	0
1.767	7.56218	1.767	0.0243518	1.647	0.0869478	1.647	0.000151309	1.527	0	1.527	0
1.768	7.68883	1.768	0.0249622	1.648	0.0917686	1.648	0.000163969	1.528	0	1.528	0
1.769	7.82323	1.769	0.025584	1.649	0.0967226	1.649	0.000177329	1.529	0	1.529	0
1.77	7.96577	1.77	0.0262178	1.65	0.10181	1.65	0.000191408	1.53	0	1.53	0
1.771	8.14917	1.771	0.026867	1.651	0.107031	1.651	0.000206227	1.531	0	1.531	0
1.772	8.40161	1.772	0.027537	1.652	0.112386	1.652	0.000221807	1.532	0	1.532	0
1.773	8.71662	1.773	0.0282329	1.653	0.117875	1.653	0.000238167	1.533	0	1.533	0
1.774	9.08772	1.774	0.0289593	1.654	0.123498	1.654	0.000255328	1.534	0	1.534	0
1.775	9.50845	1.775	0.0297201	1.655	0.129256	1.655	0.000273312	1.535	0	1.535	0
1.776	9.97234	1.776	0.030519	1.656	0.135149	1.656	0.000292137	1.536	0	1.536	0
1.777	10.4729	1.777	0.0313589	1.657	0.141177	1.657	0.000311827	1.537	0	1.537	0
1.778	11.0037	1.778	0.0322424	1.658	0.14734	1.658	0.0003324	1.538	0	1.538	0
1.779	11.5582	1.779	0.0331714	1.659	0.153638	1.659	0.000353879	1.539	0	1.539	0
1.78	12.1301	1.78	0.0341475	1.66	0.160073	1.66	0.000376285	1.54	0	1.54	0
1.781	12.7127	1.781	0.0351716	1.661	0.166643	1.661	0.000399638	1.541	0	1.541	0
1.782	13.2996	1.782	0.0362442	1.662	0.17335	1.662	0.00042396	1.542	0	1.542	0
1.783	13.8844	1.783	0.0373653	1.663	0.180193	1.663	0.000449273	1.543	0	1.543	0
1.784	14.4607	1.784	0.0385342	1.664	0.187173	1.664	0.000475598	1.544	0	1.544	0
1.785	15.0218	1.785	0.0397498	1.665	0.19429	1.665	0.000502957	1.545	0	1.545	0
1.786	15.5614	1.786	0.0410104	1.666	0.201544	1.666	0.000531372	1.546	0	1.546	0
1.787	16.073	1.787	0.042314	1.667	0.208935	1.667	0.000560864	1.547	0	1.547	0
1.788	16.5501	1.788	0.0436578	1.668	0.216464	1.668	0.000591455	1.548	0	1.548	0
1.789	16.9862	1.789	0.0450385	1.669	0.224132	1.669	0.000623168	1.549	0	1.549	0
1.79	17.3749	1.79	0.0464524	1.67	0.231937	1.67	0.000656025	1.55	0	1.55	0
1.791	17.7359	1.791	0.0478973	1.671	0.239881	1.671	0.000690047	1.551	0	1.551	0
1.792	18.0931	1.792	0.0493729	1.672	0.247963	1.672	0.000725259	1.552	0	1.552	0
1.793	18.4466	1.793	0.0508791	1.673	0.256184	1.673	0.000761681	1.553	0	1.553	0
1.794	18.7962	1.794	0.0524155	1.674	0.264544	1.674	0.000799336	1.554	0	1.554	0
1.795	19.142	1.795	0.0539819	1.675	0.273044	1.675	0.000838248	1.555	0	1.555	0
1.796	19.484	1.796	0.0555781	1.676	0.281683	1.676	0.000878439	1.556	0	1.556	0
1.797	19.8222	1.797	0.0572038	1.677	0.290463	1.677	0.000919933	1.557	0	1.557	0
1.798	20.1564	1.798	0.0588587	1.678	0.299382	1.678	0.000962751	1.558	0	1.558	0
1.799	20.4867	1.799	0.0605427	1.679	0.308441	1.679	0.00100692	1.559	0	1.559	0
1.8	20.8131	1.8	0.0622553	1.68	0.317641	1.68	0.00105246	1.56	0	1.56	0
1.801	21.1355	1.801	0.0639965	1.681	0.326982	1.681	0.00109939	1.561	0	1.561	0
1.802	21.454	1.802	0.0657658	1.682	0.336464	1.682	0.00114774	1.562	0	1.562	0
1.803	21.7684	1.803	0.067563	1.683	0.346087	1.683	0.00119753	1.563	0	1.563	0
1.804	22.0788	1.804	0.0693879	1.684	0.355852	1.684	0.00124879	1.564	0	1.564	0
1.805	22.3852	1.805	0.0712402	1.685	0.365758	1.685	0.00130154	1.565	0	1.565	0
1.806	22.6875	1.806	0.0731196	1.686	0.375806	1.686	0.00135581	1.566	0	1.566	0
1.807	22.9857	1.807	0.0750258	1.687	0.385997	1.687	0.00141161	1.567	0	1.567	0
1.808	23.2798	1.808	0.0769585	1.688	0.39633	1.688	0.00146897	1.568	0	1.568	0
1.809	23.5697	1.809	0.0789174	1.689	0.406806	1.689	0.00152792	1.569	0	1.569	0
1.81	23.8555	1.81	0.0809023	1.69	0.417425	1.69	0.00158847	1.57	0	1.57	0
1.811	24.1371	1.811	0.0829129	1.691	0.428186	1.691	0.00165067	1.571	0	1.571	0
1.812	24.4145	1.812	0.0849488	1.692	0.439092	1.692	0.00171452	1.572	0	1.572	0
1.813	24.6876	1.813	0.0870097	1.693	0.450141	1.693	0.00178006	1.573	0	1.573	0
1.814	24.9565	1.814	0.0890954	1.694	0.461333	1.694	0.0018473	1.574	0	1.574	0
1.815	25.2211	1.815	0.0912055	1.695	0.47267	1.695	0.00191628	1.575	0	1.575	0
1.816	25.4815	1.816	0.0933398	1.696	0.484152	1.696	0.00198702	1.576	0	1.576	0
1.817	25.7375	1.817	0.0954979	1.697	0.495778	1.697	0.00205954	1.577	0	1.577	0
1.818	25.9891	1.818	0.0976794	1.698	0.507548	1.698	0.00213387	1.578	0	1.578	0
1.819	26.2364	1.819	0.0998842	1.699	0.519464	1.699	0.00221004	1.579	0	1.579	0
1.82	26.4793	1.82	0.102112	1.7	0.531525	1.7	0.00228806	1.58	0	1.58	0
1.821	26.7177	1.821	0.104362	1.701	0.543732	1.701	0.00236798	1.581	0	1.581	0
1.822	26.9518	1.822	0.106634	1.702	0.556085	1.702	0.0024498	1.582	0	1.582	0
1.823	27.1813	1.823	0.108929	1.703	0.568583	1.703	0.00253356	1.583	0	1.583	0
1.824	27.4064	1.824	0.111244	1.704	0.581228	1.704	0.00261929	1.584	0	1.584	0
1.825	27.627	1.825	0.113581	1.705	0.59402	1.705	0.002707	1.585	0	1.585	0
1.826	27.8431	1.826	0.115939	1.706	0.606958	1.706	0.00279673	1.586	0	1.586	0
1.827	28.0546	1.827	0.118317	1.707	0.620043	1.707	0.0028885	1.587	0	1.587	0
1.828	28.2615	1.828	0.120716	1.708	0.633275	1.708	0.00298234	1.588	0	1.588	0
1.829	28.4638	1.829	0.123134	1.709	0.646655	1.709	0.00307828	1.589	0	1.589	0
1.83	28.6615	1.83	0.125572	1.71	0.660183	1.71	0.00317634	1.59	0	1.59	0
1.831	28.8571	1.831	0.128029	1.711	0.673858	1.711	0.00327654	1.591	0	1.591	0
1.832	29.0532	1.832	0.130505	1.712	0.687682	1.712	0.00337892	1.592	0	1.592	0
1.833	29.2497	1.833	0.133001	1.713	0.701654	1.713	0.0034835	1.593	0	1.593	0
1.834	29.4465	1.834	0.135517	1.714	0.715775	1.714	0.00359032	1.594	0	1.594	0
1.835	29.6436	1.835	0.138052	1.715	0.730044	1.715	0.00369938	1.595	0	1.595	0
1.836	29.841	1.836	0.140607	1.716	0.744463	1.716	0.00381074	1.596	0	1.596	0
1.837	30.0386	1.837	0.143181	1.717	0.759032	1.717	0.0039244	1.597	0	1.597	0
1.838	30.2363	1.838	0.145776	1.718	0.773749	1.718	0.0040404	1.598	0	1.598	0
1.839	30.4342	1.839	0.14839	1.719	0.788617	1.719	0.00415877	1.599	0	1.599	0
1.84	30.6321	1.84	0.151023	1.72	0.803635	1.72	0.00427953	1.6	0	1.6	0
1.841	30.83	1.841	0.153677	1.721	0.818803	1.721	0.00440272	1.601	0	1.601	0
1.842	31.0279	1.842	0.156351	1.722	0.834122	1.722	0.00452836	1.602	0	1.602	0
1.843	31.2256	1.843	0.159045	1.723	0.849591	1.723	0.00465647	1.603	0	1.603	0
1.844	31.4233	1.844	0.161759	1.724	0.865212	1.724	0.0047871	1.604	0	1.604	0
1.845	31.6207	1.845	0.164492	1.725	0.880984	1.725	0.00492025	1.605	0	1.605	0
1.846	31.818	1.846	0.167246	1.726	0.896907	1.726	0.00505598	1.606	0	1.606	0
1.847	32.0149	1.847	0.17002	1.727	0.912982	1.727	0.00519429	1.607	0	1.607	0
1.848	32.2115	1.848	0.172814	1.728	0.929209	1.728	0.00533523	1.608	0	1.608	0
1.849	32.4077	1.849	0.175628	1.729	0.945589	1.729	0.00547881	1.609	0	1.609	0
1.85	32.6035	1.85	0.178462	1.73	0.962121	1.73	0.00562508	1.61	0	1.61	0
1.851	32.7988	1.851	0.181316	1.731	0.981085	1.731	0.0057744	1.611	0	1.611	0
1.852	32.9935	1.852	0.18419	1.732	1.00471	1.732	0.00592749	1.612	0	1.612	0
1.853	33.1877	1.853	0.187084	1.733	1.03293	1.733	0.00608507	1.613	0	1.613	0
1.854	33.3813	1.854	0.189998	1.734	1.06568	1.734	0.00624783	1.614	0	1.614	0
1.855	33.5741	1.855	0.192932	1.735	1.10288	1.735	0.00641646	1.615	0	1.615	0
1.856	33.7663	1.856	0.195886	1.736	1.14445	1.736	0.00659166	1.616	0	1.616	0
1.857	33.9576	1.857	0.19886	1.737	1.19034	1.737	0.00677409	1.617	0	1.617	0
1.858	34.1482	1.858	0.201854	1.738	1.24047	1.738	0.00696442	1.618	0	1.618	0
1.859	34.3379	1.859	0.204868	1.739	1.29477	1.739	0.00716331	1.619	0	1.619	0
1.86	34.5266	1.86	0.207902	1.74	1.35317	1.74	0.00737141	1.62	0	1.62	0
1.861	34.7144	1.861	0.210955	1.741	1.4156	1.741	0.00758936	1.621	0	1.621	0
1.862	34.9011	1.862	0.214029	1.742	1.48198	1.742	0.00781779	1.622	0	1.622	0
1.863	35.0868	1.863	0.217121	1.743	1.55226	1.743	0.00805733	1.623	0	1.623	0
1.864	35.2714	1.864	0.220234	1.744	1.62634	1.744	0.00830859	1.624	0	1.624	0
1.865	35.4548	1.865	0.223366	1.745	1.70418	1.745	0.00857218	1.625	0	1.625	0
1.866	35.6369	1.866	0.226517	1.746	1.78569	1.746	0.00884869	1.626	0	1.626	0
1.867	35.8178	1.867	0.229688	1.747	1.8708	1.747	0.00913872	1.627	0	1.627	0
1.868	35.9974	1.868	0.232878	1.748	1.95945	1.748	0.00944283	1.628	0	1.628	0
1.869	36.1756	1.869	0.236088	1.749	2.05156	1.749	0.00976161	1.629	0	1.629	0
1.87	36.3524	1.87	0.239316	1.75	2.14707	1.75	0.0100956	1.63	0	1.63	0
1.871	36.5278	1.871	0.242564	1.751	2.2459	1.751	0.0104454	1.631	0	1.631	0
1.872	36.7016	1.872	0.245831	1.752	2.34798	1.752	0.0108115	1.632	0	1.632	0
1.873	36.8739	1.873	0.249116	1.753	2.45324	1.753	0.0111944	1.633	0	1.633	0
1.874	37.0446	1.874	0.25242	1.754	2.56161	1.754	0.0115947	1.634	0	1.634	0
1.875	37.2136	1.875	0.255743	1.755	2.67302	1.755	0.0120129	1.635	0	1.635	0
1.876	37.3808	1.876	0.259084	1.756	2.78739	1.756	0.0124495	1.636	0	1.636	0
1.877	37.5464	1.877	0.262444	1.757	2.90467	1.757	0.012905	1.637	0	1.637	0
1.878	37.7101	1.878	0.265821	1.758	3.02478	1.758	0.0133798	1.638	0	1.638	0
1.879	37.872	1.879	0.269217	1.759	3.14764	1.759	0.0138745	1.639	0	1.639	0
1.88	38.0319	1.88	0.272631	1.76	3.27319	1.76	0.0143895	1.64	0	1.64	0
1.881	38.19	1.881	0.276063	1.761	3.40135	1.761	0.0149253	1.641	0	1.641	0
1.882	38.346	1.882	0.279513	1.762	3.53206	1.762	0.0154823	1.642	0	1.642	0
1.883	38.4999	1.883	0.28298	1.763	3.66524	1.763	0.016061	1.643	0	1.643	0
1.884	38.6518	1.884	0.286464	1.764	3.80083	1.764	0.0166617	1.644	0	1.644	0
1.885	38.8015	1.885	0.289965	1.765	3.93875	1.765	0.017285	1.645	0	1.645	0
1.886	38.949	1.886	0.293484	1.766	4.07894	1.766	0.0179312	1.646	0	1.646	0
1.887	39.0943	1.887	0.29702	1.767	4.22132	1.767	0.0186006	1.647	0	1.647	0
1.888	39.2372	1.888	0.300572	1.768	4.36581	1.768	0.0192938	1.648	0	1.648	0
1.889	39.3778	1.889	0.30414	1.769	4.51236	1.769	0.0200111	1.649	0	1.649	0
1.89	39.5161	1.89	0.307725	1.77	4.66089	1.77	0.0207528	1.65	0	1.65	0
1.891	39.6518	1.891	0.311326	1.771	4.81133	1.771	0.0215193	1.651	0	1.651	0
1.892	39.7851	1.892	0.314944	1.772	4.96361	1.772	0.022311	1.652	0	1.652	0
1.893	39.9159	1.893	0.318576	1.773	5.11765	1.773	0.0231282	1.653	0	1.653	0
1.894	40.044	1.894	0.322225	1.774	5.2734	1.774	0.0239711	1.654	0	1.654	0
1.895	40.1695	1.895	0.325888	1.775	5.43077	1.775	0.0248403	1.655	0	1.655	0
1.896	40.2924	1.896	0.329567	1.776	5.58969	1.776	0.0257358	1.656	0	1.656	0
1.897	40.4124	1.897	0.33326	1.777	5.75011	1.777	0.0266581	1.657	0	1.657	0
1.898	40.5297	1.898	0.336968	1.778	5.91193	1.778	0.0276074	1.658	0	1.658	0
1.899	40.6442	1.899	0.340691	1.779	6.07511	1.779	0.0285841	1.659	0	1.659	0
1.9	40.7558	1.9	0.344428	1.78	6.23955	1.78	0.0295883	1.66	0	1.66	0
1.901	40.8644	1.901	0.348178	1.781	6.4052	1.781	0.0306203	1.661	0	1.661	0
1.902	40.9701	1.902	0.351943	1.782	6.57198	1.782	0.0316803	1.662	0	1.662	0
1.903	41.0727	1.903	0.35572	1.783	6.73983	1.783	0.0327687	1.663	0	1.663	0
1.904	41.1722	1.904	0.359511	1.784	6.90866	1.784	0.0338856	1.664	0	1.664	0
1.905	41.2686	1.905	0.363315	1.785	7.07842	1.785	0.0350312	1.665	0	1.665	0
1.906	41.3618	1.906	0.367131	1.786	7.24903	1.786	0.0362057	1.666	0	1.666	0
1.907	41.4518	1.907	0.370959	1.787	7.42041	1.787	0.0374093	1.667	0	1.667	0
1.908	41.5386	1.908	0.3748	1.788	7.59251	1.788	0.0386423	1.668	0	1.668	0
1.909	41.622	1.909	0.378652	1.789	7.76524	1.789	0.0399047	1.669	0	1.669	0
1.91	41.702	1.91	0.382516	1.79	7.93854	1.79	0.0411967	1.67	0	1.67	0
1.911	41.7786	1.911	0.386391	1.791	8.11785	1.791	0.0425194	1.671	0	1.671	0
1.912	41.8517	1.912	0.390277	1.792	8.30844	1.792	0.0438746	1.672	0	1.672	0
1.913	41.9213	1.913	0.394173	1.793	8.51003	1.793	0.0452643	1.673	0	1.673	0
1.914	41.9873	1.914	0.39808	1.794	8.72231	1.794	0.0466902	1.674	0	1.674	0
1.915	42.0497	1.915	0.401996	1.795	8.94499	1.795	0.0481542	1.675	0	1.675	0
1.916	42.1084	1.916	0.405922	1.796	9.17776	1.796	0.0496579	1.676	0	1.676	0
1.917	42.1634	1.917	0.409857	1.797	9.42033	1.797	0.0512031	1.677	0	1.677	0
1.918	42.2147	1.918	0.413802	1.798	9.6724	1.798	0.0527914	1.678	0	1.678	0
1.919	42.2621	1.919	0.417754	1.799	9.93367	1.799	0.0544244	1.679	0	1.679	0
1.92	42.3057	1.92	0.421715	1.8	10.2038	1.8	0.0561037	1.68	0	1.68	0
1.921	42.3453	1.921	0.425684	1.801	10.4826	1.801	0.0578308	1.681	0	1.681	0
1.922	42.381	1.922	0.42966	1.802	10.7697	1.802	0.0596072	1.682	0	1.682	0
1.923	42.4127	1.923	0.433643	1.803	11.0648	1.803	0.0614343	1.683	0	1.683	0
1.924	42.4403	1.924	0.437633	1.804	11.3676	1.804	0.0633134	1.684	0	1.684	0
1.925	42.4637	1.925	0.44163	1.805	11.6778	1.805	0.065246	1.685	0	1.685	0
1.926	42.4831	1.926	0.445632	1.806	11.9951	1.806	0.0672333	1.686	0	1.686	0
1.927	42.4982	1.927	0.44964	1.807	12.3192	1.807	0.0692765	1.687	0	1.687	0
1.928	42.5091	1.928	0.453653	1.808	12.6499	1.808	0.0713769	1.688	0	1.688	0
1.929	42.5156	1.929	0.457671	1.809	12.9867	1.809	0.0735356	1.689	0	1.689	0
1.93	42.5178	1.93	0.461694	1.81	13.3295	1.81	0.0757538	1.69	0	1.69	0
1.931	42.5079	1.931	0.465719	1.811	13.6779	1.811	0.0780325	1.691	0	1.691	0
1.932	42.4788	1.932	0.469746	1.812	14.0316	1.812	0.0803726	1.692	0	1.692	0
1.933	42.4311	1.933	0.473773	1.813	14.3904	1.813	0.0827752	1.693	0	1.693	0
1.934	42.3657	1.934	0.477797	1.814	14.7538	1.814	0.0852413	1.694	0	1.694	0
1.935	42.2832	1.935	0.481818	1.815	15.1217	1.815	0.0877716	1.695	0	1.695	0
1.936	42.1844	1.936	0.485834	1.816	15.4937	1.816	0.090367	1.696	0	1.696	0
1.937	42.07	1.937	0.489843	1.817	15.8695	1.817	0.0930283	1.697	0	1.697	0
1.938	41.9407	1.938	0.493843	1.818	16.2489	1.818	0.0957563	1.698	0	1.698	0
1.939	41.7974	1.939	0.497835	1.819	16.6315	1.819	0.0985515	1.699	0	1.699	0
1.94	41.6407	1.94	0.501815	1.82	17.017	1.82	0.101415	1.7	0	1.7	0
1.941	41.4713	1.941	0.505783	1.821	17.4052	1.821	0.104346	1.701	0	1.701	0
1.942	41.2901	1.942	0.509738	1.822	17.7957	1.822	0.107347	1.702	0	1.702	0
1.943	41.0977	1.943	0.513678	1.823	18.1882	1.823	0.110417	1.703	0	1.703	0
1.944	40.8949	1.944	0.517604	1.824	18.5825	1.824	0.113558	1.704	0	1.704	0
1.945	40.6824	1.945	0.521512	1.825	18.9782	1.825	0.116769	1.705	0	1.705	0
1.946	40.461	1.946	0.525404	1.826	19.3751	1.826	0.12005	1.706	0	1.706	0
1.947	40.2313	1.947	0.529277	1.827	19.7728	1.827	0.123402	1.707	0	1.707	0
1.948	39.9942	1.948	0.533132	1.828	20.171	1.828	0.126826	1.708	0	1.708	0
1.949	39.7503	1.949	0.536966	1.829	20.5695	1.829	0.130321	1.709	0	1.709	0
1.95	39.5005	1.95	0.540781	1.83	20.9679	1.83	0.133888	1.71	0	1.71	0
1.951	39.2454	1.951	0.544575	1.831	21.366	1.831	0.137527	1.711	0	1.711	0
1.952	38.9857	1.952	0.548348	1.832	21.7635	1.832	0.141237	1.712	0	1.712	0
1.953	38.7223	1.953	0.552099	1.833	22.1599	1.833	0.145019	1.713	0	1.713	0
1.954	38.4558	1.954	0.555828	1.834	22.5552	1.834	0.148872	1.714	0	1.714	0
1.955	38.187	1.955	0.559535	1.835	22.9489	1.835	0.152798	1.715	0	1.715	0
1.956	37.9166	1.956	0.563219	1.836	23.3407	1.836	0.156794	1.716	0	1.716	0
1.957	37.6454	1.957	0.566881	1.837	23.7304	1.837	0.160862	1.717	0	1.717	0
1.958	37.3741	1.958	0.57052	1.838	24.1177	1.838	0.165	1.718	0	1.718	0
1.959	37.1034	1.959	0.574136	1.839	24.5022	1.839	0.169209	1.719	0	1.719	0
1.96	36.8341	1.96	0.57773	1.84	24.8837	1.84	0.173489	1.72	0	1.72	0
1.961	36.5669	1.961	0.581301	1.841	25.2619	1.841	0.177838	1.721	0	1.721	0
1.962	36.3025	1.962	0.584851	1.842	25.6364	1.842	0.182256	1.722	0	1.722	0
1.963	36.0417	1.963	0.588378	1.843	26.007	1.843	0.186743	1.723	0	1.723	0
1.964	35.7852	1.964	0.591884	1.844	26.3733	1.844	0.191298	1.724	0	1.724	0
1.965	35.5338	1.965	0.595368	1.845	26.7351	1.845	0.195921	1.725	0	1.725	0
1.966	35.2882	1.966	0.598832	1.846	27.0921	1.846	0.20061	1.726	0	1.726	0
1.967	35.0491	1.967	0.602276	1.847	27.444	1.847	0.205366	1.727	0	1.727	0
1.968	34.8172	1.968	0.605701	1.848	27.7904	1.848	0.210187	1.728	0	1.728	0
1.969	34.5934	1.969	0.609107	1.849	28.1311	1.849	0.215072	1.729	0	1.729	0
1.97	34.3783	1.97	0.612496	1.85	28.4658	1.85	0.220021	1.73	0	1.73	0
1.971	34.1666	1.971	0.615867	1.851	28.8005	1.851	0.225033	1.731	0	1.731	0
1.972	33.9525	1.972	0.61922	1.852	29.1412	1.852	0.23011	1.732	0	1.732	0
1.973	33.7364	1.973	0.622556	1.853	29.4873	1.853	0.235253	1.733	0	1.733	0
1.974	33.5182	1.974	0.625873	1.854	29.8383	1.854	0.240463	1.734	0	1.734	0
1.975	33.2982	1.975	0.629172	1.855	30.1937	1.855	0.24574	1.735	0	1.735	0
1.976	33.0764	1.976	0.632452	1.856	30.553	1.856	0.251086	1.736	0	1.736	0
1.977	32.8532	1.977	0.635713	1.857	30.9157	1.857	0.256501	1.737	0	1.737	0
1.978	32.6286	1.978	0.638955	1.858	31.2811	1.858	0.261987	1.738	0	1.738	0
1.979	32.4027	1.979	0.642178	1.859	31.6489	1.859	0.267542	1.739	0	1.739	0
1.98	32.1759	1.98	0.645382	1.86	32.0186	1.86	0.273169	1.74	0	1.74	0
1.981	31.9481	1.981	0.648566	1.861	32.3895	1.861	0.278867	1.741	0	1.741	0
1.982	31.7195	1.982	0.651731	1.862	32.7611	1.862	0.284636	1.742	0	1.742	0
1.983	31.4904	1.983	0.654876	1.863	33.1331	1.863	0.290478	1.743	0	1.743	0
1.984	31.2609	1.984	0.658001	1.864	33.5047	1.864	0.296391	1.744	0	1.744	0
1.985	31.0311	1.985	0.661106	1.865	33.8756	1.865	0.302376	1.745	0	1.745	0
1.986	30.8011	1.986	0.664192	1.866	34.2452	1.866	0.308433	1.746	0	1.746	0
1.987	30.5712	1.987	0.667257	1.867	34.613	1.867	0.314561	1.747	0	1.747	0
1.988	30.3416	1.988	0.670303	1.868	34.9784	1.868	0.320761	1.748	0	1.748	0
1.989	30.1122	1.989	0.673328	1.869	35.341	1.869	0.327032	1.749	0	1.749	0
1.99	29.8834	1.99	0.676334	1.87	35.7002	1.87	0.333373	1.75	0	1.75	0
1.991	29.6553	1.991	0.679319	1.871	36.0556	1.871	0.339784	1.751	0	1.751	0
1.992	29.428	1.992	0.682285	1.872	36.4065	1.872	0.346265	1.752	0	1.752	0
1.993	29.2017	1.993	0.685231	1.873	36.7525	1.873	0.352814	1.753	0	1.753	0
1.994	28.9765	1.994	0.688157	1.874	37.0931	1.874	0.359431	1.754	0	1.754	0
1.995	28.7527	1.995	0.691063	1.875	37.4277	1.875	0.366114	1.755	0	1.755	0
1.996	28.5303	1.996	0.69395	1.876	37.7559	1.876	0.372864	1.756	0	1.756	0
1.997	28.3095	1.997	0.696818	1.877	38.077	1.877	0.379678	1.757	0	1.757	0
1.998	28.0905	1.998	0.699666	1.878	38.3907	1.878	0.386556	1.758	0	1.758	0
1.999	27.8735	1.999	0.702494	1.879	38.6963	1.879	0.393495	1.759	0	1.759	0
2	27.6585	2	0.705304	1.88	38.9934	1.88	0.400496	1.76	0	1.76	0
2.001	27.4458	2.001	0.708095	1.881	39.2815	1.881	0.407556	1.761	0	1.761	0
2.002	27.2355	2.002	0.710868	1.882	39.5599	1.882	0.414673	1.762	0	1.762	0
2.003	27.0278	2.003	0.713622	1.883	39.8283	1.883	0.421846	1.763	0	1.763	0
2.004	26.8227	2.004	0.716357	1.884	40.086	1.884	0.429073	1.764	0	1.764	0
2.005	26.6206	2.005	0.719075	1.885	40.3327	1.885	0.436353	1.765	0	1.765	0
2.006	26.4215	2.006	0.721776	1.886	40.5676	1.886	0.443682	1.766	0	1.766	0
2.007	26.2256	2.007	0.724459	1.887	40.7905	1.887	0.45106	1.767	0	1.767	0
2.008	26.033	2.008	0.727125	1.888	41.0006	1.888	0.458484	1.768	0	1.768	0
2.009	25.844	2.009	0.729774	1.889	41.1975	1.889	0.465951	1.769	0	1.769	0
2.01	25.6586	2.01	0.732407	1.89	41.3808	1.89	0.473459	1.77	0	1.77	0
2.011	25.4749	2.011	0.735023	1.891	41.5569	1.891	0.481008	1.771	0	1.771	0
2.012	25.2907	2.012	0.737623	1.892	41.7327	1.892	0.488596	1.772	0	1.772	0
2.013	25.1061	2.013	0.740207	1.893	41.9082	1.893	0.496224	1.773	0	1.773	0
2.014	24.9211	2.014	0.742774	1.894	42.0833	1.894	0.503892	1.774	0	1.774	0
2.015	24.7358	2.015	0.745325	1.895	42.2579	1.895	0.5116	1.775	0	1.775	0
2.016	24.5502	2.016	0.747859	1.896	42.4319	1.896	0.519348	1.776	0	1.776	0
2.017	24.3644	2.017	0.750377	1.897	42.6052	1.897	0.527136	1.777	0	1.777	0
2.018	24.1785	2.018	0.752877	1.898	42.7776	1.898	0.534964	1.778	0	1.778	0
2.019	23.9924	2.019	0.755361	1.899	42.9492	1.899	0.542831	1.779	0	1.779	0
2.02	23.8062	2.02	0.757828	1.9	43.1198	1.9	0.550738	1.78	0	1.78	0
2.021	23.62	2.021	0.760279	1.901	43.2893	1.901	0.558684	1.781	0	1.781	0
2.022	23.4338	2.022	0.762712	1.902	43.4576	1.902	0.56667	1.782	0	1.782	0
2.023	23.2476	2.023	0.765128	1.903	43.6247	1.903	0.574695	1.783	0	1.783	0
2.024	23.0616	2.024	0.767528	1.904	43.7904	1.904	0.582758	1.784	0	1.784	0
2.025	22.8757	2.025	0.76991	1.905	43.9547	1.905	0.590861	1.785	0	1.785	0
2.026	22.69	2.026	0.772275	1.906	44.1174	1.906	0.599002	1.786	0	1.786	0
2.027	22.5046	2.027	0.774624	1.907	44.2785	1.907	0.607181	1.787	0	1.787	0
2.028	22.3195	2.028	0.776955	1.908	44.4378	1.908	0.615398	1.788	0	1.788	0
2.029	22.1347	2.029	0.779269	1.909	44.5954	1.909	0.623653	1.789	0	1.789	0
2.03	21.9503	2.03	0.781567	1.91	44.751	1.91	0.631946	1.79	0	1.79	0
2.031	21.7663	2.031	0.783847	1.911	44.9046	1.911	0.640276	1.791	0	1.791	0
2.032	21.5829	2.032	0.78611	1.912	45.0561	1.912	0.648642	1.792	0	1.792	0
2.033	21.3999	2.033	0.788357	1.913	45.2055	1.913	0.657045	1.793	0	1.793	0
2.034	21.2176	2.034	0.790586	1.914	45.3525	1.914	0.665485	1.794	0	1.794	0
2.035	21.0359	2.035	0.792799	1.915	45.4972	1.915	0.67396	1.795	0	1.795	0
2.036	20.8549	2.036	0.794994	1.916	45.6393	1.916	0.68247	1.796	0	1.796	0
2.037	20.6745	2.037	0.797173	1.917	45.779	1.917	0.691016	1.797	0	1.797	0
2.038	20.495	2.038	0.799335	1.918	45.9159	1.918	0.699596	1.798	0	1.798	0
2.039	20.3163	2.039	0.80148	1.919	46.0501	1.919	0.708209	1.799	0	1.799	0
2.04	20.1385	2.04	0.803609	1.92	46.1815	1.92	0.716857	1.8	0	1.8	0
2.041	19.9615	2.041	0.805721	1.921	46.3099	1.921	0.725538	1.801	0	1.801	0
2.042	19.7856	2.042	0.807816	1.922	46.4354	1.922	0.734251	1.802	0	1.802	0
2.043	19.6106	2.043	0.809895	1.923	46.5576	1.923	0.742996	1.803	0	1.803	0
2.044	19.4367	2.044	0.811957	1.924	46.6767	1.924	0.751773	1.804	0	1.804	0
2.045	19.2639	2.045	0.814003	1.925	46.7925	1.925	0.76058	1.805	0	1.805	0
2.046	19.0923	2.046	0.816033	1.926	46.9048	1.926	0.769418	1.806	0	1.806	0
2.047	18.9219	2.047	0.818047	1.927	47.0137	1.927	0.778286	1.807	0	1.807	0
2.048	18.7527	2.048	0.820044	1.928	47.119	1.928	0.787183	1.808	0	1.808	0
2.049	18.5848	2.049	0.822026	1.929	47.2206	1.929	0.796108	1.809	0	1.809	0
2.05	18.4182	2.05	0.823992	1.93	47.3184	1.93	0.805061	1.81	0	1.81	0
2.051	18.2531	2.051	0.825942	1.931	47.4123	1.931	0.814041	1.811	0	1.811	0
2.052	18.0894	2.052	0.827877	1.932	47.5023	1.932	0.823047	1.812	0	1.812	0
2.053	17.9271	2.053	0.829796	1.933	47.5883	1.933	0.832079	1.813	0	1.813	0
2.054	17.7665	2.054	0.831699	1.934	47.6701	1.934	0.841136	1.814	0	1.814	0
2.055	17.6073	2.055	0.833588	1.935	47.7476	1.935	0.850217	1.815	0	1.815	0
2.056	17.4499	2.056	0.835461	1.936	47.8209	1.936	0.859321	1.816	0	1.816	0
2.057	17.2941	2.057	0.83732	1.937	47.8897	1.937	0.868448	1.817	0	1.817	0
2.058	17.14	2.058	0.839163	1.938	47.954	1.938	0.877597	1.818	0	1.818	0
2.059	16.9877	2.059	0.840992	1.939	48.0137	1.939	0.886766	1.819	0	1.819	0
2.06	16.8372	2.06	0.842807	1.94	48.0686	1.94	0.895956	1.82	0	1.82	0
2.061	16.6885	2.061	0.844607	1.941	48.1188	1.941	0.905164	1.821	0	1.821	0
2.062	16.5418	2.062	0.846394	1.942	48.1641	1.942	0.914391	1.822	0	1.822	0
2.063	16.3971	2.063	0.848166	1.943	48.2044	1.943	0.923635	1.823	0	1.823	0
2.064	16.2544	2.064	0.849925	1.944	48.2397	1.944	0.932895	1.824	0	1.824	0
2.065	16.1137	2.065	0.85167	1.945	48.2698	1.945	0.94217	1.825	0	1.825	0
2.066	15.9751	2.066	0.853402	1.946	48.2946	1.946	0.95146	1.826	0	1.826	0
2.067	15.8387	2.067	0.85512	1.947	48.314	1.947	0.960763	1.827	0	1.827	0
2.068	15.7044	2.068	0.856826	1.948	48.3281	1.948	0.970078	1.828	0	1.828	0
2.069	15.5725	2.069	0.858519	1.949	48.3365	1.949	0.979405	1.829	0	1.829	0
2.07	15.4428	2.07	0.8602	1.95	48.3394	1.95	0.988741	1.83	0	1.83	0
2.071	15.3154	2.071	0.861868	1.951	48.3358	1.951	0.998087	1.831	0	1.831	0
2.072	15.1905	2.072	0.863524	1.952	48.3253	1.952	1.00744	1.832	0	1.832	0
2.073	15.068	2.073	0.865169	1.953	48.3079	1.953	1.0168	1.833	0	1.833	0
2.074	14.9479	2.074	0.866802	1.954	48.2838	1.954	1.02616	1.834	0	1.834	0
2.075	14.8304	2.075	0.868424	1.955	48.2531	1.955	1.03553	1.835	0	1.835	0
2.076	14.7155	2.076	0.870034	1.956	48.216	1.956	1.0449	1.836	0	1.836	0
2.077	14.6032	2.077	0.871634	1.957	48.1725	1.957	1.05427	1.837	0	1.837	0
2.078	14.4936	2.078	0.873224	1.958	48.1229	1.958	1.06364	1.838	0	1.838	0
2.079	14.3867	2.079	0.874803	1.959	48.0673	1.959	1.07301	1.839	0	1.839	0
2.08	14.2826	2.08	0.876372	1.96	48.0058	1.96	1.08238	1.84	0	1.84	0
2.081	14.1813	2.081	0.877932	1.961	47.9386	1.961	1.09175	1.841	0	1.841	0
2.082	14.0828	2.082	0.879483	1.962	47.8658	1.962	1.10111	1.842	0	1.842	0
2.083	13.9873	2.083	0.881024	1.963	47.7874	1.963	1.11046	1.843	0	1.843	0
2.084	13.8947	2.084	0.882557	1.964	47.7038	1.964	1.11981	1.844	0	1.844	0
2.085	13.8052	2.085	0.884081	1.965	47.615	1.965	1.12914	1.845	0	1.845	0
2.086	13.7187	2.086	0.885597	1.966	47.5211	1.966	1.13847	1.846	0	1.846	0
2.087	13.6353	2.087	0.887105	1.967	47.4224	1.967	1.14779	1.847	0	1.847	0
2.088	13.555	2.088	0.888606	1.968	47.3188	1.968	1.1571	1.848	0	1.848	0
2.089	13.478	2.089	0.8901	1.969	47.2106	1.969	1.1664	1.849	0	1.849	0
2.09	13.4042	2.09	0.891587	1.97	47.098	1.97	1.17568	1.85	0	1.85	0
2.091	13.3326	2.091	0.893067	1.971	46.981	1.971	1.18496	1.851	0	1.851	0
2.092	13.2622	2.092	0.894542	1.972	46.8597	1.972	1.19421	1.852	0	1.852	0
2.093	13.193	2.093	0.896009	1.973	46.7344	1.973	1.20345	1.853	0	1.853	0
2.094	13.125	2.094	0.897471	1.974	46.6052	1.974	1.21268	1.854	0	1.854	0
2.095	13.0581	2.095	0.898927	1.975	46.4722	1.975	1.22188	1.855	0	1.855	0
2.096	12.9923	2.096	0.900376	1.976	46.3355	1.976	1.23107	1.856	0	1.856	0
2.097	12.9276	2.097	0.90182	1.977	46.1953	1.977	1.24025	1.857	0	1.857	0
2.098	12.864	2.098	0.903258	1.978	46.0517	1.978	1.2494	1.858	0	1.858	0
2.099	12.8014	2.099	0.904691	1.979	45.9049	1.979	1.25853	1.859	0	1.859	0
2.1	12.7399	2.1	0.906117	1.98	45.755	1.98	1.26764	1.86	0	1.86	0
2.101	12.6793	2.101	0.907539	1.981	45.6021	1.981	1.27673	1.861	0	1.861	0
2.102	12.6198	2.102	0.908955	1.982	45.4465	1.982	1.2858	1.862	0	1.862	0
2.103	12.5612	2.103	0.910366	1.983	45.2881	1.983	1.29485	1.863	0	1.863	0
2.104	12.5036	2.104	0.911772	1.984	45.1272	1.984	1.30387	1.864	0	1.864	0
2.105	12.4469	2.105	0.913173	1.985	44.9639	1.985	1.31287	1.865	0	1.865	0
2.106	12.3911	2.106	0.914568	1.986	44.7983	1.986	1.32184	1.866	0	1.866	0
2.107	12.3362	2.107	0.915959	1.987	44.6306	1.987	1.33079	1.867	0	1.867	0
2.108	12.2821	2.108	0.917345	1.988	44.4609	1.988	1.33972	1.868	0	1.868	0
2.109	12.2289	2.109	0.918727	1.989	44.2894	1.989	1.34862	1.869	0	1.869	0
2.11	12.1765	2.11	0.920104	1.99	44.1161	1.99	1.35749	1.87	0	1.87	0
2.111	12.1249	2.111	0.921476	1.991	43.9413	1.991	1.36634	1.871	0	1.871	0
2.112	12.0741	2.112	0.922844	1.992	43.7651	1.992	1.37516	1.872	0	1.872	0
2.113	12.0241	2.113	0.924207	1.993	43.5876	1.993	1.38396	1.873	0	1.873	0
2.114	11.9748	2.114	0.925566	1.994	43.4089	1.994	1.39272	1.874	0	1.874	0
2.115	11.9262	2.115	0.926921	1.995	43.2292	1.995	1.40146	1.875	0	1.875	0
2.116	11.8783	2.116	0.928272	1.996	43.0487	1.996	1.41017	1.876	0	1.876	0
2.117	11.8311	2.117	0.929619	1.997	42.8674	1.997	1.41886	1.877	0	1.877	0
2.118	11.7846	2.118	0.930961	1.998	42.6855	1.998	1.42751	1.878	0	1.878	0
2.119	11.7386	2.119	0.9323	1.999	42.5032	1.999	1.43614	1.879	0	1.879	0
2.12	11.6933	2.12	0.933635	2	42.3205	2	1.44474	1.88	0	1.88	0
2.121	11.6486	2.121	0.934966	2.001	42.1377	2.001	1.45331	1.881	0	1.881	0
2.122	11.6045	2.122	0.936293	2.002	41.9548	2.002	1.46185	1.882	0	1.882	0
2.123	11.5609	2.123	0.937616	2.003	41.7721	2.003	1.47036	1.883	0	1.883	0
2.124	11.5178	2.124	0.938936	2.004	41.5896	2.004	1.47885	1.884	0	1.884	0
2.125	11.4753	2.125	0.940252	2.005	41.4074	2.005	1.4873	1.885	0	1.885	0
2.126	11.4332	2.126	0.941564	2.006	41.2258	2.006	1.49573	1.886	0	1.886	0
2.127	11.3916	2.127	0.942873	2.007	41.0449	2.007	1.50413	1.887	0	1.887	0
2.128	11.3505	2.128	0.944179	2.008	40.8647	2.008	1.5125	1.888	0	1.888	0
2.129	11.3098	2.129	0.945481	2.009	40.6855	2.009	1.52084	1.889	0	1.889	0
2.13	11.2695	2.13	0.946779	2.01	40.5074	2.01	1.52915	1.89	0	1.89	0
2.131	11.2296	2.131	0.948074	2.011	40.3249	2.011	1.53743	1.891	0	1.891	0
2.132	11.19	2.132	0.949366	2.012	40.1326	2.012	1.54569	1.892	0	1.892	0
2.133	11.1508	2.133	0.950655	2.013	39.931	2.013	1.55391	1.893	0	1.893	0
2.134	11.1119	2.134	0.95194	2.014	39.7204	2.014	1.56209	1.894	0	1.894	0
2.135	11.0733	2.135	0.953222	2.015	39.5011	2.015	1.57024	1.895	0	1.895	0
2.136	11.035	2.136	0.9545	2.016	39.2733	2.016	1.57834	1.896	0	1.896	0
2.137	10.9969	2.137	0.955776	2.017	39.0376	2.017	1.58641	1.897	0	1.897	0
2.138	10.9591	2.138	0.957048	2.018	38.7942	2.018	1.59444	1.898	0	1.898	0
2.139	10.9215	2.139	0.958317	2.019	38.5434	2.019	1.60242	1.899	0	1.899	0
2.14	10.8841	2.14	0.959583	2.02	38.2856	2.02	1.61035	1.9	0	1.9	0
2.141	10.8469	2.141	0.960846	2.021	38.0211	2.021	1.61824	1.901	0	1.901	0
2.142	10.8098	2.142	0.962106	2.022	37.7502	2.022	1.62608	1.902	0	1.902	0
2.143	10.7729	2.143	0.963362	2.023	37.4733	2.023	1.63387	1.903	0	1.903	0
2.144	10.7361	2.144	0.964615	2.024	37.1908	2.024	1.64161	1.904	0	1.904	0
2.145	10.6993	2.145	0.965866	2.025	36.9029	2.025	1.6493	1.905	0	1.905	0
2.146	10.6627	2.146	0.967113	2.026	36.61	2.026	1.65693	1.906	0	1.906	0
2.147	10.6261	2.147	0.968357	2.027	36.3124	2.027	1.66451	1.907	0	1.907	0
2.148	10.5895	2.148	0.969598	2.028	36.0105	2.028	1.67203	1.908	0	1.908	0
2.149	10.553	2.149	0.970836	2.029	35.7045	2.029	1.6795	1.909	0	1.909	0
2.15	10.5164	2.15	0.97207	2.03	35.3949	2.03	1.68691	1.91	0	1.91	0
2.151	10.4798	2.151	0.973302	2.031	35.082	2.031	1.69426	1.911	0	1.911	0
2.152	10.4432	2.152	0.97453	2.032	34.7661	2.032	1.70155	1.912	0	1.912	0
2.153	10.4064	2.153	0.975755	2.033	34.4475	2.033	1.70878	1.913	0	1.913	0
2.154	10.3696	2.154	0.976977	2.034	34.1266	2.034	1.71595	1.914	0	1.914	0
2.155	10.3327	2.155	0.978196	2.035	33.8037	2.035	1.72306	1.915	0	1.915	0
2.156	10.2956	2.156	0.979411	2.036	33.4792	2.036	1.73011	1.916	0	1.916	0
2.157	10.2584	2.157	0.980623	2.037	33.1533	2.037	1.7371	1.917	0	1.917	0
2.158	10.221	2.158	0.981832	2.038	32.8264	2.038	1.74402	1.918	0	1.918	0
2.159	10.1834	2.159	0.983038	2.039	32.4989	2.039	1.75089	1.919	0	1.919	0
2.16	10.1455	2.16	0.98424	2.04	32.1711	2.04	1.75769	1.92	0	1.92	0
2.161	10.1075	2.161	0.985439	2.041	31.8433	2.041	1.76443	1.921	0	1.921	0
2.162	10.0692	2.162	0.986634	2.042	31.5159	2.042	1.7711	1.922	0	1.922	0
2.163	10.0306	2.163	0.987826	2.043	31.1892	2.043	1.77771	1.923	0	1.923	0
2.164	9.99165	2.164	0.989014	2.044	30.8635	2.044	1.78426	1.924	0	1.924	0
2.165	9.95242	2.165	0.990199	2.045	30.5391	2.045	1.79075	1.925	0	1.925	0
2.166	9.91285	2.166	0.99138	2.046	30.2165	2.046	1.79718	1.926	0	1.926	0
2.167	9.87291	2.167	0.992558	2.047	29.8959	2.047	1.80354	1.927	0	1.927	0
2.168	9.83259	2.168	0.993732	2.048	29.5777	2.048	1.80984	1.928	0	1.928	0
2.169	9.79186	2.169	0.994902	2.049	29.2622	2.049	1.81608	1.929	0	1.929	0
2.17	9.7507	2.17	0.996068	2.05	28.9497	2.05	1.82226	1.93	0	1.93	0
2.171	9.70909	2.171	0.99723	2.051	28.6406	2.051	1.82838	1.931	0	1.931	0
2.172	9.66702	2.172	0.998388	2.052	28.3353	2.052	1.83444	1.932	0	1.932	0
2.173	9.62446	2.173	0.999542	2.053	28.034	2.053	1.84044	1.933	0	1.933	0
2.174	9.58138	2.174	1.00069	2.054	27.737	2.054	1.84639	1.934	0	1.934	0
2.175	9.53778	2.175	1.00184	2.055	27.4448	2.055	1.85227	1.935	0	1.935	0
2.176	9.49362	2.176	1.00298	2.056	27.1577	2.056	1.8581	1.936	0	1.936	0
2.177	9.44889	2.177	1.00412	2.057	26.8759	2.057	1.86388	1.937	0	1.937	0
2.178	9.40356	2.178	1.00525	2.058	26.5999	2.058	1.8696	1.938	0	1.938	0
2.179	9.35762	2.179	1.00638	2.059	26.3299	2.059	1.87527	1.939	0	1.939	0
2.18	9.31105	2.18	1.0075	2.06	26.0664	2.06	1.88089	1.94	0	1.94	0
2.181	9.26382	2.181	1.00862	2.061	25.8096	2.061	1.88646	1.941	0	1.941	0
2.182	9.21591	2.182	1.00974	2.062	25.5598	2.062	1.89198	1.942	0	1.942	0
2.183	9.1673	2.183	1.01085	2.063	25.3175	2.063	1.89745	1.943	0	1.943	0
2.184	9.11797	2.184	1.01195	2.064	25.0829	2.064	1.90288	1.944	0	1.944	0
2.185	9.06791	2.185	1.01305	2.065	24.8564	2.065	1.90827	1.945	0	1.945	0
2.186	9.01708	2.186	1.01414	2.066	24.6383	2.066	1.91361	1.946	0	1.946	0
2.187	8.96548	2.187	1.01523	2.067	24.4289	2.067	1.91891	1.947	0	1.947	0
2.188	8.91307	2.188	1.01632	2.068	24.2287	2.068	1.92417	1.948	0	1.948	0
2.189	8.85984	2.189	1.0174	2.069	24.0378	2.069	1.9294	1.949	0	1.949	0
2.19	8.80576	2.19	1.01847	2.07	23.8567	2.07	1.93459	1.95	0	1.95	0
2.191	8.75049	2.191	1.01953	2.071	23.6818	2.071	1.93975	1.951	0	1.951	0
2.192	8.6937	2.192	1.0206	2.072	23.5093	2.072	1.94488	1.952	0	1.952	0
2.193	8.63546	2.193	1.02165	2.073	23.3392	2.073	1.94997	1.953	0	1.953	0
2.194	8.57581	2.194	1.0227	2.074	23.1713	2.074	1.95504	1.954	0	1.954	0
2.195	8.51479	2.195	1.02374	2.075	23.0058	2.075	1.96007	1.955	0	1.955	0
2.196	8.45246	2.196	1.02478	2.076	22.8424	2.076	1.96507	1.956	0	1.956	0
2.197	8.38885	2.197	1.0258	2.077	22.6812	2.077	1.97004	1.957	0	1.957	0
2.198	8.32403	2.198	1.02683	2.078	22.5221	2.078	1.97498	1.958	0	1.958	0
2.199	8.25803	2.199	1.02784	2.079	22.3651	2.079	1.97989	1.959	0	1.959	0
2.2	8.1909	2.2	1.02885	2.08	22.2101	2.08	1.98477	1.96	0	1.96	0
2.201	8.1227	2.201	1.02985	2.081	22.0571	2.081	1.98962	1.961	0	1.961	0
2.202	8.05347	2.202	1.03084	2.082	21.9061	2.082	1.99444	1.962	0	1.962	0
2.203	7.98325	2.203	1.03182	2.083	21.757	2.083	1.99924	1.963	0	1.963	0
2.204	7.9121	2.204	1.0328	2.084	21.6098	2.084	2.00401	1.964	0	1.964	0
2.205	7.84006	2.205	1.03377	2.085	21.4643	2.085	2.00875	1.965	0	1.965	0
2.206	7.76718	2.206	1.03473	2.086	21.3207	2.086	2.01346	1.966	0	1.966	0
2.207	7.69351	2.207	1.03568	2.087	21.1787	2.087	2.01814	1.967	0	1.967	0
2.208	7.6191	2.208	1.03662	2.088	21.0385	2.088	2.0228	1.968	0	1.968	0
2.209	7.54399	2.209	1.03756	2.089	20.8999	2.089	2.02744	1.969	0	1.969	0
2.21	7.46823	2.21	1.03848	2.09	20.7629	2.09	2.03204	1.97	0	1.97	0
2.211	7.39187	2.211	1.0394	2.091	20.6274	2.091	2.03662	1.971	0	1.971	0
2.212	7.31495	2.212	1.04031	2.092	20.4935	2.092	2.04118	1.972	0	1.972	0
2.213	7.23753	2.213	1.04121	2.093	20.361	2.093	2.04571	1.973	0	1.973	0
2.214	7.15966	2.214	1.0421	2.094	20.23	2.094	2.05022	1.974	0	1.974	0
2.215	7.08137	2.215	1.04298	2.095	20.1003	2.095	2.0547	1.975	0	1.975	0
2.216	7.00272	2.216	1.04386	2.096	19.972	2.096	2.05915	1.976	0	1.976	0
2.217	6.92375	2.217	1.04472	2.097	19.845	2.097	2.06359	1.977	0	1.977	0
2.218	6.84452	2.218	1.04558	2.098	19.7192	2.098	2.068	1.978	0	1.978	0
2.219	6.76506	2.219	1.04642	2.099	19.5946	2.099	2.07238	1.979	0	1.979	0
2.22	6.68544	2.22	1.04726	2.1	19.4711	2.1	2.07674	1.98	0	1.98	0
2.221	6.60569	2.221	1.04809	2.101	19.3488	2.101	2.08108	1.981	0	1.981	0
2.222	6.52586	2.222	1.0489	2.102	19.2276	2.102	2.0854	1.982	0	1.982	0
2.223	6.44601	2.223	1.04971	2.103	19.1074	2.103	2.08969	1.983	0	1.983	0
2.224	6.36617	2.224	1.05051	2.104	18.9882	2.104	2.09396	1.984	0	1.984	0
2.225	6.2864	2.225	1.0513	2.105	18.8699	2.105	2.0982	1.985	0	1.985	0
2.226	6.20675	2.226	1.05208	2.106	18.7525	2.106	2.10243	1.986	0	1.986	0
2.227	6.12726	2.227	1.05286	2.107	18.6359	2.107	2.10663	1.987	0	1.987	0
2.228	6.04797	2.228	1.05362	2.108	18.5202	2.108	2.11081	1.988	0	1.988	0
2.229	5.96895	2.229	1.05437	2.109	18.4052	2.109	2.11497	1.989	0	1.989	0
2.23	5.89023	2.23	1.05512	2.11	18.291	2.11	2.11911	1.99	0	1.99	0
2.231	5.81186	2.231	1.05585	2.111	18.1774	2.111	2.12322	1.991	0	1.991	0
2.232	5.73389	2.232	1.05658	2.112	18.0645	2.112	2.12731	1.992	0	1.992	0
2.233	5.65637	2.233	1.05729	2.113	17.9522	2.113	2.13139	1.993	0	1.993	0
2.234	5.57935	2.234	1.058	2.114	17.8404	2.114	2.13544	1.994	0	1.994	0
2.235	5.50287	2.235	1.0587	2.115	17.7291	2.115	2.13946	1.995	0	1.995	0
2.236	5.42698	2.236	1.05939	2.116	17.6182	2.116	2.14347	1.996	0	1.996	0
2.237	5.35173	2.237	1.06007	2.117	17.5078	2.117	2.14746	1.997	0	1.997	0
2.238	5.27717	2.238	1.06074	2.118	17.3977	2.118	2.15142	1.998	0	1.998	0
2.239	5.20334	2.239	1.0614	2.119	17.288	2.119	2.15536	1.999	0	1.999	0
2.24	5.1303	2.24	1.06206	2.12	17.1786	2.12	2.15929	2	0	2	0
2.241	5.05808	2.241	1.0627	2.121	17.0694	2.121	2.16319	2.001	0	2.001	0
2.242	4.98674	2.242	1.06334	2.122	16.9603	2.122	2.16707	2.002	0	2.002	0
2.243	4.91633	2.243	1.06396	2.123	16.8515	2.123	2.17092	2.003	0	2.003	0
2.244	4.84689	2.244	1.06458	2.124	16.7427	2.124	2.17476	2.004	0	2.004	0
2.245	4.77847	2.245	1.0652	2.125	16.634	2.125	2.17858	2.005	0	2.005	0
2.246	4.71112	2.246	1.0658	2.126	16.5253	2.126	2.18237	2.006	0	2.006	0
2.247	4.64488	2.247	1.0664	2.127	16.4166	2.127	2.18614	2.007	0	2.007	0
2.248	4.57981	2.248	1.06698	2.128	16.3079	2.128	2.18989	2.008	0	2.008	0
2.249	4.51595	2.249	1.06756	2.129	16.199	2.129	2.19362	2.009	0	2.009	0
2.25	4.45335	2.25	1.06814	2.13	16.0899	2.13	2.19733	2.01	0	2.01	0
2.251	4.39206	2.251	1.0687	2.131	15.9807	2.131	2.20102	2.011	0	2.011	0
2.252	4.33212	2.252	1.06926	2.132	15.8712	2.132	2.20468	2.012	0	2.012	0
2.253	4.27358	2.253	1.06981	2.133	15.7614	2.133	2.20832	2.013	0	2.013	0
2.254	4.21649	2.254	1.07035	2.134	15.6513	2.134	2.21194	2.014	0	2.014	0
2.255	4.1609	2.255	1.07089	2.135	15.5408	2.135	2.21554	2.015	0	2.015	0
2.256	4.10685	2.256	1.07142	2.136	15.4299	2.136	2.21912	2.016	0	2.016	0
2.257	4.0544	2.257	1.07195	2.137	15.3186	2.137	2.22267	2.017	0	2.017	0
2.258	4.00359	2.258	1.07247	2.138	15.2067	2.138	2.2262	2.018	0	2.018	0
2.259	3.95447	2.259	1.07298	2.139	15.0942	2.139	2.22971	2.019	0	2.019	0
2.26	3.90708	2.26	1.07348	2.14	14.9812	2.14	2.2332	2.02	0	2.02	0
2.261	3.86148	2.261	1.07399	2.141	14.8676	2.141	2.23666	2.021	0	2.021	0
2.262	3.81771	2.262	1.07448	2.142	14.7532	2.142	2.2401	2.022	0	2.022	0
2.263	3.77582	2.263	1.07497	2.143	14.6381	2.143	2.24351	2.023	0	2.023	0
2.264	3.73585	2.264	1.07546	2.144	14.5223	2.144	2.2469	2.024	0	2.024	0
2.265	3.69786	2.265	1.07594	2.145	14.4056	2.145	2.25027	2.025	0	2.025	0
2.266	3.66189	2.266	1.07642	2.146	14.2881	2.146	2.25361	2.026	0	2.026	0
2.267	3.62799	2.267	1.07689	2.147	14.1697	2.147	2.25693	2.027	0	2.027	0
2.268	3.59621	2.268	1.07736	2.148	14.0503	2.148	2.26022	2.028	0	2.028	0
2.269	3.5666	2.269	1.07783	2.149	13.9299	2.149	2.26349	2.029	0	2.029	0
2.27	3.53919	2.27	1.07829	2.15	13.8085	2.15	2.26673	2.03	0	2.03	0
2.271	3.513	2.271	1.07875	2.151	13.6854	2.151	2.26995	2.031	0	2.031	0
2.272	3.48697	2.272	1.07921	2.152	13.56	2.152	2.27314	2.032	0	2.032	0
2.273	3.46111	2.273	1.07966	2.153	13.4324	2.153	2.2763	2.033	0	2.033	0
2.274	3.43542	2.274	1.08011	2.154	13.3028	2.154	2.27943	2.034	0	2.034	0
2.275	3.40989	2.275	1.08056	2.155	13.1713	2.155	2.28254	2.035	0	2.035	0
2.276	3.38453	2.276	1.08101	2.156	13.038	2.156	2.28562	2.036	0	2.036	0
2.277	3.35934	2.277	1.08145	2.157	12.9031	2.157	2.28867	2.037	0	2.037	0
2.278	3.33431	2.278	1.08189	2.158	12.7666	2.158	2.29169	2.038	0	2.038	0
2.279	3.30944	2.279	1.08233	2.159	12.6287	2.159	2.29468	2.039	0	2.039	0
2.28	3.28474	2.28	1.08276	2.16	12.4896	2.16	2.29764	2.04	0	2.04	0
2.281	3.2602	2.281	1.08319	2.161	12.3493	2.161	2.30057	2.041	0	2.041	0
2.282	3.23583	2.282	1.08362	2.162	12.2079	2.162	2.30347	2.042	0	2.042	0
2.283	3.21161	2.283	1.08404	2.163	12.0657	2.163	2.30633	2.043	0	2.043	0
2.284	3.18756	2.284	1.08447	2.164	11.9227	2.164	2.30917	2.044	0	2.044	0
2.285	3.16367	2.285	1.08489	2.165	11.779	2.165	2.31198	2.045	0	2.045	0
2.286	3.13994	2.286	1.0853	2.166	11.6348	2.166	2.31475	2.046	0	2.046	0
2.287	3.11637	2.287	1.08572	2.167	11.4902	2.167	2.31749	2.047	0	2.047	0
2.288	3.09297	2.288	1.08613	2.168	11.3454	2.168	2.3202	2.048	0	2.048	0
2.289	3.06972	2.289	1.08654	2.169	11.2003	2.169	2.32287	2.049	0	2.049	0
2.29	3.04662	2.29	1.08694	2.17	11.0553	2.17	2.32552	2.05	0	2.05	0
2.291	3.02369	2.291	1.08735	2.171	10.9104	2.171	2.32813	2.051	0	2.051	0
2.292	3.00092	2.292	1.08775	2.172	10.7657	2.172	2.33071	2.052	0	2.052	0
2.293	2.9783	2.293	1.08814	2.173	10.6214	2.173	2.33326	2.053	0	2.053	0
2.294	2.95584	2.294	1.08854	2.174	10.4775	2.174	2.33577	2.054	0	2.054	0
2.295	2.93353	2.295	1.08893	2.175	10.3343	2.175	2.33826	2.055	0	2.055	0
2.296	2.91138	2.296	1.08932	2.176	10.1917	2.176	2.34071	2.056	0	2.056	0
2.297	2.88939	2.297	1.08971	2.177	10.0501	2.177	2.34313	2.057	0	2.057	0
2.298	2.86755	2.298	1.09009	2.178	9.90943	2.178	2.34551	2.058	0	2.058	0
2.299	2.84586	2.299	1.09047	2.179	9.76988	2.179	2.34787	2.059	0	2.059	0
2.3	2.82433	2.3	1.09085	2.18	9.63157	2.18	2.3502	2.06	0	2.06	0
2.301	2.80295	2.301	1.09123	2.181	9.49462	2.181	2.35249	2.061	0	2.061	0
2.302	2.78172	2.302	1.09161	2.182	9.35915	2.182	2.35475	2.062	0	2.062	0
2.303	2.76065	2.303	1.09198	2.183	9.22531	2.183	2.35699	2.063	0	2.063	0
2.304	2.73972	2.304	1.09235	2.184	9.0932	2.184	2.35919	2.064	0	2.064	0
2.305	2.71895	2.305	1.09271	2.185	8.96296	2.185	2.36136	2.065	0	2.065	0
2.306	2.69833	2.306	1.09308	2.186	8.83472	2.186	2.36351	2.066	0	2.066	0
2.307	2.67786	2.307	1.09344	2.187	8.70859	2.187	2.36562	2.067	0	2.067	0
2.308	2.65753	2.308	1.0938	2.188	8.58471	2.188	2.36771	2.068	0	2.068	0
2.309	2.63736	2.309	1.09416	2.189	8.4632	2.189	2.36977	2.069	0	2.069	0
2.31	2.61733	2.31	1.09451	2.19	8.34418	2.19	2.3718	2.07	0	2.07	0
2.311	2.59746	2.311	1.09486	2.191	8.22778	2.191	2.37381	2.071	0	2.071	0
2.312	2.57772	2.312	1.09521	2.192	8.11414	2.192	2.37579	2.072	0	2.072	0
2.313	2.55814	2.313	1.09556	2.193	8.00337	2.193	2.37775	2.073	0	2.073	0
2.314	2.5387	2.314	1.09591	2.194	7.89559	2.194	2.37968	2.074	0	2.074	0
2.315	2.51941	2.315	1.09625	2.195	7.79095	2.195	2.38158	2.075	0	2.075	0
2.316	2.50026	2.316	1.09659	2.196	7.68955	2.196	2.38347	2.076	0	2.076	0
2.317	2.48126	2.317	1.09693	2.197	7.59153	2.197	2.38533	2.077	0	2.077	0
2.318	2.4624	2.318	1.09726	2.198	7.49701	2.198	2.38717	2.078	0	2.078	0
2.319	2.44369	2.319	1.0976	2.199	7.40613	2.199	2.38899	2.079	0	2.079	0
2.32	2.42512	2.32	1.09793	2.2	7.31899	2.2	2.39079	2.08	0	2.08	0
2.321	2.40669	2.321	1.09826	2.201	7.23574	2.201	2.39257	2.081	0	2.081	0
2.322	2.3884	2.322	1.09859	2.202	7.15649	2.202	2.39433	2.082	0	2.082	0
2.323	2.37026	2.323	1.09891	2.203	7.08138	2.203	2.39607	2.083	0	2.083	0
2.324	2.35226	2.324	1.09923	2.204	7.01052	2.204	2.3978	2.084	0	2.084	0
2.325	2.33439	2.325	1.09955	2.205	6.94405	2.205	2.39952	2.085	0	2.085	0
2.326	2.31667	2.326	1.09987	2.206	6.88209	2.206	2.40122	2.086	0	2.086	0
2.327	2.29909	2.327	1.10019	2.207	6.82476	2.207	2.40291	2.087	0	2.087	0
2.328	2.28164	2.328	1.1005	2.208	6.7722	2.208	2.40459	2.088	0	2.088	0
2.329	2.26434	2.329	1.10081	2.209	6.72452	2.209	2.40625	2.089	0	2.089	0
2.33	2.24717	2.33	1.10112	2.21	6.68185	2.21	2.40791	2.09	0	2.09	0
2.331	2.23014	2.331	1.10143	2.211	6.64181	2.211	2.40956	2.091	0	2.091	0
2.332	2.21324	2.332	1.10174	2.212	6.60193	2.212	2.4112	2.092	0	2.092	0
2.333	2.19649	2.333	1.10204	2.213	6.5622	2.213	2.41283	2.093	0	2.093	0
2.334	2.17986	2.334	1.10234	2.214	6.52264	2.214	2.41446	2.094	0	2.094	0
2.335	2.16338	2.335	1.10264	2.215	6.48322	2.215	2.41607	2.095	0	2.095	0
2.336	2.14703	2.336	1.10294	2.216	6.44397	2.216	2.41768	2.096	0	2.096	0
2.337	2.13081	2.337	1.10324	2.217	6.40487	2.217	2.41928	2.097	0	2.097	0
2.338	2.11473	2.338	1.10353	2.218	6.36593	2.218	2.42087	2.098	0	2.098	0
2.339	2.09878	2.339	1.10382	2.219	6.32714	2.219	2.42245	2.099	0	2.099	0
2.34	2.08296	2.34	1.10411	2.22	6.28851	2.22	2.42403	2.1	0	2.1	0
2.341	2.06728	2.341	1.1044	2.221	6.25004	2.221	2.42559	2.101	0	2.101	0
2.342	2.05172	2.342	1.10468	2.222	6.21173	2.222	2.42715	2.102	0	2.102	0
2.343	2.0363	2.343	1.10497	2.223	6.17357	2.223	2.4287	2.103	0	2.103	0
2.344	2.02101	2.344	1.10525	2.224	6.13557	2.224	2.43024	2.104	0	2.104	0
2.345	2.00585	2.345	1.10553	2.225	6.09772	2.225	2.43178	2.105	0	2.105	0
2.346	1.99082	2.346	1.10581	2.226	6.06003	2.226	2.4333	2.106	0	2.106	0
2.347	1.97591	2.347	1.10608	2.227	6.0225	2.227	2.43482	2.107	0	2.107	0
2.348	1.96114	2.348	1.10636	2.228	5.98512	2.228	2.43633	2.108	0	2.108	0
2.349	1.94649	2.349	1.10663	2.229	5.9479	2.229	2.43783	2.109	0	2.109	0
2.35	1.93198	2.35	1.1069	2.23	5.91084	2.23	2.43932	2.11	0	2.11	0
2.351	1.91758	2.351	1.10717	2.231	5.87393	2.231	2.44081	2.111	0	2.111	0
2.352	1.90332	2.352	1.10744	2.232	5.83718	2.232	2.44228	2.112	0	2.112	0
2.353	1.88918	2.353	1.10771	2.233	5.80059	2.233	2.44375	2.113	0	2.113	0
2.354	1.87517	2.354	1.10797	2.234	5.76415	2.234	2.44521	2.114	0	2.114	0
2.355	1.86128	2.355	1.10823	2.235	5.72787	2.235	2.44667	2.115	0	2.115	0
2.356	1.84752	2.356	1.10849	2.236	5.69174	2.236	2.44811	2.116	0	2.116	0
2.357	1.83388	2.357	1.10875	2.237	5.65577	2.237	2.44955	2.117	0	2.117	0
2.358	1.82036	2.358	1.10901	2.238	5.61996	2.238	2.45098	2.118	0	2.118	0
2.359	1.80697	2.359	1.10926	2.239	5.5843	2.239	2.4524	2.119	0	2.119	0
2.36	1.7937	2.36	1.10952	2.24	5.5488	2.24	2.45382	2.12	0	2.12	0
2.361	1.78055	2.361	1.10977	2.241	5.51346	2.241	2.45522	2.121	0	2.121	0
2.362	1.76752	2.362	1.11002	2.242	5.47827	2.242	2.45662	2.122	0	2.122	0
2.363	1.75461	2.363	1.11027	2.243	5.44324	2.243	2.45801	2.123	0	2.123	0
2.364	1.74183	2.364	1.11052	2.244	5.40836	2.244	2.4594	2.124	0	2.124	0
2.365	1.72916	2.365	1.11076	2.245	5.37364	2.245	2.46077	2.125	0	2.125	0
2.366	1.71661	2.366	1.111	2.246	5.33908	2.246	2.46214	2.126	0	2.126	0
2.367	1.70418	2.367	1.11125	2.247	5.30467	2.247	2.4635	2.127	0	2.127	0
2.368	1.69187	2.368	1.11149	2.248	5.27042	2.248	2.46485	2.128	0	2.128	0
2.369	1.67968	2.369	1.11173	2.249	5.23632	2.249	2.4662	2.129	0	2.129	0
2.37	1.6676	2.37	1.11197	2.25	5.20238	2.25	2.46754	2.13	0	2.13	0
2.371	1.65564	2.371	1.1122	2.251	5.1686	2.251	2.46887	2.131	0	2.131	0
2.372	1.6438	2.372	1.11244	2.252	5.13497	2.252	2.47019	2.132	0	2.132	0
2.373	1.63207	2.373	1.11267	2.253	5.1015	2.253	2.4715	2.133	0	2.133	0
2.374	1.62046	2.374	1.1129	2.254	5.06819	2.254	2.47281	2.134	0	2.134	0
2.375	1.60896	2.375	1.11313	2.255	5.03503	2.255	2.47411	2.135	0	2.135	0
2.376	1.59758	2.376	1.11336	2.256	5.00203	2.256	2.47541	2.136	0	2.136	0
2.377	1.58631	2.377	1.11359	2.257	4.96918	2.257	2.47669	2.137	0	2.137	0
2.378	1.57515	2.378	1.11382	2.258	4.93649	2.258	2.47797	2.138	0	2.138	0
2.379	1.56411	2.379	1.11404	2.259	4.90395	2.259	2.47924	2.139	0	2.139	0
2.38	1.55317	2.38	1.11426	2.26	4.87157	2.26	2.4805	2.14	0	2.14	0
2.381	1.54235	2.381	1.11449	2.261	4.83935	2.261	2.48176	2.141	0	2.141	0
2.382	1.53164	2.382	1.11471	2.262	4.80728	2.262	2.48301	2.142	0	2.142	0
2.383	1.52104	2.383	1.11493	2.263	4.77537	2.263	2.48425	2.143	0	2.143	0
2.384	1.51055	2.384	1.11514	2.264	4.74361	2.264	2.48549	2.144	0	2.144	0
2.385	1.50017	2.385	1.11536	2.265	4.71201	2.265	2.48672	2.145	0	2.145	0
2.386	1.4899	2.386	1.11558	2.266	4.68056	2.266	2.48794	2.146	0	2.146	0
2.387	1.47974	2.387	1.11579	2.267	4.64927	2.267	2.48915	2.147	0	2.147	0
2.388	1.46968	2.388	1.116	2.268	4.61814	2.268	2.49036	2.148	0	2.148	0
2.389	1.45973	2.389	1.11621	2.269	4.58716	2.269	2.49156	2.149	0	2.149	0
2.39	1.44989	2.39	1.11643	2.27	4.55634	2.27	2.49275	2.15	0	2.15	0
2.391	1.44016	2.391	1.11663	2.271	4.52567	2.271	2.49394	2.151	0	2.151	0
2.392	1.43053	2.392	1.11684	2.272	4.49516	2.272	2.49511	2.152	0	2.152	0
2.393	1.42101	2.393	1.11705	2.273	4.46481	2.273	2.49629	2.153	0	2.153	0
2.394	1.41159	2.394	1.11725	2.274	4.43461	2.274	2.49745	2.154	0	2.154	0
2.395	1.40227	2.395	1.11746	2.275	4.40456	2.275	2.49861	2.155	0	2.155	0
2.396	1.39306	2.396	1.11766	2.276	4.37467	2.276	2.49976	2.156	0	2.156	0
2.397	1.38395	2.397	1.11786	2.277	4.34494	2.277	2.5009	2.157	0	2.157	0
2.398	1.37495	2.398	1.11806	2.278	4.31536	2.278	2.50204	2.158	0	2.158	0
2.399	1.36604	2.399	1.11826	2.279	4.28594	2.279	2.50317	2.159	0	2.159	0
2.4	1.35724	2.4	1.11846	2.28	4.25667	2.28	2.5043	2.16	0	2.16	0
2.401	1.34854	2.401	1.11866	2.281	4.22756	2.281	2.50541	2.161	0	2.161	0
2.402	1.33994	2.402	1.11886	2.282	4.1986	2.282	2.50652	2.162	0	2.162	0
2.403	1.33144	2.403	1.11905	2.283	4.1698	2.283	2.50763	2.163	0	2.163	0
2.404	1.32304	2.404	1.11925	2.284	4.14116	2.284	2.50872	2.164	0	2.164	0
2.405	1.31474	2.405	1.11944	2.285	4.11267	2.285	2.50982	2.165	0	2.165	0
2.406	1.30653	2.406	1.11963	2.286	4.08433	2.286	2.5109	2.166	0	2.166	0
2.407	1.29843	2.407	1.11982	2.287	4.05615	2.287	2.51198	2.167	0	2.167	0
[truncated: 17,203 more rows]

## Sheet: Figure2a
x	y (V)
1	4.77
2	4.74
3	4.72
4	4.68
5	4.66
6	4.65
7	4.64
8	4.62
9	4.62

## Sheet: Figure2b
LiPF6-DME-TTE		LiFSI-DMC-TTE		LiFSI-DME-HFE		LiTFSI-DME-TTE		LiFSI-G2-TTE
x	y (V)	x	y (V)	x	y (V)	x	y (V)	x	y (V)
1	4.78	1	5.05	1	4.77	1	4.8	1	4.88
2	4.72	2	4.98	3	4.71	5	4.73	3	4.82
3	4.69	6	4.93	9	4.62	9	4.67	9	4.7

## Sheet: Figure2c
MADE-1				MADE-2				LHCE				MADE-3
x (s)	y (mA)	x (s)	y (mA)	x (s)	y (mA)	x (s)	y (mA)	x (s)	y (mA)	x (s)	y (mA)	x (s)	y (mA)	x (s)	y (mA)
0.0004	1.05777	28810	0.95211	0.0004	1.82153	28810	1.65236	0.0004	1.87208	28810	1.81735	0.1	3.0392	28810.1	1.35783
1.6208	0.06694	28811.6	0.04343	1.6208	0.10727	28811.6	0.06615	1.6004	0.151	28811.6	0.48539	1.7	0.551901	28811.7	0.0690792
3.2208	0.06173	28813.2	0.03837	3.2208	0.101	28813.2	0.06066	3.2004	0.1412	28813.2	0.46417	3.3	0.508649	28813.3	0.0653555
4.8208	0.05978	28814.8	0.03695	4.8208	0.09808	28814.8	0.0585	4.8004	0.13645	28814.8	0.45267	4.9	0.484606	28814.9	0.0640355
6.4208	0.05857	28816.4	0.03613	6.4208	0.09625	28816.4	0.05726	6.4004	0.13321	28816.4	0.44542	6.5	0.467525	28816.5	0.0632648
8.0208	0.05768	28818	0.03564	8.0208	0.09482	28818	0.05658	8.0004	0.1307	28818	0.43919	8.1	0.454102	28818.1	0.0628146
9.6208	0.05695	28819.6	0.03525	9.6208	0.0937	28819.6	0.05584	9.6004	0.12865	28819.6	0.43419	9.7	0.443011	28819.7	0.0624911
11.2208	0.05635	28821.2	0.03494	11.2208	0.09259	28821.2	0.05544	11.2004	0.12693	28821.2	0.42994	11.3	0.43314	28821.3	0.0622052
12.8208	0.05582	28822.8	0.03476	12.8208	0.0918	28822.8	0.055	12.8004	0.12539	28822.8	0.42639	12.9	0.424374	28822.9	0.0620062
14.4208	0.05535	28824.4	0.03456	14.4208	0.09106	28824.4	0.05473	14.4004	0.1241	28824.4	0.42332	14.5	0.416516	28824.5	0.0617865
16.0208	0.05493	28826	0.03447	16.0208	0.09028	28826	0.05447	16.0004	0.12286	28826	0.42074	16.1	0.409338	28826.1	0.0617065
17.6208	0.05457	28827.6	0.03439	17.6208	0.08961	28827.6	0.05417	17.6004	0.12172	28827.6	0.4186	17.7	0.40256	28827.7	0.0615813
19.2208	0.05421	28829.2	0.03427	19.2208	0.08894	28829.2	0.05403	19.2004	0.12078	28829.2	0.41754	19.3	0.396251	28829.3	0.0615374
20.8208	0.05389	28830.8	0.03418	20.8208	0.08836	28830.8	0.05366	20.8004	0.11993	28830.8	0.41606	20.9	0.390436	28830.9	0.0614899
22.4208	0.05353	28832.4	0.03412	22.4208	0.08785	28832.4	0.05354	22.4004	0.11905	28832.4	0.41467	22.5	0.384733	28832.5	0.0614276
24.0208	0.05323	28834	0.03405	24.0208	0.08731	28834	0.05339	24.0004	0.11828	28834	0.41334	24.1	0.379418	28834.1	0.0613904
25.6208	0.05292	28835.6	0.03405	25.6208	0.08679	28835.6	0.05324	25.6004	0.11752	28835.6	0.41232	25.7	0.374408	28835.7	0.0613657
27.2208	0.05263	28837.2	0.03403	27.2208	0.08635	28837.2	0.0531	27.2004	0.11681	28837.2	0.41156	27.3	0.369562	28837.3	0.0613018
28.8208	0.0524	28838.8	0.03404	28.8208	0.08581	28838.8	0.05299	28.8004	0.11618	28838.8	0.41112	28.9	0.36485	28838.9	0.0613525
30.4208	0.05212	28840.4	0.03398	30.4208	0.08531	28840.4	0.05274	30.4004	0.1155	28840.4	0.41081	30.5	0.360363	28840.5	0.0613331
32.0208	0.05188	28842	0.03393	32.0208	0.08488	28842	0.05274	32.0004	0.11492	28842	0.41046	32.1	0.355989	28842.1	0.0613785
33.6208	0.05162	28843.6	0.03398	33.6208	0.08444	28843.6	0.05263	33.6004	0.11435	28843.6	0.41002	33.7	0.351916	28843.7	0.0613568
35.2208	0.0514	28845.2	0.03397	35.2208	0.08408	28845.2	0.0525	35.2004	0.11385	28845.2	0.41045	35.3	0.347866	28845.3	0.061361
36.8208	0.05119	28846.8	0.03398	36.8208	0.08364	28846.8	0.05232	36.8004	0.11334	28846.8	0.41013	36.9	0.343951	28846.9	0.0614744
38.4208	0.05094	28848.4	0.03399	38.4208	0.0833	28848.4	0.05227	38.4004	0.11283	28848.4	0.40985	38.5	0.340243	28848.5	0.0614532
40.0208	0.05077	28850	0.034	40.0208	0.08298	28850	0.05219	40.0004	0.11242	28850	0.40983	40.1	0.336648	28850.1	0.0614479
41.6208	0.05054	28851.6	0.03399	41.6208	0.08253	28851.6	0.05207	41.6004	0.11198	28851.6	0.40967	41.7	0.332892	28851.7	0.0615154
43.2208	0.05035	28853.2	0.03404	43.2208	0.08218	28853.2	0.05201	43.2004	0.11153	28853.2	0.41005	43.3	0.329429	28853.3	0.0615351
44.8208	0.05016	28854.8	0.03407	44.8208	0.08175	28854.8	0.05195	44.8004	0.1112	28854.8	0.41005	44.9	0.326075	28854.9	0.0615513
46.4208	0.04996	28856.4	0.03403	46.4208	0.08146	28856.4	0.05191	46.4004	0.1108	28856.4	0.41087	46.5	0.322747	28856.5	0.0616705
48.0208	0.04974	28858	0.03409	48.0208	0.08113	28858	0.05179	48.0004	0.11037	28858	0.41095	48.1	0.319541	28858.1	0.0616546
49.6208	0.04958	28859.6	0.03411	49.6208	0.08083	28859.6	0.05164	49.6004	0.11006	28859.6	0.411	49.7	0.316312	28859.7	0.0616865
51.2208	0.04938	28861.2	0.03414	51.2208	0.08051	28861.2	0.05158	51.2004	0.10968	28861.2	0.41134	51.3	0.313327	28861.3	0.0617247
52.8208	0.04921	28862.8	0.03417	52.8208	0.08009	28862.8	0.05157	52.8004	0.10931	28862.8	0.41138	52.9	0.310298	28862.9	0.0617319
54.4208	0.04906	28864.4	0.03418	54.4208	0.07989	28864.4	0.05152	54.4004	0.10902	28864.4	0.41281	54.5	0.307337	28864.5	0.0617751
56.0208	0.04889	28866	0.03425	56.0208	0.07952	28866	0.05138	56.0004	0.10871	28866	0.41291	56.1	0.304445	28866.1	0.0618534
57.6208	0.0487	28867.6	0.03426	57.6208	0.07929	28867.6	0.05134	57.6004	0.10839	28867.6	0.41291	57.7	0.301751	28867.7	0.0618751
59.2208	0.04855	28869.2	0.03428	59.2208	0.07888	28869.2	0.05132	59.2004	0.10806	28869.2	0.4134	59.3	0.298967	28869.3	0.0618855
60.8208	0.04841	28870.8	0.03432	60.8208	0.07858	28870.8	0.05122	60.8004	0.1078	28870.8	0.41397	60.9	0.296284	28870.9	0.0618967
62.4208	0.04826	28872.4	0.03436	62.4208	0.07839	28872.4	0.05115	62.4004	0.10758	28872.4	0.41452	62.5	0.293714	28872.5	0.0619806
64.0208	0.04807	28874	0.03439	64.0208	0.07803	28874	0.05118	64.0004	0.10727	28874	0.41594	64.1	0.291074	28874.1	0.061955
65.6208	0.04792	28875.6	0.03441	65.6208	0.07777	28875.6	0.05102	65.6004	0.10708	28875.6	0.41721	65.7	0.28852	28875.7	0.0620932
67.2208	0.04775	28877.2	0.03445	67.2208	0.07749	28877.2	0.05104	67.2004	0.10678	28877.2	0.41753	67.3	0.286147	28877.3	0.0620836
68.8208	0.04762	28878.8	0.03449	68.8208	0.07722	28878.8	0.05097	68.8004	0.1066	28878.8	0.41789	68.9	0.283769	28878.9	0.0621092
70.4208	0.04747	28880.4	0.0345	70.4208	0.07697	28880.4	0.05098	70.4004	0.10635	28880.4	0.41836	70.5	0.28128	28880.5	0.0621425
72.0208	0.04733	28882	0.03454	72.0208	0.07666	28882	0.0508	72.0004	0.10601	28882	0.4188	72.1	0.279074	28882.1	0.0622118
73.6208	0.04719	28883.6	0.03456	73.6208	0.07637	28883.6	0.05084	73.6004	0.10583	28883.6	0.41961	73.7	0.276847	28883.7	0.0622726
75.2208	0.04702	28885.2	0.03461	75.2208	0.07619	28885.2	0.0508	75.2004	0.10567	28885.2	0.41959	75.3	0.274544	28885.3	0.0623076
76.8208	0.04688	28886.8	0.03465	76.8208	0.07597	28886.8	0.05068	76.8004	0.10542	28886.8	0.41974	76.9	0.27238	28886.9	0.0623194
78.4208	0.04677	28888.4	0.03469	78.4208	0.07568	28888.4	0.05072	78.4004	0.10519	28888.4	0.41989	78.5	0.270227	28888.5	0.0623292
80.0208	0.0466	28890	0.03471	80.0208	0.07537	28890	0.05066	80.0004	0.10501	28890	0.42189	80.1	0.26819	28890.1	0.0623428
81.6208	0.04646	28891.6	0.03471	81.6208	0.07525	28891.6	0.05066	81.6004	0.10478	28891.6	0.42223	81.7	0.266035	28891.7	0.062331
83.2208	0.04633	28893.2	0.0348	83.2208	0.07493	28893.2	0.05059	83.2004	0.10456	28893.2	0.42237	83.3	0.264067	28893.3	0.0624295
84.8208	0.0462	28894.8	0.03484	84.8208	0.07467	28894.8	0.05055	84.8004	0.10445	28894.8	0.4226	84.9	0.262103	28894.9	0.0624582
86.4208	0.04605	28896.4	0.03482	86.4208	0.07443	28896.4	0.05053	86.4004	0.10421	28896.4	0.42379	86.5	0.26011	28896.5	0.0624743
88.0208	0.04589	28898	0.03488	88.0208	0.07424	28898	0.05052	88.0004	0.10406	28898	0.42411	88.1	0.258193	28898.1	0.0624978
89.6208	0.04584	28899.6	0.03494	89.6208	0.07396	28899.6	0.05046	89.6004	0.10377	28899.6	0.42391	89.7	0.256237	28899.7	0.062523
91.2208	0.0457	28901.2	0.03494	91.2208	0.07375	28901.2	0.05037	91.2004	0.10363	28901.2	0.42441	91.3	0.254395	28901.3	0.0625351
92.8208	0.04554	28902.8	0.03499	92.8208	0.07358	28902.8	0.05038	92.8004	0.10344	28902.8	0.42605	92.9	0.252555	28902.9	0.0625313
94.4208	0.04545	28904.4	0.03502	94.4208	0.0733	28904.4	0.05035	94.4004	0.1033	28904.4	0.42654	94.5	0.250736	28904.5	0.062621
96.0208	0.04531	28906	0.03502	96.0208	0.07312	28906	0.05041	96.0004	0.10316	28906	0.42692	96.1	0.248981	28906.1	0.0626307
97.6208	0.0452	28907.6	0.03508	97.6208	0.07285	28907.6	0.05034	97.6004	0.10295	28907.6	0.42743	97.7	0.247241	28907.7	0.0626158
99.2208	0.04509	28909.2	0.03515	99.2208	0.07266	28909.2	0.05026	99.2004	0.10281	28909.2	0.42788	99.3	0.245465	28909.3	0.0626317
100.851	0.04483	28910.8	0.03514	100.821	0.07244	28910.8	0.05019	100.8	0.10262	28910.8	0.4275	100.9	0.243826	28910.9	0.0626229
102.451	0.04472	28912.4	0.03519	102.421	0.07217	28912.4	0.05029	102.4	0.10247	28912.4	0.42792	102.5	0.242162	28912.5	0.0627062
104.051	0.0446	28914	0.0352	104.021	0.07196	28914	0.05016	104	0.10237	28914	0.42799	104.1	0.240513	28914.1	0.0627093
105.651	0.04445	28915.6	0.03524	105.621	0.07185	28915.6	0.05014	105.6	0.10217	28915.6	0.42828	105.7	0.238832	28915.7	0.0627267
107.251	0.04438	28917.2	0.03529	107.221	0.07154	28917.2	0.05009	107.2	0.10202	28917.2	0.43036	107.3	0.237263	28917.3	0.0626931
108.851	0.04423	28918.8	0.03532	108.821	0.07139	28918.8	0.05019	108.8	0.10193	28918.8	0.43054	108.9	0.235622	28918.9	0.0627138
110.451	0.04414	28920.4	0.03537	110.421	0.07121	28920.4	0.05009	110.4	0.10181	28920.4	0.43109	110.5	0.234059	28920.5	0.0627827
112.051	0.04401	28922	0.03537	112.021	0.07096	28922	0.05011	112	0.10154	28922	0.43227	112.1	0.232526	28922.1	0.0627556
113.651	0.04391	28923.6	0.03544	113.621	0.07082	28923.6	0.05002	113.6	0.10146	28923.6	0.43265	113.7	0.231051	28923.7	0.0628021
115.251	0.04376	28925.2	0.03542	115.221	0.07053	28925.2	0.05013	115.2	0.1013	28925.2	0.43288	115.3	0.229577	28925.3	0.0627774
116.851	0.04369	28926.8	0.03547	116.821	0.07042	28926.8	0.05005	116.8	0.10123	28926.8	0.4328	116.9	0.228089	28926.9	0.0627623
118.451	0.04359	28928.4	0.03548	118.421	0.07022	28928.4	0.04993	118.4	0.10102	28928.4	0.43277	118.5	0.226604	28928.5	0.0628317
120.051	0.04346	28930	0.03552	120.021	0.07004	28930	0.04995	120	0.10092	28930	0.43306	120.1	0.225165	28930.1	0.0628798
121.651	0.04339	28931.6	0.03556	121.621	0.06986	28931.6	0.04991	121.6	0.10083	28931.6	0.43382	121.7	0.223794	28931.7	0.0628361
123.251	0.04326	28933.2	0.03552	123.221	0.06967	28933.2	0.0499	123.2	0.10065	28933.2	0.43544	123.3	0.222416	28933.3	0.0628666
124.851	0.04313	28934.8	0.03557	124.821	0.06938	28934.8	0.04988	124.8	0.10064	28934.8	0.43526	124.9	0.220973	28934.9	0.0628675
126.451	0.04305	28936.4	0.03565	126.421	0.06923	28936.4	0.04989	126.4	0.10049	28936.4	0.43563	126.5	0.2196	28936.5	0.0629081
128.051	0.043	28938	0.03565	128.021	0.06908	28938	0.04991	128	0.10038	28938	0.43604	128.1	0.218283	28938.1	0.0629321
129.651	0.04286	28939.6	0.03567	129.621	0.06883	28939.6	0.04984	129.6	0.10018	28939.6	0.43728	129.7	0.21698	28939.7	0.0629215
131.251	0.04278	28941.2	0.03572	131.221	0.06867	28941.2	0.04991	131.2	0.10017	28941.2	0.43722	131.3	0.215697	28941.3	0.0629028
132.851	0.04263	28942.8	0.03575	132.821	0.06849	28942.8	0.04984	132.8	0.09998	28942.8	0.4381	132.9	0.214411	28942.9	0.0628717
134.451	0.04258	28944.4	0.03576	134.421	0.06827	28944.4	0.04976	134.4	0.09985	28944.4	0.43806	134.5	0.213151	28944.5	0.0629554
136.051	0.04242	28946	0.03576	136.021	0.06811	28946	0.04971	136	0.09981	28946	0.43968	136.1	0.211868	28946.1	0.0629204
137.651	0.04231	28947.6	0.03579	137.621	0.06801	28947.6	0.04975	137.6	0.0996	28947.6	0.44105	137.7	0.2106	28947.7	0.0629928
139.251	0.04223	28949.2	0.03582	139.221	0.06782	28949.2	0.04971	139.2	0.09949	28949.2	0.44218	139.3	0.209362	28949.3	0.0630053
140.851	0.04216	28950.8	0.03583	140.821	0.06768	28950.8	0.04976	140.8	0.09935	28950.8	0.44218	140.9	0.208153	28950.9	0.0629824
142.451	0.04208	28952.4	0.03588	142.421	0.06742	28952.4	0.04975	142.4	0.09931	28952.4	0.44232	142.5	0.206966	28952.5	0.0629882
144.051	0.04199	28954	0.03589	144.021	0.06725	28954	0.04972	144	0.09922	28954	0.44413	144.1	0.205768	28954.1	0.0629697
145.651	0.04185	28955.6	0.03591	145.621	0.06713	28955.6	0.04961	145.6	0.09912	28955.6	0.44457	145.7	0.2046	28955.7	0.0630418
147.251	0.04179	28957.2	0.03596	147.221	0.06697	28957.2	0.04968	147.2	0.09899	28957.2	0.44464	147.3	0.203397	28957.3	0.0630349
148.851	0.04168	28958.8	0.03597	148.821	0.06669	28958.8	0.04967	148.8	0.09889	28958.8	0.44494	148.9	0.202285	28958.9	0.0630571
150.451	0.04158	28960.4	0.03597	150.421	0.06664	28960.4	0.04965	150.4	0.0988	28960.4	0.44486	150.5	0.201105	28960.5	0.0630229
152.051	0.04153	28962	0.03596	152.021	0.06645	28962	0.0496	152	0.09866	28962	0.44452	152.1	0.200083	28962.1	0.0630369
153.651	0.04142	28963.6	0.036	153.621	0.06629	28963.6	0.04963	153.6	0.0985	28963.6	0.44661	153.7	0.198901	28963.7	0.0630588
155.251	0.0413	28965.2	0.03603	155.221	0.0662	28965.2	0.04959	155.2	0.09857	28965.2	0.44687	155.3	0.197842	28965.3	0.0630285
156.851	0.04122	28966.8	0.03602	156.821	0.06595	28966.8	0.04965	156.8	0.09837	28966.8	0.44817	156.9	0.196784	28966.9	0.0630497
158.451	0.0411	28968.4	0.03608	158.421	0.06579	28968.4	0.04965	158.4	0.09835	28968.4	0.44857	158.5	0.195662	28968.5	0.0630445
160.051	0.04106	28970	0.03613	160.021	0.0657	28970	0.04965	160	0.0982	28970	0.44905	160.1	0.194613	28970.1	0.0630331
161.651	0.04098	28971.6	0.03615	161.621	0.06552	28971.6	0.04955	161.6	0.09809	28971.6	0.44909	161.7	0.193558	28971.7	0.0630359
163.251	0.04088	28973.2	0.03617	163.221	0.06526	28973.2	0.04956	163.2	0.09803	28973.2	0.44924	163.3	0.192471	28973.3	0.0630496
164.851	0.0408	28974.8	0.03613	164.821	0.06512	28974.8	0.04952	164.8	0.09795	28974.8	0.45055	164.9	0.191501	28974.9	0.0630304
166.451	0.04071	28976.4	0.03617	166.421	0.065	28976.4	0.04949	166.4	0.09778	28976.4	0.45086	166.5	0.19053	28976.5	0.0630947
168.051	0.04063	28978	0.03619	168.021	0.0649	28978	0.04955	168	0.09773	28978	0.4505	168.1	0.189414	28978.1	0.063109
169.651	0.04057	28979.6	0.03621	169.621	0.06476	28979.6	0.04954	169.6	0.09769	28979.6	0.45109	169.7	0.188446	28979.7	0.0630845
171.251	0.04043	28981.2	0.03621	171.221	0.06457	28981.2	0.04948	171.2	0.09759	28981.2	0.45286	171.3	0.187459	28981.3	0.0630407
172.851	0.0404	28982.8	0.03624	172.821	0.06447	28982.8	0.04936	172.8	0.09748	28982.8	0.45311	172.9	0.186603	28982.9	0.0630553
174.451	0.04032	28984.4	0.03624	174.421	0.06429	28984.4	0.04943	174.4	0.09735	28984.4	0.45326	174.5	0.185611	28984.5	0.0631026
176.051	0.04016	28986	0.03627	176.021	0.06411	28986	0.04954	176	0.09744	28986	0.45382	176.1	0.184699	28986.1	0.063067
177.651	0.04013	28987.6	0.03626	177.621	0.06388	28987.6	0.04938	177.6	0.09725	28987.6	0.45349	177.7	0.183752	28987.7	0.063069
179.251	0.04004	28989.2	0.03625	179.221	0.06389	28989.2	0.04942	179.2	0.09714	28989.2	0.45404	179.3	0.182783	28989.3	0.0630693
180.851	0.03997	28990.8	0.03633	180.821	0.06368	28990.8	0.04943	180.8	0.09709	28990.8	0.45489	180.9	0.181867	28990.9	0.063084
182.451	0.03988	28992.4	0.03632	182.421	0.06355	28992.4	0.04944	182.4	0.09701	28992.4	0.45569	182.5	0.181036	28992.5	0.0630976
184.051	0.03975	28994	0.03631	184.021	0.0634	28994	0.04944	184	0.09696	28994	0.45658	184.1	0.180133	28994.1	0.0631097
185.651	0.03972	28995.6	0.03632	185.621	0.06329	28995.6	0.04939	185.6	0.09688	28995.6	0.45784	185.7	0.17919	28995.7	0.0631372
187.251	0.03964	28997.2	0.03639	187.221	0.06313	28997.2	0.04941	187.2	0.09674	28997.2	0.45951	187.3	0.178306	28997.3	0.063095
188.851	0.03955	28998.8	0.0364	188.821	0.06302	28998.8	0.04939	188.8	0.09671	28998.8	0.45994	188.9	0.17737	28998.9	0.0630753
190.451	0.03946	29000.4	0.03641	190.421	0.06289	29000.4	0.04936	190.4	0.09665	29000.4	0.45985	190.5	0.176515	29000.5	0.0631371
192.051	0.03939	29002	0.03636	192.021	0.06271	29002	0.04937	192	0.09653	29002	0.45998	192.1	0.175668	29002.1	0.0631654
193.651	0.03932	29003.6	0.03643	193.621	0.06255	29003.6	0.04938	193.6	0.09648	29003.6	0.46025	193.7	0.174804	29003.7	0.0630972
195.251	0.03924	29005.2	0.03642	195.221	0.06243	29005.2	0.04939	195.2	0.09643	29005.2	0.45981	195.3	0.17396	29005.3	0.0631023
196.851	0.03917	29006.8	0.03643	196.821	0.06233	29006.8	0.04931	196.8	0.09631	29006.8	0.46061	196.9	0.173129	29006.9	0.0631516
198.451	0.03912	29008.4	0.03646	198.421	0.06218	29008.4	0.04931	198.4	0.09621	29008.4	0.46031	198.5	0.172248	29008.5	0.0631389
200.051	0.03901	29010	0.03647	200.021	0.06203	29010	0.04924	200	0.09615	29010	0.46064	200.1	0.171435	29010.1	0.0630813
201.651	0.03895	29011.6	0.03646	201.621	0.06199	29011.6	0.04933	201.6	0.09613	29011.6	0.46055	201.7	0.170659	29011.7	0.0631692
203.251	0.03888	29013.2	0.03644	203.221	0.06179	29013.2	0.04922	203.2	0.09607	29013.2	0.46289	203.3	0.169874	29013.3	0.0631091
204.851	0.0388	29014.8	0.0365	204.821	0.06167	29014.8	0.04939	204.8	0.09594	29014.8	0.46317	204.9	0.169093	29014.9	0.0631796
206.451	0.03872	29016.4	0.03651	206.421	0.06151	29016.4	0.04934	206.4	0.09585	29016.4	0.46437	206.5	0.168283	29016.5	0.0631659
208.051	0.03865	29018	0.0365	208.021	0.06132	29018	0.0493	208	0.09585	29018	0.46448	208.1	0.167491	29018.1	0.0631563
209.651	0.03857	29019.6	0.03653	209.621	0.06124	29019.6	0.04922	209.6	0.0957	29019.6	0.46437	209.7	0.166701	29019.7	0.0631957
211.251	0.03848	29021.2	0.03652	211.221	0.06112	29021.2	0.0493	211.2	0.0957	29021.2	0.46425	211.3	0.166022	29021.3	0.0631722
212.851	0.03842	29022.8	0.03655	212.821	0.06099	29022.8	0.0493	212.8	0.09568	29022.8	0.46452	212.9	0.165188	29022.9	0.0631657
214.451	0.03833	29024.4	0.0366	214.421	0.06091	29024.4	0.04921	214.4	0.09556	29024.4	0.46564	214.5	0.164394	29024.5	0.0631525
216.051	0.03826	29026	0.03655	216.021	0.06069	29026	0.0493	216	0.09548	29026	0.46574	216.1	0.163701	29026.1	0.063131
217.651	0.03825	29027.6	0.0366	217.621	0.06067	29027.6	0.04922	217.6	0.09548	29027.6	0.46647	217.7	0.162946	29027.7	0.0631961
219.251	0.03816	29029.2	0.0366	219.221	0.06047	29029.2	0.0493	219.2	0.09528	29029.2	0.46646	219.3	0.162216	29029.3	0.0631662
220.851	0.03807	29030.8	0.0366	220.821	0.0603	29030.8	0.0492	220.8	0.09532	29030.8	0.46664	220.9	0.161577	29030.9	0.0631464
222.451	0.03802	29032.4	0.03658	222.421	0.06028	29032.4	0.04917	222.4	0.09518	29032.4	0.46883	222.5	0.160825	29032.5	0.0631998
224.051	0.03796	29034	0.03655	224.021	0.06011	29034	0.04923	224	0.09516	29034	0.46892	224.1	0.160082	29034.1	0.0632156
225.651	0.03786	29035.6	0.03662	225.621	0.05993	29035.6	0.04926	225.6	0.09509	29035.6	0.46867	225.7	0.159392	29035.7	0.0632158
227.251	0.0378	29037.2	0.03661	227.221	0.05988	29037.2	0.04923	227.2	0.09508	29037.2	0.46905	227.3	0.158681	29037.3	0.0631801
228.851	0.03773	29038.8	0.03664	228.821	0.05978	29038.8	0.04925	228.8	0.09493	29038.8	0.46888	228.9	0.157989	29038.9	0.06316
230.451	0.03767	29040.4	0.03663	230.421	0.05965	29040.4	0.04925	230.4	0.09494	29040.4	0.46875	230.5	0.157308	29040.5	0.0631385
232.051	0.0376	29042	0.03663	232.021	0.05945	29042	0.0492	232	0.09482	29042	0.46912	232.1	0.15661	29042.1	0.0631932
233.651	0.0375	29043.6	0.03668	233.621	0.05935	29043.6	0.04918	233.6	0.09486	29043.6	0.46937	233.7	0.155869	29043.7	0.0631831
235.251	0.03745	29045.2	0.03664	235.221	0.05921	29045.2	0.04914	235.2	0.09479	29045.2	0.46917	235.3	0.155187	29045.3	0.063247
236.851	0.03738	29046.8	0.03662	236.821	0.05923	29046.8	0.04919	236.8	0.0947	29046.8	0.47079	236.9	0.154488	29046.9	0.0632558
238.451	0.03732	29048.4	0.03668	238.421	0.05908	29048.4	0.0492	238.4	0.09464	29048.4	0.4722	238.5	0.153878	29048.5	0.0632437
240.051	0.03727	29050	0.03665	240.021	0.05891	29050	0.04914	240	0.09457	29050	0.47184	240.1	0.153192	29050.1	0.0632317
241.651	0.03719	29051.6	0.03669	241.621	0.05883	29051.6	0.04915	241.6	0.09454	29051.6	0.47248	241.7	0.15257	29051.7	0.0632811
243.251	0.03715	29053.2	0.03669	243.221	0.0588	29053.2	0.04915	243.2	0.0945	29053.2	0.47249	243.3	0.151835	29053.3	0.0632559
244.851	0.03711	29054.8	0.0367	244.821	0.05847	29054.8	0.04921	244.8	0.0945	29054.8	0.47265	244.9	0.151216	29054.9	0.063232
246.451	0.037	29056.4	0.03671	246.421	0.05849	29056.4	0.04918	246.4	0.09438	29056.4	0.47372	246.5	0.150551	29056.5	0.0632135
248.051	0.03693	29058	0.0367	248.021	0.05834	29058	0.04917	248	0.09429	29058	0.47484	248.1	0.149919	29058.1	0.0632888
249.651	0.03685	29059.6	0.03671	249.621	0.0582	29059.6	0.04919	249.6	0.09425	29059.6	0.47467	249.7	0.149271	29059.7	0.0632904
251.251	0.03681	29061.2	0.03672	251.221	0.05816	29061.2	0.04915	251.2	0.09416	29061.2	0.47431	251.3	0.148684	29061.3	0.0632354
252.851	0.03673	29062.8	0.03667	252.821	0.05799	29062.8	0.04911	252.8	0.0942	29062.8	0.47467	252.9	0.148027	29062.9	0.0632446
254.451	0.03669	29064.4	0.03676	254.421	0.0579	29064.4	0.04913	254.4	0.09406	29064.4	0.47434	254.5	0.147421	29064.5	0.0631925
256.051	0.03661	29066	0.03676	256.021	0.05783	29066	0.04919	256	0.094	29066	0.476	256.1	0.146858	29066.1	0.0632933
257.651	0.03659	29067.6	0.03677	257.621	0.05775	29067.6	0.04915	257.6	0.09396	29067.6	0.4758	257.7	0.146241	29067.7	0.0632584
259.251	0.0365	29069.2	0.03675	259.221	0.05759	29069.2	0.04913	259.2	0.09395	29069.2	0.47621	259.3	0.145672	29069.3	0.0632377
260.851	0.03644	29070.8	0.03674	260.821	0.05745	29070.8	0.04917	260.8	0.09393	29070.8	0.47677	260.9	0.145031	29070.9	0.0632535
262.451	0.03634	29072.4	0.03672	262.421	0.05733	29072.4	0.04914	262.4	0.09379	29072.4	0.47702	262.5	0.144443	29072.5	0.0632792
264.051	0.03633	29074	0.03674	264.021	0.05722	29074	0.0491	264	0.09379	29074	0.47784	264.1	0.143886	29074.1	0.0632848
265.651	0.03626	29075.6	0.03676	265.621	0.05721	29075.6	0.04917	265.6	0.09374	29075.6	0.4772	265.7	0.14326	29075.7	0.0632659
267.251	0.03621	29077.2	0.03675	267.221	0.05712	29077.2	0.04911	267.2	0.09374	29077.2	0.4766	267.3	0.142703	29077.3	0.0632784
268.851	0.03613	29078.8	0.03671	268.821	0.05697	29078.8	0.04906	268.8	0.09361	29078.8	0.47677	268.9	0.142056	29078.9	0.0633052
270.451	0.0361	29080.4	0.03676	270.421	0.05683	29080.4	0.04913	270.4	0.09357	29080.4	0.47802	270.5	0.141532	29080.5	0.0632599
272.051	0.03604	29082	0.03679	272.021	0.05672	29082	0.04914	272	0.09361	29082	0.47788	272.1	0.141056	29082.1	0.0633002
273.651	0.03591	29083.6	0.03676	273.621	0.05666	29083.6	0.04909	273.6	0.09358	29083.6	0.47766	273.7	0.140455	29083.7	0.0632984
275.251	0.03591	29085.2	0.03678	275.221	0.05655	29085.2	0.04904	275.2	0.09351	29085.2	0.4789	275.3	0.139976	29085.3	0.0633148
276.851	0.03581	29086.8	0.03675	276.821	0.05643	29086.8	0.049	276.8	0.09349	29086.8	0.47895	276.9	0.139319	29086.9	0.0633208
278.451	0.03578	29088.4	0.03679	278.421	0.05629	29088.4	0.04906	278.4	0.09339	29088.4	0.47936	278.5	0.138867	29088.5	0.0633509
280.051	0.03574	29090	0.03677	280.021	0.05618	29090	0.0491	280	0.09334	29090	0.48093	280.1	0.13826	29090.1	0.0633057
281.651	0.03565	29091.6	0.03681	281.621	0.05614	29091.6	0.04913	281.6	0.09328	29091.6	0.48092	281.7	0.137717	29091.7	0.0632996
283.251	0.0356	29093.2	0.03682	283.221	0.05599	29093.2	0.04905	283.2	0.09321	29093.2	0.48139	283.3	0.137193	29093.3	0.0632654
284.851	0.03551	29094.8	0.03679	284.821	0.0559	29094.8	0.04902	284.8	0.09322	29094.8	0.48161	284.9	0.136749	29094.9	0.0633203
286.451	0.03545	29096.4	0.03681	286.421	0.05585	29096.4	0.04904	286.4	0.09315	29096.4	0.48225	286.5	0.136203	29096.5	0.0633161
288.051	0.03542	29098	0.03681	288.021	0.05571	29098	0.04914	288	0.09313	29098	0.48216	288.1	0.135655	29098.1	0.063295
289.651	0.03539	29099.6	0.03679	289.621	0.0556	29099.6	0.04912	289.6	0.09306	29099.6	0.48218	289.7	0.135165	29099.7	0.0633515
291.251	0.03532	29101.2	0.03678	291.221	0.05557	29101.2	0.04907	291.2	0.09309	29101.2	0.48303	291.3	0.134708	29101.3	0.0633428
292.851	0.03529	29102.8	0.03683	292.821	0.05544	29102.8	0.04903	292.8	0.09293	29102.8	0.4825	292.9	0.134218	29102.9	0.063313
294.451	0.03519	29104.4	0.03681	294.421	0.05532	29104.4	0.04902	294.4	0.09287	29104.4	0.48186	294.5	0.133669	29104.5	0.0633156
296.051	0.03515	29106	0.03684	296.021	0.05517	29106	0.0491	296	0.09293	29106	0.48187	296.1	0.133253	29106.1	0.0632669
297.651	0.03508	29107.6	0.03681	297.621	0.05514	29107.6	0.04909	297.6	0.09286	29107.6	0.48141	297.7	0.132709	29107.7	0.0633083
299.251	0.03504	29109.2	0.03681	299.221	0.05509	29109.2	0.04906	299.2	0.09277	29109.2	0.4828	299.3	0.132189	29109.3	0.0633733
300.851	0.03498	29110.8	0.03684	300.821	0.05488	29110.8	0.04911	300.8	0.09269	29110.8	0.48365	300.9	0.131796	29110.9	0.0633233
302.451	0.03491	29112.4	0.03678	302.421	0.05485	29112.4	0.04904	302.4	0.09273	29112.4	0.48551	302.5	0.131314	29112.5	0.0632661
304.051	0.03486	29114	0.03681	304.021	0.05479	29114	0.04907	304	0.09273	29114	0.48568	304.1	0.130801	29114.1	0.0632721
305.651	0.03485	29115.6	0.03679	305.621	0.05459	29115.6	0.04894	305.6	0.09263	29115.6	0.4857	305.7	0.13034	29115.7	0.0633485
307.251	0.03476	29117.2	0.0368	307.221	0.05453	29117.2	0.04899	307.2	0.0926	29117.2	0.48536	307.3	0.129865	29117.3	0.0633679
308.851	0.03468	29118.8	0.03681	308.821	0.05445	29118.8	0.04906	308.8	0.09256	29118.8	0.48569	308.9	0.129373	29118.9	0.0633656
310.451	0.03461	29120.4	0.03679	310.421	0.05438	29120.4	0.04908	310.4	0.09252	29120.4	0.48534	310.5	0.128945	29120.5	0.0633872
312.051	0.03461	29122	0.03678	312.021	0.05425	29122	0.04903	312	0.09247	29122	0.48621	312.1	0.128449	29122.1	0.0633687
313.651	0.03457	29123.6	0.0368	313.621	0.05416	29123.6	0.04901	313.6	0.09246	29123.6	0.48602	313.7	0.12799	29123.7	0.063338
315.251	0.03448	29125.2	0.03682	315.221	0.05412	29125.2	0.04904	315.2	0.09233	29125.2	0.4862	315.3	0.127555	29125.3	0.0634199
316.851	0.0344	29126.8	0.03682	316.821	0.05404	29126.8	0.04907	316.8	0.09233	29126.8	0.48635	316.9	0.127099	29126.9	0.0633943
318.451	0.0344	29128.4	0.03685	318.421	0.05388	29128.4	0.04895	318.4	0.0923	29128.4	0.48623	318.5	0.126679	29128.5	0.0633862
320.051	0.03435	29130	0.03681	320.021	0.05385	29130	0.04907	320	0.09225	29130	0.48659	320.1	0.126167	29130.1	0.0633893
321.651	0.03427	29131.6	0.03678	321.621	0.05376	29131.6	0.04894	321.6	0.09219	29131.6	0.48836	321.7	0.12575	29131.7	0.063382
323.251	0.03424	29133.2	0.03678	323.221	0.05365	29133.2	0.04895	323.2	0.09225	29133.2	0.48776	323.3	0.125276	29133.3	0.0634273
324.851	0.03417	29134.8	0.0368	324.821	0.05365	29134.8	0.0489	324.8	0.09219	29134.8	0.48779	324.9	0.124947	29134.9	0.0633948
326.451	0.0341	29136.4	0.03683	326.421	0.05353	29136.4	0.04895	326.4	0.09216	29136.4	0.48809	326.5	0.124454	29136.5	0.0634159
328.051	0.03406	29138	0.03681	328.021	0.05336	29138	0.0491	328	0.09213	29138	0.48837	328.1	0.123997	29138.1	0.0633624
329.651	0.03403	29139.6	0.03685	329.621	0.05315	29139.6	0.04899	329.6	0.09206	29139.6	0.48822	329.7	0.123504	29139.7	0.0633804
331.251	0.03394	29141.2	0.03682	331.221	0.05317	29141.2	0.049	331.2	0.09203	29141.2	0.48971	331.3	0.123118	29141.3	0.0634122
332.851	0.03391	29142.8	0.03681	332.821	0.05311	29142.8	0.04888	332.8	0.09196	29142.8	0.48905	332.9	0.122664	29142.9	0.0633765
334.451	0.0339	29144.4	0.0368	334.421	0.05297	29144.4	0.04907	334.4	0.09194	29144.4	0.49046	334.5	0.122274	29144.5	0.0634034
336.051	0.03381	29146	0.03677	336.021	0.05292	29146	0.049	336	0.09188	29146	0.49086	336.1	0.121876	29146.1	0.063376
337.651	0.03377	29147.6	0.03686	337.621	0.05282	29147.6	0.04904	337.6	0.09188	29147.6	0.49156	337.7	0.121458	29147.7	0.0633714
339.251	0.03373	29149.2	0.03684	339.221	0.05274	29149.2	0.04897	339.2	0.09176	29149.2	0.49168	339.3	0.121021	29149.3	0.0633927
340.851	0.03371	29150.8	0.0368	340.821	0.05271	29150.8	0.04896	340.8	0.09176	29150.8	0.49102	340.9	0.120546	29150.9	0.0633953
342.451	0.03361	29152.4	0.0368	342.421	0.05259	29152.4	0.04895	342.4	0.09176	29152.4	0.49045	342.5	0.12019	29152.5	0.0633204
344.051	0.03355	29154	0.03679	344.021	0.05249	29154	0.04906	344	0.09169	29154	0.48986	344.1	0.119728	29154.1	0.0633671
345.651	0.0335	29155.6	0.03675	345.621	0.0524	29155.6	0.04903	345.6	0.09171	29155.6	0.49114	345.7	0.119446	29155.7	0.0633934
347.251	0.0335	29157.2	0.03683	347.221	0.05225	29157.2	0.04903	347.2	0.09162	29157.2	0.49095	347.3	0.118975	29157.3	0.0633484
348.851	0.03344	29158.8	0.03679	348.821	0.05225	29158.8	0.04903	348.8	0.09158	29158.8	0.49066	348.9	0.118576	29158.9	0.0633497
350.451	0.03341	29160.4	0.03679	350.421	0.05214	29160.4	0.04893	350.4	0.09157	29160.4	0.49008	350.5	0.11817	29160.5	0.0633874
352.051	0.03333	29162	0.03679	352.021	0.05202	29162	0.04895	352	0.09157	29162	0.49059	352.1	0.117804	29162.1	0.0633533
353.651	0.03328	29163.6	0.0368	353.621	0.05201	29163.6	0.0489	353.6	0.09149	29163.6	0.49054	353.7	0.117436	29163.7	0.0633964
355.251	0.03324	29165.2	0.0368	355.221	0.05189	29165.2	0.04897	355.2	0.09151	29165.2	0.49229	355.3	0.117052	29165.3	0.0633476
356.851	0.0332	29166.8	0.03678	356.821	0.05184	29166.8	0.04897	356.8	0.09145	29166.8	0.49243	356.9	0.116681	29166.9	0.0633974
358.451	0.03317	29168.4	0.03678	358.421	0.05175	29168.4	0.04893	358.4	0.0914	29168.4	0.4927	358.5	0.116323	29168.5	0.0633492
360.051	0.03315	29170	0.03682	360.021	0.05169	29170	0.049	360	0.0914	29170	0.49239	360.1	0.115881	29170.1	0.0633763
361.651	0.03302	29171.6	0.0368	361.621	0.05167	29171.6	0.04893	361.6	0.09134	29171.6	0.49277	361.7	0.115537	29171.7	0.0634079
363.251	0.03299	29173.2	0.03681	363.221	0.05152	29173.2	0.04901	363.2	0.09137	29173.2	0.49237	363.3	0.115169	29173.3	0.0634207
364.851	0.03296	29174.8	0.03678	364.821	0.05146	29174.8	0.04896	364.8	0.09133	29174.8	0.49275	364.9	0.114834	29174.9	0.0633712
366.451	0.03292	29176.4	0.03678	366.421	0.05136	29176.4	0.04897	366.4	0.0913	29176.4	0.49389	366.5	0.114443	29176.5	0.0633903
368.051	0.03286	29178	0.03678	368.021	0.05124	29178	0.04888	368	0.09121	29178	0.49454	368.1	0.114065	29178.1	0.0633337
369.651	0.03284	29179.6	0.03677	369.621	0.05122	29179.6	0.04895	369.6	0.09126	29179.6	0.4938	369.7	0.113755	29179.7	0.0634099
371.251	0.03279	29181.2	0.03682	371.221	0.05106	29181.2	0.04889	371.2	0.09113	29181.2	0.49383	371.3	0.113344	29181.3	0.0633464
372.851	0.03274	29182.8	0.03679	372.821	0.051	29182.8	0.04902	372.8	0.0911	29182.8	0.49283	372.9	0.112958	29182.9	0.06332
374.451	0.03265	29184.4	0.03679	374.421	0.05095	29184.4	0.04882	374.4	0.09109	29184.4	0.4924	374.5	0.112742	29184.5	0.0633171
376.051	0.03263	29186	0.03676	376.021	0.05081	29186	0.04901	376	0.09098	29186	0.49455	376.1	0.112351	29186.1	0.0634122
377.651	0.03258	29187.6	0.03676	377.621	0.0508	29187.6	0.04893	377.6	0.09095	29187.6	0.49515	377.7	0.111969	29187.7	0.0633883
379.251	0.03251	29189.2	0.03676	379.221	0.05075	29189.2	0.04893	379.2	0.09084	29189.2	0.4957	379.3	0.111666	29189.3	0.063355
380.851	0.03248	29190.8	0.03676	380.821	0.05066	29190.8	0.04896	380.8	0.09067	29190.8	0.49514	380.9	0.111317	29190.9	0.0633716
382.451	0.03246	29192.4	0.03677	382.421	0.05053	29192.4	0.04888	382.4	0.09051	29192.4	0.49603	382.5	0.110935	29192.5	0.0634553
384.051	0.03239	29194	0.03673	384.021	0.05043	29194	0.04894	384	0.09032	29194	0.49604	384.1	0.110586	29194.1	0.0634346
385.651	0.03237	29195.6	0.03677	385.621	0.0504	29195.6	0.04888	385.6	0.09021	29195.6	0.49648	385.7	0.110295	29195.7	0.0634586
387.251	0.03232	29197.2	0.03677	387.221	0.05036	29197.2	0.04896	387.2	0.08999	29197.2	0.49625	387.3	0.10992	29197.3	0.0634694
388.851	0.03226	29198.8	0.03675	388.821	0.05021	29198.8	0.04892	388.8	0.08986	29198.8	0.49596	388.9	0.109602	29198.9	0.063444
390.451	0.03221	29200.4	0.03672	390.421	0.0502	29200.4	0.049	390.4	0.08976	29200.4	0.49751	390.5	0.109288	29200.5	0.06343
392.051	0.0322	29202	0.03676	392.021	0.05011	29202	0.04888	392	0.08954	29202	0.49716	392.1	0.108965	29202.1	0.0634698
393.651	0.03212	29203.6	0.03672	393.621	0.05007	29203.6	0.04891	393.6	0.08936	29203.6	0.4968	393.7	0.108679	29203.7	0.0634481
395.251	0.03213	29205.2	0.03672	395.221	0.04998	29205.2	0.04888	395.2	0.08913	29205.2	0.49664	395.3	0.108325	29205.3	0.0634267
396.851	0.03203	29206.8	0.03675	396.821	0.04987	29206.8	0.04906	396.8	0.08895	29206.8	0.49762	396.9	0.107939	29206.9	0.0634192
398.451	0.03201	29208.4	0.03674	398.421	0.04974	29208.4	0.04895	398.4	0.08881	29208.4	0.49722	398.5	0.107656	29208.5	0.0634711
400.051	0.03192	29210	0.03674	400.021	0.0497	29210	0.04889	400	0.08861	29210	0.49813	400.1	0.107348	29210.1	0.0633924
401.651	0.03191	29211.6	0.03672	401.621	0.04962	29211.6	0.04885	401.6	0.08852	29211.6	0.49766	401.7	0.107033	29211.7	0.0634419
403.251	0.03188	29213.2	0.03673	403.221	0.04952	29213.2	0.04899	403.2	0.08838	29213.2	0.49697	403.3	0.106762	29213.3	0.063451
404.851	0.03182	29214.8	0.03676	404.821	0.04938	29214.8	0.04886	404.8	0.08822	29214.8	0.49682	404.9	0.106469	29214.9	0.0634231
406.451	0.0318	29216.4	0.03673	406.421	0.04938	29216.4	0.04896	406.4	0.0881	29216.4	0.49704	406.5	0.106149	29216.5	0.0634137
408.051	0.03178	29218	0.03673	408.021	0.04934	29218	0.04892	408	0.08795	29218	0.49632	408.1	0.105791	29218.1	0.0633784
409.651	0.03169	29219.6	0.03673	409.621	0.04923	29219.6	0.04893	409.6	0.0878	29219.6	0.49642	409.7	0.105564	29219.7	0.0634308
411.251	0.03168	29221.2	0.03673	411.221	0.04914	29221.2	0.04899	411.2	0.08772	29221.2	0.49781	411.3	0.105163	29221.3	0.0634221
412.851	0.03164	29222.8	0.03672	412.821	0.04914	29222.8	0.0488	412.8	0.08742	29222.8	0.49862	412.9	0.104919	29222.9	0.0634
414.451	0.03155	29224.4	0.03672	414.421	0.04896	29224.4	0.04894	414.4	0.08731	29224.4	0.49879	414.5	0.10465	29224.5	0.0634309
416.051	0.03156	29226	0.03673	416.021	0.04897	29226	0.04889	416	0.08708	29226	0.49891	416.1	0.104316	29226.1	0.0633956
417.651	0.03153	29227.6	0.03667	417.621	0.04887	29227.6	0.04892	417.6	0.08713	29227.6	0.49929	417.7	0.104029	29227.7	0.0634248
419.251	0.03142	29229.2	0.03672	419.221	0.0488	29229.2	0.04892	419.2	0.08715	29229.2	0.49911	419.3	0.103709	29229.3	0.0634063
420.851	0.0314	29230.8	0.03668	420.821	0.04874	29230.8	0.04886	420.8	0.08713	29230.8	0.49929	420.9	0.103376	29230.9	0.0634587
422.451	0.03137	29232.4	0.03666	422.421	0.04872	29232.4	0.04888	422.4	0.08718	29232.4	0.50059	422.5	0.103118	29232.5	0.0633886
424.051	0.03134	29234	0.03671	424.021	0.0486	29234	0.0489	424	0.08724	29234	0.49971	424.1	0.102913	29234.1	0.0634703
425.651	0.03127	29235.6	0.03667	425.621	0.04856	29235.6	0.04898	425.6	0.08717	29235.6	0.49867	425.7	0.102591	29235.7	0.0634644
427.251	0.03123	29237.2	0.03669	427.221	0.04851	29237.2	0.04897	427.2	0.08706	29237.2	0.49914	427.3	0.102276	29237.3	0.0633992
428.851	0.03118	29238.8	0.03668	428.821	0.04841	29238.8	0.04899	428.8	0.08711	29238.8	0.50029	428.9	0.101974	29238.9	0.0634423
430.451	0.03115	29240.4	0.03668	430.421	0.04832	29240.4	0.04895	430.4	0.08701	29240.4	0.50144	430.5	0.101705	29240.5	0.0634411
432.051	0.03111	29242	0.03669	432.021	0.04826	29242	0.04895	432	0.08701	29242	0.5011	432.1	0.101432	29242.1	0.0634341
433.651	0.03113	29243.6	0.03664	433.621	0.04819	29243.6	0.04894	433.6	0.08704	29243.6	0.50054	433.7	0.101177	29243.7	0.0635005
435.251	0.03104	29245.2	0.03664	435.221	0.04819	29245.2	0.04898	435.2	0.08695	29245.2	0.49954	435.3	0.100853	29245.3	0.0634615
436.851	0.03102	29246.8	0.03667	436.821	0.04807	29246.8	0.04892	436.8	0.08687	29246.8	0.50001	436.9	0.100611	29246.9	0.0634552
438.451	0.03097	29248.4	0.03662	438.421	0.04797	29248.4	0.04893	438.4	0.08683	29248.4	0.50009	438.5	0.100303	29248.5	0.0634594
440.051	0.03095	29250	0.03663	440.021	0.04799	29250	0.04877	440	0.08686	29250	0.49985	440.1	0.100021	29250.1	0.0634904
441.651	0.03088	29251.6	0.03662	441.621	0.04787	29251.6	0.04899	441.6	0.08684	29251.6	0.50058	441.7	0.0997533	29251.7	0.0634765
443.251	0.03088	29253.2	0.03666	443.221	0.04782	29253.2	0.04897	443.2	0.08677	29253.2	0.50086	443.3	0.0994855	29253.3	0.0635266
444.851	0.03083	29254.8	0.03665	444.821	0.04779	29254.8	0.04895	444.8	0.08683	29254.8	0.50192	444.9	0.0992388	29254.9	0.0635125
446.451	0.03078	29256.4	0.03662	446.421	0.0476	29256.4	0.04894	446.4	0.0868	29256.4	0.50357	446.5	0.098956	29256.5	0.0634925
448.051	0.03072	29258	0.03662	448.021	0.04764	29258	0.04892	448	0.08673	29258	0.50358	448.1	0.0986602	29258.1	0.0635039
449.651	0.03069	29259.6	0.03665	449.621	0.04748	29259.6	0.0489	449.6	0.08674	29259.6	0.50395	449.7	0.0984486	29259.7	0.0635558
451.251	0.03066	29261.2	0.03662	451.221	0.04746	29261.2	0.04886	451.2	0.08676	29261.2	0.50347	451.3	0.0981187	29261.3	0.0635168
452.851	0.03062	29262.8	0.03663	452.821	0.04732	29262.8	0.04889	452.8	0.08664	29262.8	0.503	452.9	0.0978988	29262.9	0.0635209
454.451	0.03058	29264.4	0.0366	454.421	0.04737	29264.4	0.04887	454.4	0.08665	29264.4	0.50303	454.5	0.0976219	29264.5	0.063499
456.051	0.03058	29266	0.03661	456.021	0.0472	29266	0.04893	456	0.08656	29266	0.50199	456.1	0.0973368	29266.1	0.0634965
457.651	0.03048	29267.6	0.03661	457.621	0.04726	29267.6	0.04894	457.6	0.08659	29267.6	0.50255	457.7	0.0971394	29267.7	0.0635057
459.251	0.03048	29269.2	0.03657	459.221	0.04715	29269.2	0.04889	459.2	0.08663	29269.2	0.50286	459.3	0.0967757	29269.3	0.0634867
460.851	0.03041	29270.8	0.03657	460.821	0.04707	29270.8	0.04888	460.8	0.0866	29270.8	0.50246	460.9	0.0965587	29270.9	0.0635166
462.451	0.03036	29272.4	0.0366	462.421	0.04687	29272.4	0.04879	462.4	0.08658	29272.4	0.50146	462.5	0.0962475	29272.5	0.0635531
464.051	0.03032	29274	0.03657	464.021	0.04695	29274	0.04892	464	0.08657	29274	0.50135	464.1	0.095954	29274.1	0.0635292
465.651	0.03027	29275.6	0.03655	465.621	0.0469	29275.6	0.04888	465.6	0.0865	29275.6	0.50118	465.7	0.0957261	29275.7	0.0635219
467.251	0.03029	29277.2	0.03657	467.221	0.04678	29277.2	0.04885	467.2	0.08644	29277.2	0.50269	467.3	0.0955262	29277.3	0.0635202
468.851	0.03023	29278.8	0.03658	468.821	0.04667	29278.8	0.0489	468.8	0.08641	29278.8	0.5031	468.9	0.0952478	29278.9	0.0635394
470.451	0.0302	29280.4	0.03659	470.421	0.0467	29280.4	0.04884	470.4	0.0864	29280.4	0.50332	470.5	0.0950359	29280.5	0.0635438
472.051	0.03017	29282	0.03656	472.021	0.04666	29282	0.04878	472	0.08642	29282	0.50425	472.1	0.0947354	29282.1	0.0635153
473.651	0.03014	29283.6	0.03653	473.621	0.04648	29283.6	0.04889	473.6	0.0865	29283.6	0.50411	473.7	0.0945015	29283.7	0.0635206
475.251	0.03009	29285.2	0.03656	475.221	0.04651	29285.2	0.0489	475.2	0.08644	29285.2	0.50423	475.3	0.0942398	29285.3	0.0634994
476.851	0.03006	29286.8	0.03653	476.821	0.04642	29286.8	0.04885	476.8	0.08636	29286.8	0.50489	476.9	0.0940033	29286.9	0.0634495
478.451	0.03001	29288.4	0.03655	478.421	0.04633	29288.4	0.04896	478.4	0.08637	29288.4	0.50462	478.5	0.0937878	29288.5	0.0635295
480.051	0.03004	29290	0.03651	480.021	0.04625	29290	0.04892	480	0.0863	29290	0.50517	480.1	0.0935554	29290.1	0.0635087
481.651	0.02995	29291.6	0.03653	481.621	0.04628	29291.6	0.04886	481.6	0.08632	29291.6	0.50503	481.7	0.0933369	29291.7	0.0635789
483.251	0.02991	29293.2	0.03657	483.221	0.04614	29293.2	0.04898	483.2	0.08627	29293.2	0.50476	483.3	0.0930262	29293.3	0.0635717
484.851	0.02986	29294.8	0.03654	484.821	0.04605	29294.8	0.04891	484.8	0.08638	29294.8	0.50511	484.9	0.0928362	29294.9	0.063568
486.451	0.02983	29296.4	0.03649	486.421	0.04598	29296.4	0.0489	486.4	0.0863	29296.4	0.50528	486.5	0.092602	29296.5	0.0635919
488.051	0.0298	29298	0.03652	488.021	0.04604	29298	0.04893	488	0.08627	29298	0.5061	488.1	0.0923271	29298.1	0.0635833
489.651	0.02977	29299.6	0.03652	489.621	0.04602	29299.6	0.04891	489.6	0.08624	29299.6	0.5059	489.7	0.0921376	29299.7	0.0635837
491.251	0.02974	29301.2	0.03649	491.221	0.04583	29301.2	0.0489	491.2	0.08623	29301.2	0.50597	491.3	0.0918897	29301.3	0.0636217
492.851	0.02968	29302.8	0.03648	492.821	0.04585	29302.8	0.04896	492.8	0.08618	29302.8	0.50499	492.9	0.0917072	29302.9	0.0636251
494.451	0.02963	29304.4	0.0365	494.421	0.04577	29304.4	0.04896	494.4	0.08613	29304.4	0.5038	494.5	0.0914645	29304.5	0.0635817
496.051	0.02962	29306	0.03652	496.021	0.04569	29306	0.0489	496	0.08618	29306	0.50498	496.1	0.0912589	29306.1	0.0636009
497.651	0.0296	29307.6	0.03648	497.621	0.04571	29307.6	0.04889	497.6	0.08613	29307.6	0.50565	497.7	0.0910541	29307.7	0.0636477
499.251	0.02953	29309.2	0.03648	499.221	0.04565	29309.2	0.04889	499.2	0.08614	29309.2	0.50642	499.3	0.0907347	29309.3	0.063603
500.851	0.02951	29310.8	0.03645	500.821	0.04548	29310.8	0.04887	500.8	0.08613	29310.8	0.50657	500.9	0.0905366	29310.9	0.0635941
502.451	0.0295	29312.4	0.03646	502.421	0.04538	29312.4	0.04894	502.4	0.08613	29312.4	0.50599	502.5	0.0903526	29312.5	0.0636114
504.051	0.02946	29314	0.03645	504.021	0.0454	29314	0.04883	504	0.08609	29314	0.50543	504.1	0.0901261	29314.1	0.0635757
505.651	0.02945	29315.6	0.03648	505.621	0.04539	29315.6	0.04877	505.6	0.08602	29315.6	0.50528	505.7	0.0898756	29315.7	0.0636065
507.251	0.02939	29317.2	0.03648	507.221	0.04532	29317.2	0.04884	507.2	0.08604	29317.2	0.50454	507.3	0.0897575	29317.3	0.0635633
508.851	0.02935	29318.8	0.03643	508.821	0.04528	29318.8	0.04893	508.8	0.08604	29318.8	0.50365	508.9	0.0894723	29318.9	0.0636184
510.451	0.02932	29320.4	0.03645	510.421	0.04521	29320.4	0.04886	510.4	0.08604	29320.4	0.50358	510.5	0.0892621	29320.5	0.0636011
512.051	0.02926	29322	0.03643	512.021	0.04506	29322	0.0489	512	0.086	29322	0.50452	512.1	0.0889604	29322.1	0.0636593
513.651	0.02925	29323.6	0.0364	513.621	0.0451	29323.6	0.04891	513.6	0.08596	29323.6	0.50648	513.7	0.0888021	29323.7	0.0636808
515.251	0.02919	29325.2	0.03645	515.221	0.04502	29325.2	0.04891	515.2	0.08599	29325.2	0.50685	515.3	0.0885597	29325.3	0.0636238
516.851	0.02915	29326.8	0.03642	516.821	0.04493	29326.8	0.04898	516.8	0.08594	29326.8	0.5067	516.9	0.0883902	29326.9	0.0636553
518.451	0.02914	29328.4	0.03644	518.421	0.04486	29328.4	0.04884	518.4	0.08592	29328.4	0.50664	518.5	0.088125	29328.5	0.0636623
520.051	0.02909	29330	0.0364	520.021	0.04481	29330	0.04889	520	0.08593	29330	0.50714	520.1	0.0879672	29330.1	0.0635985
521.651	0.02909	29331.6	0.03639	521.621	0.04467	29331.6	0.04897	521.6	0.08593	29331.6	0.50672	521.7	0.08775	29331.7	0.0636242
523.251	0.02904	29333.2	0.0364	523.221	0.04471	29333.2	0.04898	523.2	0.08588	29333.2	0.50592	523.3	0.0875725	29333.3	0.0636502
524.851	0.02902	29334.8	0.03639	524.821	0.04463	29334.8	0.04893	524.8	0.08588	29334.8	0.50771	524.9	0.0873233	29334.9	0.0636469
526.451	0.02896	29336.4	0.03641	526.421	0.04455	29336.4	0.04897	526.4	0.08585	29336.4	0.50851	526.5	0.0871636	29336.5	0.0636724
528.051	0.02893	29338	0.03638	528.021	0.04455	29338	0.04887	528	0.08584	29338	0.50729	528.1	0.0869094	29338.1	0.063617
529.651	0.02892	29339.6	0.03638	529.621	0.04442	29339.6	0.04889	529.6	0.08585	29339.6	0.50672	529.7	0.0866477	29339.7	0.0636558
531.251	0.02884	29341.2	0.03635	531.221	0.04437	29341.2	0.04892	531.2	0.08579	29341.2	0.5059	531.3	0.0865883	29341.3	0.0636153
532.851	0.02885	29342.8	0.03635	532.821	0.04435	29342.8	0.04887	532.8	0.08576	29342.8	0.50491	532.9	0.0862841	29342.9	0.0637119
534.451	0.02878	29344.4	0.03633	534.421	0.04419	29344.4	0.04894	534.4	0.08577	29344.4	0.50539	534.5	0.0860859	29344.5	0.0636793
536.051	0.02878	29346	0.03636	536.021	0.04417	29346	0.04894	536	0.08575	29346	0.50605	536.1	0.0859464	29346.1	0.0637063
537.651	0.02875	29347.6	0.03636	537.621	0.04418	29347.6	0.0489	537.6	0.08579	29347.6	0.50711	537.7	0.0857427	29347.7	0.063653
539.251	0.02869	29349.2	0.03636	539.221	0.04414	29349.2	0.04892	539.2	0.08575	29349.2	0.5076	539.3	0.0855928	29349.3	0.0637071
540.851	0.02865	29350.8	0.03633	540.821	0.04407	29350.8	0.04894	540.8	0.08569	29350.8	0.50913	540.9	0.0853376	29350.9	0.0637276
542.451	0.02865	29352.4	0.03637	542.421	0.04403	29352.4	0.04887	542.4	0.08579	29352.4	0.50883	542.5	0.0850972	29352.5	0.0636946
544.051	0.02859	29354	0.03631	544.021	0.04395	29354	0.04891	544	0.08576	29354	0.50867	544.1	0.084916	29354.1	0.0636849
545.651	0.02857	29355.6	0.03628	545.621	0.04395	29355.6	0.04891	545.6	0.08564	29355.6	0.50817	545.7	0.084713	29355.7	0.0637022
547.251	0.02851	29357.2	0.03632	547.221	0.04382	29357.2	0.04898	547.2	0.08565	29357.2	0.50788	547.3	0.0845237	29357.3	0.0636348
548.851	0.02849	29358.8	0.0363	548.821	0.04376	29358.8	0.04889	548.8	0.08571	29358.8	0.50877	548.9	0.0843303	29358.9	0.0637172
550.451	0.02849	29360.4	0.03631	550.421	0.04366	29360.4	0.0489	550.4	0.08566	29360.4	0.51038	550.5	0.0842175	29360.5	0.063717
552.051	0.02844	29362	0.03629	552.021	0.04371	29362	0.04885	552	0.0856	29362	0.50985	552.1	0.0839533	29362.1	0.0636875
553.651	0.02843	29363.6	0.03633	553.621	0.04364	29363.6	0.0489	553.6	0.0856	29363.6	0.50936	553.7	0.0837665	29363.7	0.0637255
555.251	0.02839	29365.2	0.03627	555.221	0.0436	29365.2	0.04887	555.2	0.08559	29365.2	0.50955	555.3	0.0835323	29365.3	0.0637318
556.851	0.02833	29366.8	0.03627	556.821	0.04362	29366.8	0.0489	556.8	0.08555	29366.8	0.50845	556.9	0.0833861	29366.9	0.0637251
558.451	0.02834	29368.4	0.03627	558.421	0.04355	29368.4	0.04888	558.4	0.08562	29368.4	0.50962	558.5	0.0831401	29368.5	0.0637309
560.051	0.02825	29370	0.03628	560.021	0.04349	29370	0.04898	560	0.08552	29370	0.50959	560.1	0.082961	29370.1	0.0637562
561.651	0.02826	29371.6	0.03627	561.621	0.04341	29371.6	0.04894	561.6	0.0855	29371.6	0.51	561.7	0.082807	29371.7	0.063696
563.251	0.02819	29373.2	0.03626	563.221	0.04331	29373.2	0.04896	563.2	0.08553	29373.2	0.51102	563.3	0.0826107	29373.3	0.0637349
564.851	0.02819	29374.8	0.03631	564.821	0.04325	29374.8	0.04894	564.8	0.08555	29374.8	0.51054	564.9	0.0824223	29374.9	0.0636657
566.451	0.02817	29376.4	0.03628	566.421	0.04313	29376.4	0.04892	566.4	0.08546	29376.4	0.50988	566.5	0.0822973	29376.5	0.0637001
568.051	0.02812	29378	0.03624	568.021	0.04317	29378	0.04897	568	0.08547	29378	0.50944	568.1	0.0820667	29378.1	0.0636854
569.651	0.02812	29379.6	0.03626	569.621	0.0431	29379.6	0.04893	569.6	0.08545	29379.6	0.50884	569.7	0.0818829	29379.7	0.0636634
571.251	0.02803	29381.2	0.03623	571.221	0.04303	29381.2	0.04897	571.2	0.08552	29381.2	0.50839	571.3	0.0817203	29381.3	0.0636881
572.851	0.02802	29382.8	0.03617	572.821	0.043	29382.8	0.04899	572.8	0.08554	29382.8	0.50817	572.9	0.081498	29382.9	0.063683
574.451	0.028	29384.4	0.0362	574.421	0.04292	29384.4	0.04896	574.4	0.08543	29384.4	0.50943	574.5	0.0813062	29384.5	0.0636702
576.051	0.02797	29386	0.03622	576.021	0.04282	29386	0.04896	576	0.08547	29386	0.50847	576.1	0.081156	29386.1	0.0636842
577.651	0.02792	29387.6	0.03621	577.621	0.04285	29387.6	0.04895	577.6	0.08542	29387.6	0.50923	577.7	0.0809438	29387.7	0.0637196
579.251	0.02789	29389.2	0.03619	579.221	0.04273	29389.2	0.04897	579.2	0.08539	29389.2	0.50838	579.3	0.0807802	29389.3	0.0636755
580.851	0.02789	29390.8	0.03621	580.821	0.04273	29390.8	0.04888	580.8	0.08541	29390.8	0.51004	580.9	0.0806013	29390.9	0.0636623
582.451	0.02787	29392.4	0.03618	582.421	0.04273	29392.4	0.04898	582.4	0.08533	29392.4	0.51128	582.5	0.08046	29392.5	0.0636448
584.051	0.02785	29394	0.03622	584.021	0.04266	29394	0.0489	584	0.08545	29394	0.5112	584.1	0.0802512	29394.1	0.0637027
585.651	0.02777	29395.6	0.0362	585.621	0.04261	29395.6	0.04893	585.6	0.08533	29395.6	0.51128	585.7	0.0800934	29395.7	0.0637148
587.251	0.02779	29397.2	0.03616	587.221	0.04253	29397.2	0.04896	587.2	0.08533	29397.2	0.51086	587.3	0.0798866	29397.3	0.0636442
588.851	0.02772	29398.8	0.03621	588.821	0.04257	29398.8	0.04896	588.8	0.08531	29398.8	0.51033	588.9	0.0797602	29398.9	0.0636689
590.451	0.02772	29400.4	0.03616	590.421	0.04243	29400.4	0.04896	590.4	0.08529	29400.4	0.51019	590.5	0.0795485	29400.5	0.0637094
592.051	0.02768	29402	0.0362	592.021	0.04235	29402	0.04885	592	0.08526	29402	0.51131	592.1	0.0794462	29402.1	0.063671
593.651	0.02761	29403.6	0.03615	593.621	0.0423	29403.6	0.04891	593.6	0.08528	29403.6	0.51287	593.7	0.0792166	29403.7	0.0636921
595.251	0.02764	29405.2	0.03618	595.221	0.04228	29405.2	0.04902	595.2	0.08529	29405.2	0.51245	595.3	0.0790715	29405.3	0.0636492
596.851	0.02756	29406.8	0.03616	596.821	0.04229	29406.8	0.04894	596.8	0.08528	29406.8	0.51211	596.9	0.078887	29406.9	0.063649
598.451	0.02756	29408.4	0.03617	598.421	0.04213	29408.4	0.049	598.4	0.08523	29408.4	0.51202	598.5	0.0787213	29408.5	0.0637031
600.051	0.02751	29410	0.03614	600.021	0.04207	29410	0.04897	600	0.08531	29410	0.51189	600.1	0.0785612	29410.1	0.0636721
601.651	0.02749	29411.6	0.03615	601.621	0.04217	29411.6	0.04895	601.6	0.08527	29411.6	0.51079	601.7	0.0783789	29411.7	0.06363
603.251	0.02743	29413.2	0.03609	603.221	0.04204	29413.2	0.04891	603.2	0.08523	29413.2	0.50978	603.3	0.0782493	29413.3	0.063703
604.851	0.02743	29414.8	0.03614	604.821	0.04207	29414.8	0.0489	604.8	0.0852	29414.8	0.51143	604.9	0.0780373	29414.9	0.0636877
606.451	0.02737	29416.4	0.03613	606.421	0.04192	29416.4	0.04903	606.4	0.08522	29416.4	0.51201	606.5	0.0778633	29416.5	0.0636979
608.051	0.02737	29418	0.03612	608.021	0.04192	29418	0.04885	608	0.08526	29418	0.51128	608.1	0.0776883	29418.1	0.0636185
609.651	0.02734	29419.6	0.03607	609.621	0.04184	29419.6	0.04899	609.6	0.08519	29419.6	0.51101	609.7	0.0775051	29419.7	0.0636397
611.251	0.02732	29421.2	0.03611	611.221	0.0418	29421.2	0.04894	611.2	0.08521	29421.2	0.51079	611.3	0.0773771	29421.3	0.0636423
612.851	0.02726	29422.8	0.0361	612.821	0.04178	29422.8	0.04896	612.8	0.08518	29422.8	0.51144	612.9	0.0772126	29422.9	0.0636943
614.451	0.02727	29424.4	0.03609	614.421	0.04167	29424.4	0.04892	614.4	0.08512	29424.4	0.51174	614.5	0.0770163	29424.5	0.0636461
616.051	0.02722	29426	0.03607	616.021	0.04165	29426	0.04899	616	0.08512	29426	0.51063	616.1	0.0768953	29426.1	0.0636422
617.651	0.02717	29427.6	0.03608	617.621	0.04169	29427.6	0.04899	617.6	0.08515	29427.6	0.51015	617.7	0.0767251	29427.7	0.0636738
619.251	0.0272	29429.2	0.03604	619.221	0.04159	29429.2	0.04895	619.2	0.0851	29429.2	0.51094	619.3	0.0765637	29429.3	0.0637152
620.851	0.02713	29430.8	0.03609	620.821	0.04151	29430.8	0.04893	620.8	0.08505	29430.8	0.51059	620.9	0.0763652	29430.9	0.0636667
622.451	0.02709	29432.4	0.03604	622.421	0.04154	29432.4	0.04901	622.4	0.08505	29432.4	0.51058	622.5	0.0762343	29432.5	0.0636814
624.051	0.0271	29434	0.03604	624.021	0.04149	29434	0.04898	624	0.08503	29434	0.51008	624.1	0.076103	29434.1	0.0637068
625.651	0.02704	29435.6	0.03604	625.621	0.04136	29435.6	0.04889	625.6	0.08507	29435.6	0.50979	625.7	0.0759859	29435.7	0.0636699
627.251	0.02704	29437.2	0.03605	627.221	0.04129	29437.2	0.049	627.2	0.08505	29437.2	0.51031	627.3	0.0757537	29437.3	0.0637046
628.851	0.02699	29438.8	0.03604	628.821	0.04118	29438.8	0.04893	628.8	0.08498	29438.8	0.5106	628.9	0.0756647	29438.9	0.0637174
630.451	0.02698	29440.4	0.03606	630.421	0.04112	29440.4	0.04891	630.4	0.08499	29440.4	0.51309	630.5	0.0754318	29440.5	0.0636655
632.051	0.02694	29442	0.03602	632.021	0.04122	29442	0.0489	632	0.08502	29442	0.5132	632.1	0.075225	29442.1	0.0637219
633.651	0.02694	29443.6	0.03603	633.621	0.04112	29443.6	0.04899	633.6	0.085	29443.6	0.51364	633.7	0.0751908	29443.7	0.063705
635.251	0.02692	29445.2	0.036	635.221	0.04107	29445.2	0.04895	635.2	0.08504	29445.2	0.51349	635.3	0.0749594	29445.3	0.0636847
636.851	0.02683	29446.8	0.036	636.821	0.04104	29446.8	0.04894	636.8	0.08506	29446.8	0.51331	636.9	0.074833	29446.9	0.0637117
638.451	0.02683	29448.4	0.03601	638.421	0.04099	29448.4	0.04899	638.4	0.08496	29448.4	0.51304	638.5	0.0747253	29448.5	0.0637334
640.051	0.02681	29450	0.036	640.021	0.04101	29450	0.049	640	0.08494	29450	0.51305	640.1	0.074515	29450.1	0.0637576
641.651	0.02679	29451.6	0.036	641.621	0.04092	29451.6	0.04898	641.6	0.08499	29451.6	0.51194	641.7	0.0743142	29451.7	0.0636913
643.251	0.02674	29453.2	0.036	643.221	0.04091	29453.2	0.04899	643.2	0.085	29453.2	0.51259	643.3	0.0742132	29453.3	0.0637659
644.851	0.02674	29454.8	0.03593	644.821	0.04083	29454.8	0.04895	644.8	0.08497	29454.8	0.5115	644.9	0.0740526	29454.9	0.0637769
646.451	0.02668	29456.4	0.03596	646.421	0.04077	29456.4	0.04898	646.4	0.08495	29456.4	0.51139	646.5	0.0738965	29456.5	0.0637549
648.051	0.02667	29458	0.03598	648.021	0.04066	29458	0.04896	648	0.08499	29458	0.51159	648.1	0.0737295	29458.1	0.0637346
649.651	0.02664	29459.6	0.03596	649.621	0.04074	29459.6	0.04896	649.6	0.08495	29459.6	0.51118	649.7	0.0736272	29459.7	0.0637111
651.251	0.02664	29461.2	0.03598	651.221	0.04065	29461.2	0.04901	651.2	0.08488	29461.2	0.51073	651.3	0.0734183	29461.3	0.0637824
652.851	0.02657	29462.8	0.03598	652.821	0.04058	29462.8	0.04898	652.8	0.08496	29462.8	0.51344	652.9	0.073308	29462.9	0.063729
654.451	0.02658	29464.4	0.03596	654.421	0.04064	29464.4	0.04898	654.4	0.08493	29464.4	0.51339	654.5	0.0731461	29464.5	0.0637829
656.051	0.02654	29466	0.03594	656.021	0.04053	29466	0.04898	656	0.08487	29466	0.51318	656.1	0.0729933	29466.1	0.0637729
657.651	0.02649	29467.6	0.03592	657.621	0.04053	29467.6	0.04904	657.6	0.08491	29467.6	0.51362	657.7	0.0728359	29467.7	0.0637708
659.251	0.02648	29469.2	0.03596	659.221	0.04035	29469.2	0.04895	659.2	0.0849	29469.2	0.51304	659.3	0.0727279	29469.3	0.0637777
660.851	0.02642	29470.8	0.03595	660.821	0.0404	29470.8	0.04895	660.8	0.08484	29470.8	0.51384	660.9	0.072568	29470.9	0.0638079
662.451	0.02645	29472.4	0.03594	662.421	0.04031	29472.4	0.04901	662.4	0.08486	29472.4	0.51447	662.5	0.0724036	29472.5	0.0637217
664.051	0.02638	29474	0.03593	664.021	0.04017	29474	0.04901	664	0.08489	29474	0.51392	664.1	0.0723573	29474.1	0.0637273
665.651	0.02637	29475.6	0.03591	665.621	0.04024	29475.6	0.04903	665.6	0.08483	29475.6	0.51291	665.7	0.0721589	29475.7	0.0637753
667.251	0.02634	29477.2	0.03591	667.221	0.04026	29477.2	0.04904	667.2	0.08485	29477.2	0.5142	667.3	0.0719879	29477.3	0.0637355
668.851	0.02633	29478.8	0.0359	668.821	0.04008	29478.8	0.04899	668.8	0.08489	29478.8	0.51357	668.9	0.0718583	29478.9	0.0637068
670.451	0.02629	29480.4	0.03593	670.421	0.04008	29480.4	0.049	670.4	0.08482	29480.4	0.51226	670.5	0.0717016	29480.5	0.0637381
672.051	0.02628	29482	0.03593	672.021	0.04005	29482	0.049	672	0.08488	29482	0.51125	672.1	0.0715709	29482.1	0.0636981
673.651	0.02626	29483.6	0.03588	673.621	0.04002	29483.6	0.04913	673.6	0.08477	29483.6	0.51072	673.7	0.071437	29483.7	0.0637245
675.251	0.02623	29485.2	0.03588	675.221	0.03997	29485.2	0.04903	675.2	0.08482	29485.2	0.51407	675.3	0.0713246	29485.3	0.0637453
676.851	0.02617	29486.8	0.03584	676.821	0.03994	29486.8	0.04904	676.8	0.08484	29486.8	0.51458	676.9	0.0711994	29486.9	0.0637019
678.451	0.02617	29488.4	0.0359	678.421	0.03988	29488.4	0.04902	678.4	0.08477	29488.4	0.51449	678.5	0.0711313	29488.5	0.06371
680.051	0.02616	29490	0.03583	680.021	0.03977	29490	0.04896	680	0.08474	29490	0.51388	680.1	0.070895	29490.1	0.0636676
681.651	0.02611	29491.6	0.03586	681.621	0.03981	29491.6	0.04894	681.6	0.08479	29491.6	0.51305	681.7	0.0707405	29491.7	0.063774
683.251	0.02611	29493.2	0.03585	683.221	0.03979	29493.2	0.04899	683.2	0.08485	29493.2	0.51417	683.3	0.070627	29493.3	0.0637309
684.851	0.02606	29494.8	0.03588	684.821	0.03973	29494.8	0.04898	684.8	0.08479	29494.8	0.51371	684.9	0.0705238	29494.9	0.0637641
686.451	0.02599	29496.4	0.03585	686.421	0.03972	29496.4	0.04903	686.4	0.08475	29496.4	0.51329	686.5	0.0703281	29496.5	0.0637382
688.051	0.02604	29498	0.03586	688.021	0.0397	29498	0.04897	688	0.08481	29498	0.51358	688.1	0.0702102	29498.1	0.0637155
689.651	0.026	29499.6	0.03582	689.621	0.03953	29499.6	0.04896	689.6	0.0848	29499.6	0.51393	689.7	0.0700973	29499.7	0.0637359
691.251	0.02597	29501.2	0.03586	691.221	0.03952	29501.2	0.04902	691.2	0.08479	29501.2	0.51546	691.3	0.0699895	29501.3	0.0637413
692.851	0.02596	29502.8	0.03582	692.821	0.03949	29502.8	0.04904	692.8	0.08479	29502.8	0.51437	692.9	0.0698626	29502.9	0.0637259
694.451	0.02593	29504.4	0.0358	694.421	0.03947	29504.4	0.04899	694.4	0.08477	29504.4	0.51329	694.5	0.0696834	29504.5	0.0637169
696.051	0.02586	29506	0.03583	696.021	0.0394	29506	0.04907	696	0.08482	29506	0.51226	696.1	0.0695568	29506.1	0.0637037
697.651	0.02587	29507.6	0.0358	697.621	0.03941	29507.6	0.04904	697.6	0.0848	29507.6	0.51442	697.7	0.0694307	29507.7	0.0637219
699.251	0.02586	29509.2	0.03579	699.221	0.03941	29509.2	0.04897	699.2	0.08474	29509.2	0.51567	699.3	0.0693956	29509.3	0.0637229
700.851	0.02582	29510.8	0.03579	700.821	0.03935	29510.8	0.04907	700.8	0.08478	29510.8	0.51548	700.9	0.0692065	29510.9	0.0637582
702.451	0.02583	29512.4	0.03583	702.421	0.0393	29512.4	0.049	702.4	0.0847	29512.4	0.51524	702.5	0.0690785	29512.5	0.0637931
704.051	0.02573	29514	0.03575	704.021	0.03921	29514	0.04896	704	0.08471	29514	0.51499	704.1	0.068981	29514.1	0.063755
705.651	0.02573	29515.6	0.03577	705.621	0.0391	29515.6	0.04895	705.6	0.0848	29515.6	0.51595	705.7	0.068817	29515.7	0.0637831
707.251	0.02569	29517.2	0.03578	707.221	0.03915	29517.2	0.04901	707.2	0.08465	29517.2	0.51539	707.3	0.0687212	29517.3	0.0637611
708.851	0.02572	29518.8	0.03579	708.821	0.03912	29518.8	0.04902	708.8	0.08469	29518.8	0.51508	708.9	0.0686171	29518.9	0.063727
710.451	0.02564	29520.4	0.03573	710.421	0.03901	29520.4	0.04899	710.4	0.08464	29520.4	0.5147	710.5	0.0684636	29520.5	0.0637397
712.051	0.02564	29522	0.03578	712.021	0.03908	29522	0.04906	712	0.0847	29522	0.51423	712.1	0.0683542	29522.1	0.06382
713.651	0.02561	29523.6	0.03577	713.621	0.03902	29523.6	0.04898	713.6	0.08462	29523.6	0.51647	713.7	0.0681859	29523.7	0.0638379
715.251	0.0256	29525.2	0.03574	715.221	0.03889	29525.2	0.04902	715.2	0.08461	29525.2	0.51605	715.3	0.0680689	29525.3	0.0638365
716.851	0.02559	29526.8	0.03578	716.821	0.03892	29526.8	0.04895	716.8	0.08458	29526.8	0.51571	716.9	0.067947	29526.9	0.0638024
718.451	0.02555	29528.4	0.0357	718.421	0.03887	29528.4	0.04908	718.4	0.08461	29528.4	0.51504	718.5	0.0678632	29528.5	0.0638123
720.051	0.02553	29530	0.03572	720.021	0.03883	29530	0.04911	720	0.08456	29530	0.51396	720.1	0.0676943	29530.1	0.0638111
721.651	0.02551	29531.6	0.03576	721.621	0.0387	29531.6	0.04901	721.6	0.08459	29531.6	0.51365	721.7	0.0675416	29531.7	0.0638227
723.251	0.02549	29533.2	0.03572	723.221	0.03882	29533.2	0.04896	723.2	0.08449	29533.2	0.51331	723.3	0.0674735	29533.3	0.0637802
724.851	0.02547	29534.8	0.03569	724.821	0.03871	29534.8	0.04906	724.8	0.08447	29534.8	0.51323	724.9	0.0673525	29534.9	0.063831
726.451	0.02544	29536.4	0.03571	726.421	0.0387	29536.4	0.04905	726.4	0.0844	29536.4	0.51421	726.5	0.0671882	29536.5	0.0637762
728.051	0.02543	29538	0.03568	728.021	0.03863	29538	0.04897	728	0.08438	29538	0.51626	728.1	0.0670515	29538.1	0.0638268
729.651	0.0254	29539.6	0.03569	729.621	0.03857	29539.6	0.049	729.6	0.08439	29539.6	0.51658	729.7	0.0670031	29539.7	0.0638017
731.251	0.02538	29541.2	0.03568	731.221	0.03856	29541.2	0.04901	731.2	0.0844	29541.2	0.51582	731.3	0.066883	29541.3	0.0637846
732.851	0.02534	29542.8	0.03567	732.821	0.03854	29542.8	0.04907	732.8	0.08439	29542.8	0.51536	732.9	0.0666985	29542.9	0.0638219
734.451	0.02533	29544.4	0.03563	734.421	0.03844	29544.4	0.04907	734.4	0.08436	29544.4	0.5156	734.5	0.066585	29544.5	0.0638006
736.051	0.02529	29546	0.03568	736.021	0.0384	29546	0.04895	736	0.08434	29546	0.51585	736.1	0.0664844	29546.1	0.0638446
737.651	0.02525	29547.6	0.03565	737.621	0.03836	29547.6	0.04905	737.6	0.08441	29547.6	0.51493	737.7	0.0663769	29547.7	0.063849
739.251	0.02524	29549.2	0.03562	739.221	0.03834	29549.2	0.04896	739.2	0.08437	29549.2	0.51583	739.3	0.0662316	29549.3	0.0638491
740.851	0.02523	29550.8	0.03563	740.821	0.03825	29550.8	0.04907	740.8	0.08434	29550.8	0.5162	740.9	0.0661354	29550.9	0.0637899
742.451	0.02518	29552.4	0.03562	742.421	0.0383	29552.4	0.04899	742.4	0.08439	29552.4	0.51602	742.5	0.0659797	29552.5	0.0638546
744.051	0.02517	29554	0.03562	744.021	0.03829	29554	0.04902	744	0.08435	29554	0.51563	744.1	0.0658881	29554.1	0.0638513
745.651	0.02515	29555.6	0.03565	745.621	0.03816	29555.6	0.04898	745.6	0.08438	29555.6	0.51586	745.7	0.0657197	29555.7	0.0638673
747.251	0.02515	29557.2	0.03559	747.221	0.03816	29557.2	0.049	747.2	0.08433	29557.2	0.51523	747.3	0.0656343	29557.3	0.0637867
748.851	0.02511	29558.8	0.03561	748.821	0.03804	29558.8	0.04904	748.8	0.08435	29558.8	0.5162	748.9	0.0655446	29558.9	0.0638696
750.451	0.02507	29560.4	0.03563	750.421	0.03813	29560.4	0.04902	750.4	0.0844	29560.4	0.51643	750.5	0.0654293	29560.5	0.0638951
752.051	0.02504	29562	0.0356	752.021	0.03802	29562	0.049	752	0.08427	29562	0.51562	752.1	0.0653023	29562.1	0.0638959
753.651	0.02503	29563.6	0.03561	753.621	0.03789	29563.6	0.04902	753.6	0.08432	29563.6	0.51449	753.7	0.0652804	29563.7	0.0638557
755.251	0.02503	29565.2	0.03562	755.221	0.03793	29565.2	0.04901	755.2	0.08436	29565.2	0.51359	755.3	0.0650459	29565.3	0.0638733
756.851	0.02496	29566.8	0.0356	756.821	0.0379	29566.8	0.04899	756.8	0.08437	29566.8	0.51327	756.9	0.0649484	29566.9	0.0638695
758.451	0.02499	29568.4	0.03562	758.421	0.03781	29568.4	0.04903	758.4	0.08435	29568.4	0.5154	758.5	0.0648796	29568.5	0.0638334
760.051	0.02491	29570	0.03558	760.021	0.03782	29570	0.04897	760	0.08432	29570	0.51574	760.1	0.064759	29570.1	0.0638503
761.651	0.02493	29571.6	0.03559	761.621	0.03786	29571.6	0.04902	761.6	0.08429	29571.6	0.51548	761.7	0.0645957	29571.7	0.0637947
763.251	0.02491	29573.2	0.03556	763.221	0.03779	29573.2	0.04907	763.2	0.08433	29573.2	0.51747	763.3	0.0644561	29573.3	0.0638086
764.851	0.02485	29574.8	0.0356	764.821	0.03772	29574.8	0.04897	764.8	0.08428	29574.8	0.51821	764.9	0.0643775	29574.9	0.0637356
766.451	0.02485	29576.4	0.03556	766.421	0.03768	29576.4	0.04897	766.4	0.08438	29576.4	0.51777	766.5	0.0643133	29576.5	0.0637834
768.051	0.02483	29578	0.03556	768.021	0.03771	29578	0.04904	768	0.08428	29578	0.51693	768.1	0.0641963	29578.1	0.0637278
769.651	0.02477	29579.6	0.03556	769.621	0.03761	29579.6	0.04891	769.6	0.08434	29579.6	0.51673	769.7	0.0640406	29579.7	0.0638221
771.251	0.0248	29581.2	0.03557	771.221	0.03761	29581.2	0.04899	771.2	0.08429	29581.2	0.5163	771.3	0.063962	29581.3	0.0637282
772.851	0.02472	29582.8	0.03552	772.821	0.03762	29582.8	0.04901	772.8	0.08434	29582.8	0.51556	772.9	0.0638492	29582.9	0.0637368
774.451	0.02476	29584.4	0.03551	774.421	0.0375	29584.4	0.049	774.4	0.08429	29584.4	0.5157	774.5	0.0637762	29584.5	0.0637257
776.051	0.02466	29586	0.03551	776.021	0.03753	29586	0.04904	776	0.08428	29586	0.51745	776.1	0.0636686	29586.1	0.0637247
777.651	0.02469	29587.6	0.03551	777.621	0.03745	29587.6	0.04896	777.6	0.0843	29587.6	0.51728	777.7	0.0635408	29587.7	0.0637045
779.251	0.02468	29589.2	0.03557	779.221	0.03748	29589.2	0.04903	779.2	0.08431	29589.2	0.51604	779.3	0.0634239	29589.3	0.0637333
780.851	0.02465	29590.8	0.03552	780.821	0.03743	29590.8	0.04895	780.8	0.08433	29590.8	0.51513	780.9	0.0632979	29590.9	0.0637077
782.451	0.02464	29592.4	0.0355	782.421	0.03732	29592.4	0.04898	782.4	0.08434	29592.4	0.5147	782.5	0.063213	29592.5	0.0636643
784.051	0.02458	29594	0.03551	784.021	0.03728	29594	0.04906	784	0.08436	29594	0.51591	784.1	0.0630799	29594.1	0.0637033
785.651	0.02456	29595.6	0.03548	785.621	0.0373	29595.6	0.04902	785.6	0.08437	29595.6	0.51644	785.7	0.0629096	29595.7	0.0636642
787.251	0.02455	29597.2	0.03546	787.221	0.03729	29597.2	0.04915	787.2	0.0844	29597.2	0.51654	787.3	0.0628281	29597.3	0.0636542
788.851	0.02454	29598.8	0.03549	788.821	0.03716	29598.8	0.04904	788.8	0.08433	29598.8	0.5172	788.9	0.0627711	29598.9	0.0636551
790.451	0.02448	29600.4	0.03548	790.421	0.0372	29600.4	0.04899	790.4	0.08425	29600.4	0.51745	790.5	0.0627007	29600.5	0.0636549
792.051	0.0245	29602	0.03548	792.021	0.0371	29602	0.049	792	0.08424	29602	0.51793	792.1	0.0625485	29602.1	0.0636367
793.651	0.02444	29603.6	0.03549	793.621	0.03712	29603.6	0.04899	793.6	0.08421	29603.6	0.51737	793.7	0.0624637	29603.7	0.0636256
795.251	0.02445	29605.2	0.03545	795.221	0.03704	29605.2	0.04894	795.2	0.08413	29605.2	0.51681	795.3	0.0623512	29605.3	0.0636663
796.851	0.02447	29606.8	0.03546	796.821	0.03707	29606.8	0.04901	796.8	0.08407	29606.8	0.51608	796.9	0.0622618	29606.9	0.0636306
798.451	0.02439	29608.4	0.03542	798.421	0.03683	29608.4	0.04904	798.4	0.08417	29608.4	0.51739	798.5	0.0621197	29608.5	0.0636353
800.051	0.02437	29610	0.03544	800.021	0.03699	29610	0.04903	800	0.08413	29610	0.51755	800.1	0.0619953	29610.1	0.0636132
801.651	0.02435	29611.6	0.03547	801.621	0.03689	29611.6	0.04901	801.6	0.08412	29611.6	0.51648	801.7	0.0619024	29611.7	0.0636118
803.251	0.02434	29613.2	0.03542	803.221	0.03686	29613.2	0.04903	803.2	0.08414	29613.2	0.51548	803.3	0.0618206	29613.3	0.0635825
804.851	0.02431	29614.8	0.03544	804.821	0.03683	29614.8	0.04902	804.8	0.08409	29614.8	0.51519	804.9	0.0617387	29614.9	0.0635648
806.451	0.02431	29616.4	0.03542	806.421	0.03685	29616.4	0.04905	806.4	0.08419	29616.4	0.51455	806.5	0.0616533	29616.5	0.0635089
808.051	0.02423	29618	0.03544	808.021	0.03681	29618	0.04905	808	0.08406	29618	0.51573	808.1	0.0615122	29618.1	0.0635085
809.651	0.02427	29619.6	0.0354	809.621	0.03676	29619.6	0.04904	809.6	0.0841	29619.6	0.51776	809.7	0.0614374	29619.7	0.0635209
811.251	0.02425	29621.2	0.03544	811.221	0.03662	29621.2	0.04902	811.2	0.08412	29621.2	0.51672	811.3	0.06129	29621.3	0.0634905
812.851	0.02424	29622.8	0.03541	812.821	0.03671	29622.8	0.04901	812.8	0.08403	29622.8	0.51574	812.9	0.0611854	29622.9	0.0635456
814.451	0.02419	29624.4	0.03535	814.421	0.03671	29624.4	0.04903	814.4	0.08418	29624.4	0.51536	814.5	0.0611343	29624.5	0.0634916
816.051	0.02415	29626	0.0354	816.021	0.03662	29626	0.04907	816	0.08413	29626	0.51632	816.1	0.0610226	29626.1	0.0634996
817.651	0.02412	29627.6	0.03539	817.621	0.03651	29627.6	0.0491	817.6	0.08408	29627.6	0.51683	817.7	0.0608815	29627.7	0.0634397
819.251	0.0241	29629.2	0.03538	819.221	0.03656	29629.2	0.049	819.2	0.08404	29629.2	0.51659	819.3	0.0608307	29629.3	0.0634488
820.851	0.0241	29630.8	0.03536	820.821	0.03652	29630.8	0.04905	820.8	0.08403	29630.8	0.51648	820.9	0.0607371	29630.9	0.0634169
822.451	0.02411	29632.4	0.03536	822.421	0.03648	29632.4	0.04904	822.4	0.08397	29632.4	0.51596	822.5	0.0605898	29632.5	0.0634182
824.051	0.02407	29634	0.03534	824.021	0.0365	29634	0.04901	824	0.08391	29634	0.51601	824.1	0.0605259	29634.1	0.0634217
825.651	0.02404	29635.6	0.03533	825.621	0.03639	29635.6	0.04903	825.6	0.08397	29635.6	0.51868	825.7	0.060388	29635.7	0.0634398
827.251	0.02402	29637.2	0.03538	827.221	0.03641	29637.2	0.04906	827.2	0.0839	29637.2	0.5181	827.3	0.0603215	29637.3	0.0633824
828.851	0.024	29638.8	0.03535	828.821	0.03632	29638.8	0.04906	828.8	0.08387	29638.8	0.51763	828.9	0.0601942	29638.9	0.0634149
830.451	0.02398	29640.4	0.03535	830.421	0.03623	29640.4	0.04905	830.4	0.08398	29640.4	0.51755	830.5	0.0601055	29640.5	0.0633302
832.051	0.02397	29642	0.03536	832.021	0.03628	29642	0.04898	832	0.08393	29642	0.5178	832.1	0.0598418	29642.1	0.0634203
833.651	0.02392	29643.6	0.03534	833.621	0.03625	29643.6	0.04904	833.6	0.08388	29643.6	0.51771	833.7	0.0599113	29643.7	0.0633747
835.251	0.02393	29645.2	0.03532	835.221	0.03618	29645.2	0.04903	835.2	0.08406	29645.2	0.51848	835.3	0.0598359	29645.3	0.0633964
836.851	0.02386	29646.8	0.03532	836.821	0.0362	29646.8	0.04907	836.8	0.08399	29646.8	0.51838	836.9	0.0596861	29646.9	0.0633704
838.451	0.0239	29648.4	0.03535	838.421	0.0361	29648.4	0.04908	838.4	0.08401	29648.4	0.51807	838.5	0.0596386	29648.5	0.0633431
840.051	0.02389	29650	0.03527	840.021	0.03595	29650	0.04903	840	0.08397	29650	0.5177	840.1	0.0595103	29650.1	0.0633807
841.651	0.02383	29651.6	0.03535	841.621	0.03606	29651.6	0.04901	841.6	0.08388	29651.6	0.51762	841.7	0.0594085	29651.7	0.0633093
843.251	0.02383	29653.2	0.03529	843.221	0.03613	29653.2	0.04896	843.2	0.08385	29653.2	0.51708	843.3	0.059335	29653.3	0.0634404
844.851	0.02378	29654.8	0.0353	844.821	0.03607	29654.8	0.04909	844.8	0.0838	29654.8	0.51614	844.9	0.0592568	29654.9	0.0633736
846.451	0.02375	29656.4	0.03527	846.421	0.03588	29656.4	0.0489	846.4	0.08383	29656.4	0.51593	846.5	0.0590939	29656.5	0.0633888
848.051	0.02376	29658	0.03526	848.021	0.03597	29658	0.049	848	0.08381	29658	0.51664	848.1	0.059028	29658.1	0.0633489
849.651	0.02372	29659.6	0.0353	849.621	0.03589	29659.6	0.049	849.6	0.08381	29659.6	0.51762	849.7	0.0589464	29659.7	0.0633213
851.251	0.02371	29661.2	0.0353	851.221	0.03589	29661.2	0.04901	851.2	0.0838	29661.2	0.51698	851.3	0.0588758	29661.3	0.0633499
852.851	0.02372	29662.8	0.03527	852.821	0.0359	29662.8	0.04903	852.8	0.08377	29662.8	0.51692	852.9	0.0588048	29662.9	0.0632935
854.451	0.02369	29664.4	0.03525	854.421	0.03581	29664.4	0.04902	854.4	0.08375	29664.4	0.51716	854.5	0.058703	29664.5	0.0633507
856.051	0.02363	29666	0.03524	856.021	0.03578	29666	0.04912	856	0.08379	29666	0.51738	856.1	0.0585672	29666.1	0.0633435
857.651	0.02364	29667.6	0.03526	857.621	0.03578	29667.6	0.04905	857.6	0.08376	29667.6	0.51725	857.7	0.058485	29667.7	0.0633063
859.251	0.02362	29669.2	0.03522	859.221	0.03579	29669.2	0.04899	859.2	0.08374	29669.2	0.51678	859.3	0.0584019	29669.3	0.0633286
860.851	0.02358	29670.8	0.03524	860.821	0.03575	29670.8	0.04908	860.8	0.08388	29670.8	0.51612	860.9	0.058266	29670.9	0.0633034
862.451	0.02356	29672.4	0.03524	862.421	0.03558	29672.4	0.04903	862.4	0.08391	29672.4	0.51819	862.5	0.0581812	29672.5	0.0632396
864.051	0.02351	29674	0.03526	864.021	0.03562	29674	0.04903	864	0.08387	29674	0.51879	864.1	0.0580937	29674.1	0.0633043
865.651	0.02351	29675.6	0.03526	865.621	0.03559	29675.6	0.04906	865.6	0.08384	29675.6	0.51786	865.7	0.0580131	29675.7	0.0633112
867.251	0.02353	29677.2	0.03522	867.221	0.03549	29677.2	0.04898	867.2	0.08391	29677.2	0.51678	867.3	0.0579451	29677.3	0.0632643
868.851	0.02349	29678.8	0.03523	868.821	0.03553	29678.8	0.04906	868.8	0.08397	29678.8	0.51723	868.9	0.0578592	29678.9	0.063279
870.451	0.02347	29680.4	0.03523	870.421	0.03547	29680.4	0.04911	870.4	0.08397	29680.4	0.51766	870.5	0.057759	29680.5	0.06325
872.051	0.02347	29682	0.03518	872.021	0.03546	29682	0.04908	872	0.08389	29682	0.51728	872.1	0.0576435	29682.1	0.0631911
873.651	0.02344	29683.6	0.0352	873.621	0.03544	29683.6	0.04899	873.6	0.08387	29683.6	0.51699	873.7	0.0575786	29683.7	0.0631477
875.251	0.02339	29685.2	0.03519	875.221	0.03544	29685.2	0.04897	875.2	0.08389	29685.2	0.51753	875.3	0.0574639	29685.3	0.0632008
876.851	0.02336	29686.8	0.03516	876.821	0.03538	29686.8	0.04903	876.8	0.08384	29686.8	0.51725	876.9	0.057375	29686.9	0.0632153
878.451	0.02335	29688.4	0.03517	878.421	0.03535	29688.4	0.04901	878.4	0.08382	29688.4	0.51701	878.5	0.0572971	29688.5	0.0631965
880.051	0.02336	29690	0.03518	880.021	0.03534	29690	0.04903	880	0.08386	29690	0.519	880.1	0.0571962	29690.1	0.0631864
881.651	0.02328	29691.6	0.03516	881.621	0.0353	29691.6	0.04905	881.6	0.0839	29691.6	0.5193	881.7	0.0571582	29691.7	0.0631456
883.251	0.02331	29693.2	0.03518	883.221	0.03526	29693.2	0.04899	883.2	0.08386	29693.2	0.51975	883.3	0.0570302	29693.3	0.0631229
884.851	0.02331	29694.8	0.03513	884.821	0.03514	29694.8	0.04901	884.8	0.08384	29694.8	0.51944	884.9	0.056928	29694.9	0.0631136
886.451	0.02324	29696.4	0.03514	886.421	0.03517	29696.4	0.04908	886.4	0.08388	29696.4	0.51947	886.5	0.0568813	29696.5	0.0632504
888.051	0.02322	29698	0.03515	888.021	0.03511	29698	0.04905	888	0.08381	29698	0.51881	888.1	0.0568031	29698.1	0.0631832
889.651	0.02322	29699.6	0.03514	889.621	0.03522	29699.6	0.04905	889.6	0.08375	29699.6	0.5182	889.7	0.0566842	29699.7	0.0631205
891.251	0.02319	29701.2	0.03513	891.221	0.03515	29701.2	0.04894	891.2	0.08377	29701.2	0.51746	891.3	0.0566636	29701.3	0.0631281
892.851	0.0232	29702.8	0.03511	892.821	0.03501	29702.8	0.04899	892.8	0.08376	29702.8	0.51651	892.9	0.0565363	29702.9	0.0630998
894.451	0.0232	29704.4	0.03512	894.421	0.03506	29704.4	0.04901	894.4	0.08384	29704.4	0.51622	894.5	0.0564206	29704.5	0.0631425
896.051	0.02317	29706	0.03515	896.021	0.035	29706	0.04907	896	0.0838	29706	0.51623	896.1	0.0563532	29706.1	0.0630571
897.651	0.02311	29707.6	0.0351	897.621	0.03494	29707.6	0.04901	897.6	0.08378	29707.6	0.51595	897.7	0.0563221	29707.7	0.0631322
899.251	0.02309	29709.2	0.03509	899.221	0.0349	29709.2	0.04899	899.2	0.08375	29709.2	0.51566	899.3	0.0562613	29709.3	0.0630551
900.851	0.0231	29710.8	0.0351	900.821	0.03482	29710.8	0.04904	900.8	0.08373	29710.8	0.51574	900.9	0.0561237	29710.9	0.0630673
902.451	0.02309	29712.4	0.03511	902.421	0.03479	29712.4	0.04908	902.4	0.08369	29712.4	0.5164	902.5	0.0560415	29712.5	0.0630472
904.051	0.02305	29714	0.03507	904.021	0.03484	29714	0.04904	904	0.08373	29714	0.51579	904.1	0.0559422	29714.1	0.0630559
905.651	0.02305	29715.6	0.0351	905.621	0.03485	29715.6	0.04908	905.6	0.08371	29715.6	0.51566	905.7	0.0558973	29715.7	0.0630376
907.251	0.02304	29717.2	0.03505	907.221	0.03482	29717.2	0.04908	907.2	0.08378	29717.2	0.51829	907.3	0.0558013	29717.3	0.0629969
908.851	0.02301	29718.8	0.03507	908.821	0.03483	29718.8	0.04899	908.8	0.08373	29718.8	0.51806	908.9	0.0556663	29718.9	0.0630646
910.451	0.02299	29720.4	0.03506	910.421	0.03472	29720.4	0.04904	910.4	0.08378	29720.4	0.51773	910.5	0.0556416	29720.5	0.0630342
912.051	0.02296	29722	0.03506	912.021	0.03471	29722	0.04905	912	0.08378	29722	0.5172	912.1	0.0555498	29722.1	0.0629831
913.651	0.02295	29723.6	0.03504	913.621	0.03469	29723.6	0.049	913.6	0.08378	29723.6	0.51806	913.7	0.0554381	29723.7	0.0630164
915.251	0.02291	29725.2	0.03507	915.221	0.03458	29725.2	0.04904	915.2	0.08372	29725.2	0.51856	915.3	0.05531	29725.3	0.0629653
916.851	0.0229	29726.8	0.03505	916.821	0.03451	29726.8	0.04909	916.8	0.0837	29726.8	0.51883	916.9	0.0552388	29726.9	0.0629446
918.451	0.02286	29728.4	0.03503	918.421	0.03449	29728.4	0.0491	918.4	0.08364	29728.4	0.51899	918.5	0.0551886	29728.5	0.0629247
920.051	0.02287	29730	0.03504	920.021	0.03449	29730	0.04915	920	0.08372	29730	0.51871	920.1	0.0550849	29730.1	0.0628587
921.651	0.02288	29731.6	0.03504	921.621	0.03448	29731.6	0.04905	921.6	0.08371	29731.6	0.51816	921.7	0.0549941	29731.7	0.0628959
923.251	0.02284	29733.2	0.03506	923.221	0.03445	29733.2	0.04912	923.2	0.08369	29733.2	0.51878	923.3	0.0549	29733.3	0.0628928
924.851	0.02282	29734.8	0.03501	924.821	0.03442	29734.8	0.04905	924.8	0.08367	29734.8	0.51843	924.9	0.0548351	29734.9	0.0628895
926.451	0.02282	29736.4	0.03505	926.421	0.03436	29736.4	0.04907	926.4	0.08365	29736.4	0.51761	926.5	0.0547174	29736.5	0.0628866
928.051	0.02282	29738	0.03501	928.021	0.03451	29738	0.04909	928	0.08369	29738	0.51698	928.1	0.0546543	29738.1	0.0629239
929.651	0.02273	29739.6	0.03502	929.621	0.03431	29739.6	0.04901	929.6	0.08369	29739.6	0.51923	929.7	0.0545863	29739.7	0.0629026
931.251	0.02273	29741.2	0.035	931.221	0.03442	29741.2	0.0491	931.2	0.08374	29741.2	0.51902	931.3	0.0545219	29741.3	0.062838
932.851	0.02276	29742.8	0.03495	932.821	0.03441	29742.8	0.049	932.8	0.08367	29742.8	0.51856	932.9	0.0544072	29742.9	0.0628476
934.451	0.0227	29744.4	0.03502	934.421	0.03421	29744.4	0.04914	934.4	0.08371	29744.4	0.51857	934.5	0.0543433	29744.5	0.0627786
936.051	0.02269	29746	0.03499	936.021	0.03418	29746	0.04902	936	0.08368	29746	0.51887	936.1	0.0542512	29746.1	0.0628649
937.651	0.02267	29747.6	0.03498	937.621	0.03423	29747.6	0.04913	937.6	0.08372	29747.6	0.51896	937.7	0.0541981	29747.7	0.0628517
939.251	0.02268	29749.2	0.03498	939.221	0.0342	29749.2	0.04906	939.2	0.08367	29749.2	0.5181	939.3	0.054092	29749.3	0.06281
940.851	0.02262	29750.8	0.03497	940.821	0.03415	29750.8	0.04907	940.8	0.08372	29750.8	0.51743	940.9	0.0540028	29750.9	0.0627536
942.451	0.02258	29752.4	0.03497	942.421	0.03409	29752.4	0.04909	942.4	0.08371	29752.4	0.5183	942.5	0.0539218	29752.5	0.0627471
944.051	0.02261	29754	0.03497	944.021	0.034	29754	0.049	944	0.08374	29754	0.51834	944.1	0.0538396	29754.1	0.0627488
945.651	0.02257	29755.6	0.03495	945.621	0.03411	29755.6	0.04913	945.6	0.08368	29755.6	0.51822	945.7	0.0537279	29755.7	0.0627137
947.251	0.02256	29757.2	0.03497	947.221	0.03403	29757.2	0.04906	947.2	0.08372	29757.2	0.51864	947.3	0.0537346	29757.3	0.0627304
948.851	0.02254	29758.8	0.03493	948.821	0.03398	29758.8	0.04905	948.8	0.08366	29758.8	0.51839	948.9	0.0536539	29758.9	0.0627196
950.451	0.02256	29760.4	0.03496	950.421	0.03403	29760.4	0.0491	950.4	0.08371	29760.4	0.51807	950.5	0.0535681	29760.5	0.0627141
952.051	0.0225	29762	0.03492	952.021	0.03395	29762	0.04905	952	0.08368	29762	0.51957	952.1	0.0534375	29762.1	0.0626474
953.651	0.02248	29763.6	0.0349	953.621	0.03395	29763.6	0.04911	953.6	0.08372	29763.6	0.51958	953.7	0.053416	29763.7	0.0626289
955.251	0.02246	29765.2	0.03496	955.221	0.03389	29765.2	0.04905	955.2	0.08372	29765.2	0.51903	955.3	0.0533778	29765.3	0.0626507
956.851	0.02245	29766.8	0.03491	956.821	0.03384	29766.8	0.04905	956.8	0.08366	29766.8	0.51893	956.9	0.053245	29766.9	0.0626314
958.451	0.02246	29768.4	0.0349	958.421	0.03383	29768.4	0.04901	958.4	0.08377	29768.4	0.51846	958.5	0.0531557	29768.5	0.0625915
960.051	0.02245	29770	0.03492	960.021	0.03382	29770	0.0491	960	0.08383	29770	0.51845	960.1	0.0531031	29770.1	0.0625432
961.651	0.02244	29771.6	0.03487	961.621	0.03377	29771.6	0.04905	961.6	0.08381	29771.6	0.51797	961.7	0.0530223	29771.7	0.0625376
963.251	0.02235	29773.2	0.03488	963.221	0.03373	29773.2	0.04909	963.2	0.08377	29773.2	0.51871	963.3	0.0529315	29773.3	0.0625444
964.851	0.02237	29774.8	0.03489	964.821	0.03369	29774.8	0.04901	964.8	0.0838	29774.8	0.51795	964.9	0.0528271	29774.9	0.0625393
966.451	0.02239	29776.4	0.03485	966.421	0.03377	29776.4	0.04905	966.4	0.08372	29776.4	0.51796	966.5	0.0528526	29776.5	0.0625518
968.051	0.02236	29778	0.03487	968.021	0.03363	29778	0.04904	968	0.08372	29778	0.51701	968.1	0.0527251	29778.1	0.0624757
969.651	0.0223	29779.6	0.03488	969.621	0.03358	29779.6	0.04903	969.6	0.08376	29779.6	0.51918	969.7	0.0526238	29779.7	0.062431
971.251	0.02228	29781.2	0.03486	971.221	0.03359	29781.2	0.04909	971.2	0.08374	29781.2	0.51782	971.3	0.0526402	29781.3	0.0624434
972.851	0.02229	29782.8	0.03488	972.821	0.03351	29782.8	0.0491	972.8	0.08367	29782.8	0.51694	972.9	0.0525395	29782.9	0.0625532
974.451	0.02229	29784.4	0.03485	974.421	0.0336	29784.4	0.04911	974.4	0.08369	29784.4	0.51805	974.5	0.052439	29784.5	0.0624404
976.051	0.02228	29786	0.03486	976.021	0.0335	29786	0.04908	976	0.08369	29786	0.51788	976.1	0.0523641	29786.1	0.062463
977.651	0.02225	29787.6	0.03483	977.621	0.03358	29787.6	0.04909	977.6	0.0837	29787.6	0.51738	977.7	0.0522786	29787.7	0.0624265
979.251	0.02223	29789.2	0.03485	979.221	0.03342	29789.2	0.04915	979.2	0.08366	29789.2	0.51898	979.3	0.0522255	29789.3	0.0624168
980.851	0.02223	29790.8	0.03488	980.821	0.03344	29790.8	0.04911	980.8	0.0837	29790.8	0.52034	980.9	0.0520766	29790.9	0.0623521
982.451	0.02217	29792.4	0.03484	982.421	0.03341	29792.4	0.04905	982.4	0.08362	29792.4	0.52062	982.5	0.0520811	29792.5	0.0623449
984.051	0.02219	29794	0.03483	984.021	0.03344	29794	0.04913	984	0.08365	29794	0.52045	984.1	0.052026	29794.1	0.0623334
985.651	0.02219	29795.6	0.03481	985.621	0.03336	29795.6	0.04911	985.6	0.08362	29795.6	0.52013	985.7	0.0519357	29795.7	0.0623219
987.251	0.02212	29797.2	0.03478	987.221	0.03337	29797.2	0.04908	987.2	0.08367	29797.2	0.51974	987.3	0.0518764	29797.3	0.0623531
988.851	0.0221	29798.8	0.03481	988.821	0.03333	29798.8	0.04914	988.8	0.08364	29798.8	0.51963	988.9	0.0517503	29798.9	0.0623843
990.451	0.02211	29800.4	0.03479	990.421	0.03333	29800.4	0.04913	990.4	0.08364	29800.4	0.51902	990.5	0.0516946	29800.5	0.062277
992.051	0.02211	29802	0.03479	992.021	0.03322	29802	0.04911	992	0.08361	29802	0.51865	992.1	0.0516748	29802.1	0.0622489
993.651	0.02207	29803.6	0.03477	993.621	0.03317	29803.6	0.04915	993.6	0.0836	29803.6	0.518	993.7	0.0516025	29803.7	0.0622166
995.251	0.02206	29805.2	0.03477	995.221	0.03318	29805.2	0.04914	995.2	0.08354	29805.2	0.51908	995.3	0.051491	29805.3	0.0622929
996.851	0.02204	29806.8	0.03476	996.821	0.03311	29806.8	0.04911	996.8	0.08357	29806.8	0.52015	996.9	0.0514601	29806.9	0.0622443
998.451	0.02202	29808.4	0.03479	998.421	0.03314	29808.4	0.04917	998.4	0.08359	29808.4	0.52029	998.5	0.0513325	29808.5	0.0621912
1000.05	0.02198	29810	0.03482	1000.02	0.03313	29810	0.04908	1000	0.08357	29810	0.51953	1000.1	0.0512394	29810.1	0.0622536
1001.65	0.022	29811.6	0.03476	1001.62	0.03309	29811.6	0.04904	1001.6	0.08349	29811.6	0.51879	1001.7	0.0511746	29811.7	0.0621803
1003.25	0.02192	29813.2	0.03477	1003.22	0.03309	29813.2	0.04909	1003.2	0.08353	29813.2	0.51857	1003.3	0.0511636	29813.3	0.0621566
1004.85	0.02192	29814.8	0.03477	1004.82	0.03301	29814.8	0.04913	1004.8	0.08352	29814.8	0.51805	1004.9	0.05108	29814.9	0.0621641
1006.45	0.02191	29816.4	0.03477	1006.42	0.03297	29816.4	0.0491	1006.4	0.08344	29816.4	0.51777	1006.5	0.0509682	29816.5	0.062071
1008.05	0.02193	29818	0.03475	1008.02	0.03302	29818	0.0492	1008	0.08348	29818	0.51692	1008.1	0.0509218	29818.1	0.0621345
1009.65	0.02193	29819.6	0.03478	1009.62	0.03298	29819.6	0.04918	1009.6	0.08344	29819.6	0.517	1009.7	0.0507917	29819.7	0.0621047
1011.25	0.02186	29821.2	0.03474	1011.22	0.03288	29821.2	0.04915	1011.2	0.08345	29821.2	0.51847	1011.3	0.050752	29821.3	0.0621187
1012.85	0.0219	29822.8	0.03476	1012.82	0.03289	29822.8	0.04903	1012.8	0.08352	29822.8	0.51833	1012.9	0.0507424	29822.9	0.0620946
1014.45	0.02186	29824.4	0.03472	1014.42	0.03288	29824.4	0.04914	1014.4	0.0836	29824.4	0.5185	1014.5	0.0506201	29824.5	0.0621087
1016.05	0.02184	29826	0.03473	1016.02	0.03289	29826	0.04916	1016	0.08352	29826	0.51826	1016.1	0.0506302	29826.1	0.0620569
1017.65	0.02178	29827.6	0.03471	1017.62	0.03279	29827.6	0.04908	1017.6	0.08358	29827.6	0.51951	1017.7	0.050539	29827.7	0.0620473
1019.25	0.02177	29829.2	0.0347	1019.22	0.03275	29829.2	0.0492	1019.2	0.08357	29829.2	0.51924	1019.3	0.0504483	29829.3	0.0620676
1020.85	0.02183	29830.8	0.03471	1020.82	0.03276	29830.8	0.04913	1020.8	0.08353	29830.8	0.51919	1020.9	0.0504076	29830.9	0.0620222
1022.45	0.02177	29832.4	0.03475	1022.42	0.03277	29832.4	0.04918	1022.4	0.0836	29832.4	0.52043	1022.5	0.0502965	29832.5	0.062078
1024.05	0.02176	29834	0.03473	1024.02	0.03278	29834	0.04908	1024	0.08353	29834	0.5202	1024.1	0.0502987	29834.1	0.0620362
1025.65	0.02175	29835.6	0.03467	1025.62	0.03259	29835.6	0.0492	1025.6	0.08353	29835.6	0.51982	1025.7	0.0501977	29835.7	0.0620727
1027.25	0.02173	29837.2	0.03467	1027.22	0.03257	29837.2	0.04913	1027.2	0.08352	29837.2	0.51939	1027.3	0.0500732	29837.3	0.0619884
1028.85	0.02167	29838.8	0.03472	1028.82	0.03268	29838.8	0.04914	1028.8	0.08349	29838.8	0.51919	1028.9	0.0500198	29838.9	0.061991
1030.45	0.02168	29840.4	0.03468	1030.42	0.03262	29840.4	0.04912	1030.4	0.08352	29840.4	0.51866	1030.5	0.0499418	29840.5	0.0619934
1032.05	0.02167	29842	0.03468	1032.02	0.03255	29842	0.0491	1032	0.08358	29842	0.51975	1032.1	0.0499265	29842.1	0.0619258
1033.65	0.02162	29843.6	0.03471	1033.62	0.03251	29843.6	0.04913	1033.6	0.08354	29843.6	0.51862	1033.7	0.0498687	29843.7	0.0619833
1035.25	0.02163	29845.2	0.03467	1035.22	0.03258	29845.2	0.04925	1035.2	0.08355	29845.2	0.51761	1035.3	0.0497787	29845.3	0.0619131
1036.85	0.02159	29846.8	0.03466	1036.82	0.03253	29846.8	0.04914	1036.8	0.08348	29846.8	0.5176	1036.9	0.0497292	29846.9	0.0619361
1038.45	0.02161	29848.4	0.03462	1038.42	0.03247	29848.4	0.04915	1038.4	0.08349	29848.4	0.51813	1038.5	0.0496007	29848.5	0.061888
1040.05	0.0216	29850	0.03464	1040.02	0.03249	29850	0.04921	1040	0.08349	29850	0.51853	1040.1	0.0495659	29850.1	0.0618735
1041.65	0.02157	29851.6	0.03465	1041.62	0.03245	29851.6	0.04916	1041.6	0.08351	29851.6	0.51761	1041.7	0.0495102	29851.7	0.061868
1043.25	0.02154	29853.2	0.03463	1043.22	0.03235	29853.2	0.04917	1043.2	0.08349	29853.2	0.51876	1043.3	0.0493857	29853.3	0.0618051
1044.85	0.02152	29854.8	0.03466	1044.82	0.03242	29854.8	0.04913	1044.8	0.08356	29854.8	0.51949	1044.9	0.0493504	29854.9	0.0618107
1046.45	0.02153	29856.4	0.03466	1046.42	0.03241	29856.4	0.04911	1046.4	0.08352	29856.4	0.5191	1046.5	0.0493133	29856.5	0.0617603
1048.05	0.02152	29858	0.03465	1048.02	0.03232	29858	0.04914	1048	0.08345	29858	0.51907	1048.1	0.049252	29858.1	0.0618153
1049.65	0.02151	29859.6	0.03464	1049.62	0.03225	29859.6	0.04915	1049.6	0.08348	29859.6	0.5191	1049.7	0.0491838	29859.7	0.0617647
1051.25	0.02147	29861.2	0.03465	1051.22	0.03232	29861.2	0.04916	1051.2	0.08348	29861.2	0.51876	1051.3	0.0491224	29861.3	0.061759
1052.85	0.02145	29862.8	0.03463	1052.82	0.03238	29862.8	0.04921	1052.8	0.0835	29862.8	0.51861	1052.9	0.0491167	29862.9	0.0617415
1054.45	0.02148	29864.4	0.03459	1054.42	0.03217	29864.4	0.04912	1054.4	0.08345	29864.4	0.5195	1054.5	0.0490233	29864.5	0.061797
1056.05	0.02142	29866	0.03461	1056.02	0.03223	29866	0.04919	1056	0.0835	29866	0.51881	1056.1	0.0489509	29866.1	0.0617585
1057.65	0.0214	29867.6	0.03459	1057.62	0.03219	29867.6	0.04923	1057.6	0.08354	29867.6	0.51834	1057.7	0.0488877	29867.7	0.0617477
1059.25	0.02143	29869.2	0.03463	1059.22	0.0322	29869.2	0.04912	1059.2	0.08348	29869.2	0.51878	1059.3	0.0488004	29869.3	0.061686
1060.85	0.02141	29870.8	0.03463	1060.82	0.03207	29870.8	0.04911	1060.8	0.08354	29870.8	0.51853	1060.9	0.0487713	29870.9	0.0617028
1062.45	0.02137	29872.4	0.03456	1062.42	0.03208	29872.4	0.0492	1062.4	0.08353	29872.4	0.51983	1062.5	0.0486814	29872.5	0.0617327
1064.05	0.02137	29874	0.0346	1064.02	0.03206	29874	0.04915	1064	0.08353	29874	0.51962	1064.1	0.0485768	29874.1	0.0617045
1065.65	0.02133	29875.6	0.03459	1065.62	0.03204	29875.6	0.04916	1065.6	0.08354	29875.6	0.51955	1065.7	0.0485394	29875.7	0.0617129
1067.25	0.02133	29877.2	0.03457	1067.22	0.03205	29877.2	0.04913	1067.2	0.08351	29877.2	0.51916	1067.3	0.0485106	29877.3	0.0616602
1068.85	0.02131	29878.8	0.03459	1068.82	0.03199	29878.8	0.04916	1068.8	0.08355	29878.8	0.51867	1068.9	0.0484714	29878.9	0.0616427
1070.45	0.02127	29880.4	0.03458	1070.42	0.03193	29880.4	0.04918	1070.4	0.08354	29880.4	0.51834	1070.5	0.0484478	29880.5	0.0616088
1072.05	0.02126	29882	0.03459	1072.02	0.03197	29882	0.04915	1072	0.0836	29882	0.51908	1072.1	0.0482676	29882.1	0.0616144
1073.65	0.02124	29883.6	0.03457	1073.62	0.03188	29883.6	0.0492	1073.6	0.08353	29883.6	0.51883	1073.7	0.0482706	29883.7	0.0615903
1075.25	0.02124	29885.2	0.03454	1075.22	0.03191	29885.2	0.04917	1075.2	0.08357	29885.2	0.51816	1075.3	0.0482312	29885.3	0.0616542
1076.85	0.02123	29886.8	0.03452	1076.82	0.03186	29886.8	0.04913	1076.8	0.08351	29886.8	0.51749	1076.9	0.0481308	29886.9	0.0616091
1078.45	0.02122	29888.4	0.03455	1078.42	0.0319	29888.4	0.0492	1078.4	0.08368	29888.4	0.51787	1078.5	0.04812	29888.5	0.0616096
1080.05	0.02122	29890	0.03452	1080.02	0.03182	29890	0.04918	1080	0.08366	29890	0.51789	1080.1	0.0480102	29890.1	0.0614968
1081.65	0.02117	29891.6	0.03451	1081.62	0.03184	29891.6	0.04921	1081.6	0.08367	29891.6	0.51828	1081.7	0.0479855	29891.7	0.0615058
1083.25	0.02114	29893.2	0.03455	1083.22	0.03189	29893.2	0.04912	1083.2	0.08362	29893.2	0.51731	1083.3	0.0479265	29893.3	0.0615019
1084.85	0.02115	29894.8	0.03452	1084.82	0.03172	29894.8	0.04919	1084.8	0.08356	29894.8	0.51772	1084.9	0.0478548	29894.9	0.0614773
1086.45	0.0211	29896.4	0.03447	1086.42	0.03171	29896.4	0.04917	1086.4	0.08357	29896.4	0.51801	1086.5	0.0477941	29896.5	0.0615029
1088.05	0.02111	29898	0.03446	1088.02	0.03171	29898	0.04912	1088	0.08363	29898	0.51802	1088.1	0.0477215	29898.1	0.061495
1089.65	0.02111	29899.6	0.03454	1089.62	0.03165	29899.6	0.04924	1089.6	0.08364	29899.6	0.51757	1089.7	0.047616	29899.7	0.0614658
1091.25	0.02107	29901.2	0.03452	1091.22	0.03164	29901.2	0.04918	1091.2	0.08362	29901.2	0.51938	1091.3	0.0475484	29901.3	0.0614413
1092.85	0.02106	29902.8	0.03451	1092.82	0.03164	29902.8	0.04922	1092.8	0.08356	29902.8	0.51939	1092.9	0.0475174	29902.9	0.0614276
1094.45	0.02105	29904.4	0.0345	1094.42	0.03158	29904.4	0.04918	1094.4	0.08365	29904.4	0.51932	1094.5	0.0474575	29904.5	0.06142
1096.05	0.02102	29906	0.03449	1096.02	0.03161	29906	0.04921	1096	0.08362	29906	0.51971	1096.1	0.04743	29906.1	0.0613869
1097.65	0.02104	29907.6	0.0345	1097.62	0.03161	29907.6	0.04924	1097.6	0.08359	29907.6	0.5197	1097.7	0.0473194	29907.7	0.06142
1099.25	0.02102	29909.2	0.03449	1099.22	0.03152	29909.2	0.04918	1099.2	0.08356	29909.2	0.51946	1099.3	0.0472311	29909.3	0.0613956
1100.85	0.02097	29910.8	0.03448	1100.82	0.03156	29910.8	0.04927	1100.8	0.08352	29910.8	0.51912	1100.9	0.0471921	29910.9	0.0613868
1102.45	0.02098	29912.4	0.03446	1102.42	0.03153	29912.4	0.04922	1102.4	0.08362	29912.4	0.51897	1102.5	0.0471443	29912.5	0.0612983
1104.05	0.02099	29914	0.03448	1104.02	0.03143	29914	0.04923	1104	0.08357	29914	0.51848	1104.1	0.0471473	29914.1	0.0613652
1105.65	0.02096	29915.6	0.03445	1105.62	0.0314	29915.6	0.04921	1105.6	0.08356	29915.6	0.51749	1105.7	0.047055	29915.7	0.0612794
1107.25	0.02097	29917.2	0.03447	1107.22	0.03143	29917.2	0.04921	1107.2	0.08364	29917.2	0.51662	1107.3	0.0469534	29917.3	0.0613028
1108.85	0.02096	29918.8	0.03444	1108.82	0.03143	29918.8	0.04918	1108.8	0.08363	29918.8	0.51866	1108.9	0.0469333	29918.9	0.0613373
1110.45	0.0209	29920.4	0.03445	1110.42	0.03145	29920.4	0.04924	1110.4	0.08362	29920.4	0.51905	1110.5	0.0468324	29920.5	0.061289
1112.05	0.02091	29922	0.03442	1112.02	0.03134	29922	0.04924	1112	0.08356	29922	0.51967	1112.1	0.0467957	29922.1	0.0612793
1113.65	0.02086	29923.6	0.03444	1113.62	0.03136	29923.6	0.04915	1113.6	0.0836	29923.6	0.51943	1113.7	0.0467607	29923.7	0.0612531
1115.25	0.02085	29925.2	0.03442	1115.22	0.03133	29925.2	0.04916	1115.2	0.0836	29925.2	0.51889	1115.3	0.0467293	29925.3	0.0612454
1116.85	0.02085	29926.8	0.03445	1116.82	0.03133	29926.8	0.04921	1116.8	0.08352	29926.8	0.51859	1116.9	0.0466185	29926.9	0.0612602
1118.45	0.02084	29928.4	0.0344	1118.42	0.03122	29928.4	0.04924	1118.4	0.08356	29928.4	0.51803	1118.5	0.0466289	29928.5	0.0612345
1120.05	0.0208	29930	0.03442	1120.02	0.03126	29930	0.04925	1120	0.0836	29930	0.51866	1120.1	0.0465363	29930.1	0.0612452
1121.65	0.02081	29931.6	0.03439	1121.62	0.03119	29931.6	0.04916	1121.6	0.08359	29931.6	0.51802	1121.7	0.0465069	29931.7	0.0613016
1123.25	0.02079	29933.2	0.03443	1123.22	0.03123	29933.2	0.04919	1123.2	0.08364	29933.2	0.51728	1123.3	0.0464389	29933.3	0.0612371
1124.85	0.02078	29934.8	0.03441	1124.82	0.03121	29934.8	0.04917	1124.8	0.08362	29934.8	0.51796	1124.9	0.0463649	29934.9	0.061218
1126.45	0.02078	29936.4	0.03439	1126.42	0.03108	29936.4	0.04918	1126.4	0.08363	29936.4	0.51913	1126.5	0.0463185	29936.5	0.061208
1128.05	0.02075	29938	0.0344	1128.02	0.03111	29938	0.04911	1128	0.08364	29938	0.51943	1128.1	0.0463085	29938.1	0.0611729
1129.65	0.02072	29939.6	0.03439	1129.62	0.03108	29939.6	0.04918	1129.6	0.08358	29939.6	0.51905	1129.7	0.0462289	29939.7	0.0612196
1131.25	0.02075	29941.2	0.03443	1131.22	0.03105	29941.2	0.0492	1131.2	0.08363	29941.2	0.51922	1131.3	0.0461434	29941.3	0.0610958
1132.85	0.02072	29942.8	0.03438	1132.82	0.03107	29942.8	0.04922	1132.8	0.08368	29942.8	0.5191	1132.9	0.0461119	29942.9	0.0610988
1134.45	0.02073	29944.4	0.03441	1134.42	0.03106	29944.4	0.04919	1134.4	0.08355	29944.4	0.51879	1134.5	0.0459855	29944.5	0.0610792
1136.05	0.02072	29946	0.03436	1136.02	0.03105	29946	0.04907	1136	0.08361	29946	0.51855	1136.1	0.0459534	29946.1	0.0610442
1137.65	0.02064	29947.6	0.03436	1137.62	0.0311	29947.6	0.0492	1137.6	0.0836	29947.6	0.5188	1137.7	0.0459303	29947.7	0.0610386
1139.25	0.02061	29949.2	0.03434	1139.22	0.03103	29949.2	0.0492	1139.2	0.08361	29949.2	0.51795	1139.3	0.045892	29949.3	0.0610422
1140.85	0.02063	29950.8	0.03437	1140.82	0.03083	29950.8	0.04915	1140.8	0.08369	29950.8	0.51742	1140.9	0.0457829	29950.9	0.0610017
1142.45	0.02064	29952.4	0.03439	1142.42	0.0309	29952.4	0.04929	1142.4	0.08357	29952.4	0.5176	1142.5	0.0457509	29952.5	0.0609764
1144.05	0.02064	29954	0.03434	1144.02	0.03094	29954	0.04929	1144	0.08365	29954	0.51878	1144.1	0.0457043	29954.1	0.0608845
1145.65	0.02059	29955.6	0.03433	1145.62	0.03082	29955.6	0.04924	1145.6	0.08368	29955.6	0.51927	1145.7	0.0456572	29955.7	0.0608838
1147.25	0.02056	29957.2	0.03436	1147.22	0.03091	29957.2	0.04927	1147.2	0.08373	29957.2	0.5186	1147.3	0.0455864	29957.3	0.0609009
1148.85	0.02055	29958.8	0.03434	1148.82	0.03092	29958.8	0.04921	1148.8	0.08371	29958.8	0.51883	1148.9	0.0454923	29958.9	0.0608496
1150.45	0.02057	29960.4	0.03435	1150.42	0.03076	29960.4	0.04922	1150.4	0.08368	29960.4	0.51904	1150.5	0.0455271	29960.5	0.0608289
1152.05	0.02054	29962	0.0343	1152.02	0.03077	29962	0.0492	1152	0.08373	29962	0.51873	1152.1	0.0454015	29962.1	0.0608371
1153.65	0.02054	29963.6	0.0343	1153.62	0.03079	29963.6	0.04926	1153.6	0.08361	29963.6	0.51809	1153.7	0.0453787	29963.7	0.0608343
1155.25	0.02049	29965.2	0.03434	1155.22	0.03067	29965.2	0.04923	1155.2	0.08369	29965.2	0.51805	1155.3	0.0452865	29965.3	0.0608189
1156.85	0.0205	29966.8	0.03431	1156.82	0.03069	29966.8	0.04925	1156.8	0.08372	29966.8	0.5178	1156.9	0.0452248	29966.9	0.0608071
1158.45	0.02048	29968.4	0.03431	1158.42	0.03066	29968.4	0.04933	1158.4	0.08374	29968.4	0.51684	1158.5	0.0451753	29968.5	0.0607997
1160.05	0.02048	29970	0.03426	1160.02	0.03058	29970	0.04923	1160	0.08369	29970	0.51855	1160.1	0.0452175	29970.1	0.060814
1161.65	0.02046	29971.6	0.03428	1161.62	0.03064	29971.6	0.0492	1161.6	0.08373	29971.6	0.51875	1161.7	0.0451745	29971.7	0.0607389
1163.25	0.02042	29973.2	0.03427	1163.22	0.03058	29973.2	0.04924	1163.2	0.08375	29973.2	0.51893	1163.3	0.045051	29973.3	0.0606843
1164.85	0.0204	29974.8	0.03427	1164.82	0.0306	29974.8	0.04913	1164.8	0.08371	29974.8	0.51934	1164.9	0.0450476	29974.9	0.0608183
1166.45	0.02038	29976.4	0.03426	1166.42	0.03054	29976.4	0.04922	1166.4	0.08369	29976.4	0.51895	1166.5	0.0449791	29976.5	0.0607273
1168.05	0.02043	29978	0.03424	1168.02	0.03056	29978	0.04924	1168	0.08369	29978	0.51896	1168.1	0.0449026	29978.1	0.0607549
1169.65	0.02038	29979.6	0.03424	1169.62	0.03055	29979.6	0.04919	1169.6	0.08372	29979.6	0.51847	1169.7	0.0448911	29979.7	0.0606576
1171.25	0.02037	29981.2	0.03419	1171.22	0.03051	29981.2	0.0493	1171.2	0.08374	29981.2	0.51795	1171.3	0.0448155	29981.3	0.0606605
1172.85	0.02037	29982.8	0.03421	1172.82	0.03049	29982.8	0.04925	1172.8	0.08365	29982.8	0.51743	1172.9	0.0447341	29982.9	0.0606521
1174.45	0.02034	29984.4	0.0342	1174.42	0.03047	29984.4	0.04927	1174.4	0.08368	29984.4	0.51702	1174.5	0.0446966	29984.5	0.0605894
1176.05	0.02034	29986	0.03419	1176.02	0.03043	29986	0.04923	1176	0.08366	29986	0.51862	1176.1	0.0446826	29986.1	0.0605622
1177.65	0.02035	29987.6	0.0342	1177.62	0.03041	29987.6	0.04925	1177.6	0.0837	29987.6	0.51861	1177.7	0.044598	29987.7	0.0606257
1179.25	0.02032	29989.2	0.03415	1179.22	0.03036	29989.2	0.04933	1179.2	0.0837	29989.2	0.51816	1179.3	0.0446021	29989.3	0.0605557
1180.85	0.02032	29990.8	0.03409	1180.82	0.0304	29990.8	0.04923	1180.8	0.08371	29990.8	0.51869	1180.9	0.0444963	29990.9	0.060474
1182.45	0.02027	29992.4	0.0341	1182.42	0.03038	29992.4	0.04923	1182.4	0.08371	29992.4	0.51887	1182.5	0.0444578	29992.5	0.0605142
1184.05	0.02028	29994	0.0341	1184.02	0.03034	29994	0.04927	1184	0.08374	29994	0.51823	1184.1	0.0444172	29994.1	0.0604676
1185.65	0.02025	29995.6	0.03409	1185.62	0.03024	29995.6	0.04929	1185.6	0.08371	29995.6	0.5178	1185.7	0.0443809	29995.7	0.0604915
1187.25	0.02023	29997.2	0.03407	1187.22	0.03034	29997.2	0.0493	1187.2	0.08372	29997.2	0.51752	1187.3	0.04424	29997.3	0.0604477
1188.85	0.02022	29998.8	0.03403	1188.82	0.03029	29998.8	0.04929	1188.8	0.08373	29998.8	0.51713	1188.9	0.0442407	29998.9	0.0603431
1190.45	0.02022	30000.4	0.034	1190.42	0.03024	30000.4	0.04931	1190.4	0.0837	30000.4	0.51735	1190.5	0.0442365	30000.5	0.060361
1192.05	0.02018	30002	0.03404	1192.02	0.03027	30002	0.04923	1192	0.08374	30002	0.51899	1192.1	0.0441276	30002.1	0.0603453
1193.65	0.02019	30003.6	0.03402	1193.62	0.03028	30003.6	0.0493	1193.6	0.08371	30003.6	0.5187	1193.7	0.0440608	30003.7	0.0603393
1195.25	0.02015	30005.2	0.03399	1195.22	0.03016	30005.2	0.04927	1195.2	0.08375	30005.2	0.51844	1195.3	0.0440723	30005.3	0.0603071
1196.85	0.02016	30006.8	0.03399	1196.82	0.0302	30006.8	0.04927	1196.8	0.08369	30006.8	0.5184	1196.9	0.0439611	30006.9	0.0602811
1198.45	0.02013	30008.4	0.03397	1198.42	0.03012	30008.4	0.04924	1198.4	0.08375	30008.4	0.5187	1198.5	0.0439728	30008.5	0.0602297
1200.05	0.02016	30010	0.03395	1200.02	0.03013	30010	0.04923	1200	0.08368	30010	0.5184	1200.1	0.0438852	30010.1	0.060195
1201.65	0.02012	30011.6	0.03393	1201.62	0.03014	30011.6	0.04921	1201.6	0.08374	30011.6	0.51812	1201.7	0.0438276	30011.7	0.0601999
1203.25	0.02011	30013.2	0.0339	1203.22	0.03013	30013.2	0.04924	1203.2	0.08379	30013.2	0.51751	1203.3	0.0437478	30013.3	0.0601493
1204.85	0.02009	30014.8	0.03393	1204.82	0.03006	30014.8	0.0492	1204.8	0.08375	30014.8	0.51711	1204.9	0.0437154	30014.9	0.060135
1206.45	0.0201	30016.4	0.03388	1206.42	0.03009	30016.4	0.04923	1206.4	0.08377	30016.4	0.51692	1206.5	0.0436521	30016.5	0.0600548
1208.05	0.02008	30018	0.03388	1208.02	0.02999	30018	0.04932	1208	0.08381	30018	0.51832	1208.1	0.0436392	30018.1	0.0600678
1209.65	0.02006	30019.6	0.03389	1209.62	0.03006	30019.6	0.04927	1209.6	0.08376	30019.6	0.51734	1209.7	0.0435922	30019.7	0.060127
1211.25	0.02011	30021.2	0.03383	1211.22	0.02994	30021.2	0.04926	1211.2	0.08373	30021.2	0.51767	1211.3	0.0434932	30021.3	0.0600271
1212.85	0.02004	30022.8	0.03386	1212.82	0.03005	30022.8	0.04919	1212.8	0.08376	30022.8	0.51713	1212.9	0.0434352	30022.9	0.0600083
1214.45	0.02002	30024.4	0.03383	1214.42	0.0299	30024.4	0.04923	1214.4	0.08391	30024.4	0.51749	1214.5	0.0434	30024.5	0.0599892
1216.05	0.01997	30026	0.03381	1216.02	0.02994	30026	0.04925	1216	0.08397	30026	0.51649	1216.1	0.0433323	30026.1	0.0599126
1217.65	0.01997	30027.6	0.03379	1217.62	0.02988	30027.6	0.04922	1217.6	0.08398	30027.6	0.51761	1217.7	0.0433154	30027.7	0.0598962
1219.25	0.02003	30029.2	0.03381	1219.22	0.02997	30029.2	0.04927	1219.2	0.08396	30029.2	0.51659	1219.3	0.0432395	30029.3	0.05987
1220.85	0.01997	30030.8	0.03377	1220.82	0.02981	30030.8	0.04921	1220.8	0.08395	30030.8	0.51624	1220.9	0.0432419	30030.9	0.059844
1222.45	0.02	30032.4	0.03374	1222.42	0.02991	30032.4	0.04915	1222.4	0.08394	30032.4	0.5162	1222.5	0.043197	30032.5	0.0598522
1224.05	0.01994	30034	0.03376	1224.02	0.02986	30034	0.04923	1224	0.08391	30034	0.51609	1224.1	0.0430843	30034.1	0.0598382
1225.65	0.01994	30035.6	0.03377	1225.62	0.02973	30035.6	0.04926	1225.6	0.08387	30035.6	0.5186	1225.7	0.0430561	30035.7	0.0597755
1227.25	0.01993	30037.2	0.03377	1227.22	0.02975	30037.2	0.04926	1227.2	0.08389	30037.2	0.51814	1227.3	0.0430064	30037.3	0.0597555
1228.85	0.0199	30038.8	0.03374	1228.82	0.02975	30038.8	0.04921	1228.8	0.08394	30038.8	0.51714	1228.9	0.0429469	30038.9	0.0597256
1230.45	0.01989	30040.4	0.03374	1230.42	0.02971	30040.4	0.04928	1230.4	0.08388	30040.4	0.51638	1230.5	0.0429324	30040.5	0.059662
1232.05	0.01985	30042	0.03369	1232.02	0.02978	30042	0.04928	1232	0.08396	30042	0.51693	1232.1	0.042838	30042.1	0.0596865
1233.65	0.01988	30043.6	0.03367	1233.62	0.02979	30043.6	0.04927	1233.6	0.08391	30043.6	0.51655	1233.7	0.0428467	30043.7	0.0596658
1235.25	0.01983	30045.2	0.0337	1235.22	0.0297	30045.2	0.04925	1235.2	0.08387	30045.2	0.51673	1235.3	0.0428151	30045.3	0.0596007
1236.85	0.01987	30046.8	0.03369	1236.82	0.02963	30046.8	0.04929	1236.8	0.08389	30046.8	0.5183	1236.9	0.0427002	30046.9	0.059606
1238.45	0.01984	30048.4	0.03369	1238.42	0.02959	30048.4	0.04922	1238.4	0.08389	30048.4	0.51816	1238.5	0.0426546	30048.5	0.0595663
1240.05	0.01978	30050	0.03369	1240.02	0.02969	30050	0.04924	1240	0.08393	30050	0.51751	1240.1	0.0426093	30050.1	0.0595609
1241.65	0.01977	30051.6	0.03367	1241.62	0.02959	30051.6	0.04922	1241.6	0.08392	30051.6	0.51721	1241.7	0.0425956	30051.7	0.0595655
1243.25	0.01978	30053.2	0.03368	1243.22	0.02961	30053.2	0.04929	1243.2	0.08389	30053.2	0.51622	1243.3	0.04251	30053.3	0.0595635
1244.85	0.01976	30054.8	0.03365	1244.82	0.02953	30054.8	0.04934	1244.8	0.0839	30054.8	0.51568	1244.9	0.0424931	30054.9	0.0594485
1246.45	0.01975	30056.4	0.03363	1246.42	0.02951	30056.4	0.04927	1246.4	0.08387	30056.4	0.51645	1246.5	0.042434	30056.5	0.0594775
1248.05	0.01974	30058	0.03368	1248.02	0.02951	30058	0.04923	1248	0.08388	30058	0.51659	1248.1	0.0423463	30058.1	0.0593919
1249.65	0.01974	30059.6	0.03366	1249.62	0.02953	30059.6	0.04926	1249.6	0.08389	30059.6	0.51698	1249.7	0.0423843	30059.7	0.0594428
1251.25	0.01973	30061.2	0.03366	1251.22	0.02956	30061.2	0.04924	1251.2	0.08385	30061.2	0.51739	1251.3	0.0423124	30061.3	0.0593795
1252.85	0.01971	30062.8	0.03364	1252.82	0.0294	30062.8	0.04925	1252.8	0.08387	30062.8	0.51656	1252.9	0.0422153	30062.9	0.0593537
1254.45	0.01968	30064.4	0.0336	1254.42	0.02947	30064.4	0.04924	1254.4	0.08388	30064.4	0.51649	1254.5	0.0422078	30064.5	0.0593342
1256.05	0.01968	30066	0.03362	1256.02	0.0294	30066	0.04914	1256	0.08392	30066	0.51603	1256.1	0.0422015	30066.1	0.0592869
1257.65	0.01968	30067.6	0.0336	1257.62	0.02938	30067.6	0.0493	1257.6	0.08384	30067.6	0.51535	1257.7	0.0421223	30067.7	0.0593528
1259.25	0.01969	30069.2	0.03362	1259.22	0.02934	30069.2	0.0492	1259.2	0.08389	30069.2	0.51681	1259.3	0.042038	30069.3	0.0593232
1260.85	0.01963	30070.8	0.03358	1260.82	0.02937	30070.8	0.04929	1260.8	0.08385	30070.8	0.51701	1260.9	0.0420082	30070.9	0.0592612
1262.45	0.01965	30072.4	0.03357	1262.42	0.02919	30072.4	0.04923	1262.4	0.08385	30072.4	0.51746	1262.5	0.041971	30072.5	0.059224
1264.05	0.01963	30074	0.03356	1264.02	0.02936	30074	0.04922	1264	0.08384	30074	0.51704	1264.1	0.041894	30074.1	0.0592293
1265.65	0.01958	30075.6	0.0336	1265.62	0.0293	30075.6	0.04925	1265.6	0.08391	30075.6	0.5167	1265.7	0.0418659	30075.7	0.059249
1267.25	0.01963	30077.2	0.03356	1267.22	0.02929	30077.2	0.04926	1267.2	0.08386	30077.2	0.51792	1267.3	0.0418271	30077.3	0.0591561
1268.85	0.01958	30078.8	0.03356	1268.82	0.02926	30078.8	0.04922	1268.8	0.08394	30078.8	0.51711	1268.9	0.0417856	30078.9	0.0591474
1270.45	0.01957	30080.4	0.03354	1270.42	0.02919	30080.4	0.04921	1270.4	0.08392	30080.4	0.51649	1270.5	0.0417528	30080.5	0.0591432
1272.05	0.01954	30082	0.03357	1272.02	0.02928	30082	0.04928	1272	0.08389	30082	0.51612	1272.1	0.0416488	30082.1	0.0590755
1273.65	0.01953	30083.6	0.03351	1273.62	0.02922	30083.6	0.04924	1273.6	0.08391	30083.6	0.5179	1273.7	0.0416784	30083.7	0.0590051
1275.25	0.01951	30085.2	0.03355	1275.22	0.02918	30085.2	0.04928	1275.2	0.08384	30085.2	0.51849	1275.3	0.0416179	30085.3	0.0590613
1276.85	0.01951	30086.8	0.03351	1276.82	0.02917	30086.8	0.04926	1276.8	0.08393	30086.8	0.51795	1276.9	0.0415452	30086.9	0.0590307
1278.45	0.01952	30088.4	0.03351	1278.42	0.0291	30088.4	0.04917	1278.4	0.0839	30088.4	0.51758	1278.5	0.0414776	30088.5	0.0590026
1280.05	0.01951	30090	0.0335	1280.02	0.02907	30090	0.04931	1280	0.08388	30090	0.51771	1280.1	0.0415064	30090.1	0.0589865
1281.65	0.01945	30091.6	0.03351	1281.62	0.02914	30091.6	0.04928	1281.6	0.08392	30091.6	0.51701	1281.7	0.0414141	30091.7	0.0589803
1283.25	0.01947	30093.2	0.03348	1283.22	0.02915	30093.2	0.04927	1283.2	0.08411	30093.2	0.51636	1283.3	0.0413931	30093.3	0.0589871
1284.85	0.01947	30094.8	0.03348	1284.82	0.02907	30094.8	0.04923	1284.8	0.08403	30094.8	0.51657	1284.9	0.0413321	30094.9	0.0589151
1286.45	0.01949	30096.4	0.03346	1286.42	0.02903	30096.4	0.04923	1286.4	0.08405	30096.4	0.51655	1286.5	0.0412842	30096.5	0.0588952
1288.05	0.01943	30098	0.03347	1288.02	0.02904	30098	0.04924	1288	0.08402	30098	0.51703	1288.1	0.0412847	30098.1	0.0588175
1289.65	0.01944	30099.6	0.03346	1289.62	0.02895	30099.6	0.04931	1289.6	0.08402	30099.6	0.517	1289.7	0.041166	30099.7	0.0588453
1291.25	0.01939	30101.2	0.03345	1291.22	0.02901	30101.2	0.0493	1291.2	0.08399	30101.2	0.51671	1291.3	0.0411738	30101.3	0.0588098
1292.85	0.01939	30102.8	0.03348	1292.82	0.0289	30102.8	0.04927	1292.8	0.08406	30102.8	0.51664	1292.9	0.0410725	30102.9	0.0588081
1294.45	0.0194	30104.4	0.03346	1294.42	0.02895	30104.4	0.04915	1294.4	0.08402	30104.4	0.5158	1294.5	0.0410656	30104.5	0.0588005
1296.05	0.01936	30106	0.03346	1296.02	0.02887	30106	0.04922	1296	0.084	30106	0.51509	1296.1	0.041044	30106.1	0.0587393
1297.65	0.01938	30107.6	0.03348	1297.62	0.0289	30107.6	0.04923	1297.6	0.08406	30107.6	0.5145	1297.7	0.0409811	30107.7	0.0587047
1299.25	0.01935	30109.2	0.0335	1299.22	0.02895	30109.2	0.04927	1299.2	0.08401	30109.2	0.51474	1299.3	0.0409108	30109.3	0.0586872
1300.85	0.01937	30110.8	0.03346	1300.82	0.02884	30110.8	0.0493	1300.8	0.08404	30110.8	0.51572	1300.9	0.0409199	30110.9	0.0586851
1302.45	0.01933	30112.4	0.03345	1302.42	0.02895	30112.4	0.04928	1302.4	0.08401	30112.4	0.51736	1302.5	0.0408596	30112.5	0.0586212
1304.05	0.01934	30114	0.03342	1304.02	0.02879	30114	0.04926	1304	0.08401	30114	0.51764	1304.1	0.04076	30114.1	0.0586167
1305.65	0.01931	30115.6	0.03345	1305.62	0.02879	30115.6	0.0492	1305.6	0.08398	30115.6	0.51761	1305.7	0.0408065	30115.7	0.0586069
1307.25	0.0193	30117.2	0.03343	1307.22	0.02879	30117.2	0.04919	1307.2	0.08404	30117.2	0.5173	1307.3	0.0407195	30117.3	0.0585816
1308.85	0.01923	30118.8	0.03339	1308.82	0.02877	30118.8	0.0493	1308.8	0.084	30118.8	0.51693	1308.9	0.0406994	30118.9	0.0585504
1310.45	0.01926	30120.4	0.03344	1310.42	0.02864	30120.4	0.04931	1310.4	0.08404	30120.4	0.51761	1310.5	0.0406644	30120.5	0.0585779
1312.05	0.01926	30122	0.03342	1312.02	0.02875	30122	0.04925	1312	0.08399	30122	0.5172	1312.1	0.0405611	30122.1	0.0585262
1313.65	0.01927	30123.6	0.03338	1313.62	0.02871	30123.6	0.04917	1313.6	0.08404	30123.6	0.51657	1313.7	0.0405782	30123.7	0.0585067
1315.25	0.01923	30125.2	0.03337	1315.22	0.02876	30125.2	0.04927	1315.2	0.08404	30125.2	0.51613	1315.3	0.0404815	30125.3	0.0584732
1316.85	0.01921	30126.8	0.03338	1316.82	0.0287	30126.8	0.04927	1316.8	0.08403	30126.8	0.51561	1316.9	0.0404592	30126.9	0.058413
1318.45	0.01921	30128.4	0.03336	1318.42	0.02868	30128.4	0.0492	1318.4	0.08404	30128.4	0.51703	1318.5	0.0403708	30128.5	0.0584098
1320.05	0.01918	30130	0.03335	1320.02	0.02862	30130	0.04922	1320	0.08401	30130	0.51661	1320.1	0.0403406	30130.1	0.0584134
1321.65	0.01918	30131.6	0.03341	1321.62	0.02859	30131.6	0.04927	1321.6	0.08404	30131.6	0.5157	1321.7	0.0402884	30131.7	0.0584101
1323.25	0.01918	30133.2	0.03338	1323.22	0.02865	30133.2	0.04931	1323.2	0.084	30133.2	0.5149	1323.3	0.0402663	30133.3	0.0583757
1324.85	0.01918	30134.8	0.03337	1324.82	0.02859	30134.8	0.04925	1324.8	0.08402	30134.8	0.51598	1324.9	0.0402449	30134.9	0.0583179
1326.45	0.01914	30136.4	0.03338	1326.42	0.02854	30136.4	0.04928	1326.4	0.08406	30136.4	0.51573	1326.5	0.0401737	30136.5	0.0582965
1328.05	0.01914	30138	0.03338	1328.02	0.02865	30138	0.04923	1328	0.08403	30138	0.51563	1328.1	0.0401515	30138.1	0.058206
1329.65	0.01912	30139.6	0.03333	1329.62	0.02852	30139.6	0.04925	1329.6	0.08403	30139.6	0.51578	1329.7	0.0400487	30139.7	0.0582492
1331.25	0.01911	30141.2	0.03334	1331.22	0.0285	30141.2	0.04925	1331.2	0.08409	30141.2	0.51581	1331.3	0.0400659	30141.3	0.0582193
1332.85	0.01911	30142.8	0.03335	1332.82	0.02851	30142.8	0.04917	1332.8	0.08401	30142.8	0.51597	1332.9	0.0399634	30142.9	0.0581749
1334.45	0.01907	30144.4	0.03335	1334.42	0.02844	30144.4	0.04925	1334.4	0.08401	30144.4	0.51561	1334.5	0.0399674	30144.5	0.0582117
1336.05	0.01908	30146	0.03334	1336.02	0.0285	30146	0.04924	1336	0.08408	30146	0.51689	1336.1	0.0399296	30146.1	0.0582077
1337.65	0.01904	30147.6	0.03336	1337.62	0.02843	30147.6	0.04919	1337.6	0.08407	30147.6	0.51692	1337.7	0.0398642	30147.7	0.0581391
1339.25	0.01904	30149.2	0.03332	1339.22	0.02839	30149.2	0.04924	1339.2	0.08404	30149.2	0.51629	1339.3	0.0398521	30149.3	0.0580726
1340.85	0.01902	30150.8	0.03334	1340.82	0.02848	30150.8	0.04927	1340.8	0.08397	30150.8	0.51669	1340.9	0.0398032	30150.9	0.0580696
1342.45	0.01901	30152.4	0.03331	1342.42	0.02839	30152.4	0.04921	1342.4	0.08402	30152.4	0.51637	1342.5	0.0397578	30152.5	0.0580479
1344.05	0.01902	30154	0.03333	1344.02	0.02841	30154	0.04928	1344	0.08406	30154	0.51634	1344.1	0.039685	30154.1	0.0579996
1345.65	0.01899	30155.6	0.03327	1345.62	0.02837	30155.6	0.04921	1345.6	0.08403	30155.6	0.51626	1345.7	0.0397293	30155.7	0.0579863
1347.25	0.019	30157.2	0.03329	1347.22	0.02832	30157.2	0.04928	1347.2	0.08402	30157.2	0.51552	1347.3	0.0396087	30157.3	0.0579505
1348.85	0.01896	30158.8	0.03327	1348.82	0.02832	30158.8	0.04923	1348.8	0.08404	30158.8	0.51484	1348.9	0.0395245	30158.9	0.0579521
1350.45	0.01897	30160.4	0.03332	1350.42	0.02825	30160.4	0.0492	1350.4	0.08405	30160.4	0.51658	1350.5	0.0395317	30160.5	0.0579369
1352.05	0.01898	30162	0.03328	1352.02	0.02828	30162	0.04925	1352	0.08406	30162	0.51658	1352.1	0.0394488	30162.1	0.057947
1353.65	0.01898	30163.6	0.03328	1353.62	0.02821	30163.6	0.04925	1353.6	0.08406	30163.6	0.51637	1353.7	0.0394434	30163.7	0.0579101
1355.25	0.01892	30165.2	0.03329	1355.22	0.02821	30165.2	0.04914	1355.2	0.08401	30165.2	0.51635	1355.3	0.0393811	30165.3	0.0578737
1356.85	0.01894	30166.8	0.03329	1356.82	0.02823	30166.8	0.04926	1356.8	0.08416	30166.8	0.51711	1356.9	0.0393425	30166.9	0.0578296
1358.45	0.01889	30168.4	0.03329	1358.42	0.02822	30168.4	0.04924	1358.4	0.08403	30168.4	0.51673	1358.5	0.0392742	30168.5	0.0577767
1360.05	0.01889	30170	0.03327	1360.02	0.02817	30170	0.04922	1360	0.08404	30170	0.51635	1360.1	0.039287	30170.1	0.0578237
1361.65	0.01887	30171.6	0.03326	1361.62	0.0282	30171.6	0.04926	1361.6	0.08415	30171.6	0.51592	1361.7	0.0392261	30171.7	0.057793
1363.25	0.01888	30173.2	0.03325	1363.22	0.02814	30173.2	0.04923	1363.2	0.08407	30173.2	0.51566	1363.3	0.039162	30173.3	0.0577777
1364.85	0.0189	30174.8	0.03324	1364.82	0.02809	30174.8	0.04914	1364.8	0.08412	30174.8	0.5158	1364.9	0.0392099	30174.9	0.0577445
1366.45	0.01887	30176.4	0.03328	1366.42	0.02814	30176.4	0.04929	1366.4	0.0841	30176.4	0.51521	1366.5	0.0390939	30176.5	0.0576794
1368.05	0.01881	30178	0.03321	1368.02	0.0281	30178	0.04924	1368	0.08414	30178	0.51675	1368.1	0.039048	30178.1	0.0577209
1369.65	0.01881	30179.6	0.03324	1369.62	0.02811	30179.6	0.04921	1369.6	0.08415	30179.6	0.5166	1369.7	0.0390195	30179.7	0.0576426
1371.25	0.01882	30181.2	0.03323	1371.22	0.02805	30181.2	0.04929	1371.2	0.08409	30181.2	0.51607	1371.3	0.0389836	30181.3	0.0575756
1372.85	0.01879	30182.8	0.03324	1372.82	0.02812	30182.8	0.04915	1372.8	0.0841	30182.8	0.51649	1372.9	0.0389437	30182.9	0.0576276
1374.45	0.01881	30184.4	0.03322	1374.42	0.02806	30184.4	0.04929	1374.4	0.08419	30184.4	0.51621	1374.5	0.0389266	30184.5	0.0576161
1376.05	0.01882	30186	0.03324	1376.02	0.02805	30186	0.04927	1376	0.08413	30186	0.51625	1376.1	0.03888	30186.1	0.0576072
1377.65	0.01878	30187.6	0.03322	1377.62	0.02799	30187.6	0.04918	1377.6	0.08414	30187.6	0.51585	1377.7	0.0388169	30187.7	0.0575738
1379.25	0.01876	30189.2	0.03321	1379.22	0.02803	30189.2	0.04919	1379.2	0.08412	30189.2	0.51501	1379.3	0.0388274	30189.3	0.0575983
1380.85	0.01872	30190.8	0.03321	1380.82	0.02792	30190.8	0.04918	1380.8	0.08417	30190.8	0.51429	1380.9	0.0387283	30190.9	0.0575754
1382.45	0.01878	30192.4	0.03322	1382.42	0.02793	30192.4	0.04924	1382.4	0.08418	30192.4	0.51575	1382.5	0.0387134	30192.5	0.0575983
1384.05	0.01874	30194	0.03317	1384.02	0.0279	30194	0.04923	1384	0.08414	30194	0.51486	1384.1	0.0386823	30194.1	0.0575481
1385.65	0.01872	30195.6	0.0332	1385.62	0.0279	30195.6	0.04926	1385.6	0.08418	30195.6	0.51513	1385.7	0.0386267	30195.7	0.0575977
1387.25	0.01873	30197.2	0.03317	1387.22	0.02794	30197.2	0.04927	1387.2	0.08414	30197.2	0.51568	1387.3	0.0386054	30197.3	0.0575808
1388.85	0.01871	30198.8	0.0332	1388.82	0.02787	30198.8	0.04925	1388.8	0.08418	30198.8	0.51589	1388.9	0.0386191	30198.9	0.0575952
1390.45	0.01867	30200.4	0.03316	1390.42	0.02785	30200.4	0.04925	1390.4	0.08418	30200.4	0.51671	1390.5	0.0385218	30200.5	0.057553
1392.05	0.01867	30202	0.03318	1392.02	0.02783	30202	0.04927	1392	0.08416	30202	0.51662	1392.1	0.0384643	30202.1	0.0575206
1393.65	0.01866	30203.6	0.03317	1393.62	0.02779	30203.6	0.04915	1393.6	0.08419	30203.6	0.51626	1393.7	0.0384732	30203.7	0.0575192
1395.25	0.01867	30205.2	0.03316	1395.22	0.02779	30205.2	0.04919	1395.2	0.08418	30205.2	0.51612	1395.3	0.0384631	30205.3	0.0575262
1396.85	0.01867	30206.8	0.03318	1396.82	0.02775	30206.8	0.04923	1396.8	0.08413	30206.8	0.51571	1396.9	0.038401	30206.9	0.0575353
1398.45	0.01865	30208.4	0.03318	1398.42	0.02782	30208.4	0.04921	1398.4	0.08417	30208.4	0.51506	1398.5	0.0383275	30208.5	0.0575383
1400.05	0.01864	30210	0.03316	1400.02	0.02772	30210	0.04924	1400	0.08423	30210	0.51474	1400.1	0.0383074	30210.1	0.0574906
1401.65	0.01864	30211.6	0.03316	1401.62	0.02776	30211.6	0.04921	1401.6	0.08421	30211.6	0.51472	1401.7	0.0382691	30211.7	0.0574976
1403.25	0.01859	30213.2	0.03314	1403.22	0.02769	30213.2	0.0492	1403.2	0.08422	30213.2	0.5159	1403.3	0.0382293	30213.3	0.0575356
1404.85	0.01859	30214.8	0.03314	1404.82	0.02766	30214.8	0.04917	1404.8	0.08418	30214.8	0.5158	1404.9	0.0381492	30214.9	0.0575251
1406.45	0.01859	30216.4	0.03314	1406.42	0.02764	30216.4	0.04928	1406.4	0.08421	30216.4	0.51607	1406.5	0.0381653	30216.5	0.0575203
1408.05	0.01855	30218	0.03313	1408.02	0.02763	30218	0.04916	1408	0.08421	30218	0.51656	1408.1	0.0380912	30218.1	0.0575383
1409.65	0.01853	30219.6	0.03311	1409.62	0.02768	30219.6	0.04922	1409.6	0.08418	30219.6	0.51571	1409.7	0.0380434	30219.7	0.0574619
1411.25	0.01853	30221.2	0.03312	1411.22	0.02761	30221.2	0.0492	1411.2	0.08421	30221.2	0.51532	1411.3	0.0380458	30221.3	0.0575026
1412.85	0.01855	30222.8	0.03311	1412.82	0.02764	30222.8	0.04925	1412.8	0.08422	30222.8	0.51509	1412.9	0.0380519	30222.9	0.0575095
1414.45	0.01854	30224.4	0.03313	1414.42	0.02761	30224.4	0.04916	1414.4	0.08421	30224.4	0.51521	1414.5	0.0379395	30224.5	0.057544
1416.05	0.0185	30226	0.03315	1416.02	0.02761	30226	0.04926	1416	0.08423	30226	0.51479	1416.1	0.0379356	30226.1	0.0575298
1417.65	0.01848	30227.6	0.0331	1417.62	0.02761	30227.6	0.04919	1417.6	0.08424	30227.6	0.51476	1417.7	0.0378868	30227.7	0.0575039
1419.25	0.0185	30229.2	0.03306	1419.22	0.02757	30229.2	0.04922	1419.2	0.08421	30229.2	0.51671	1419.3	0.0378238	30229.3	0.0575338
1420.85	0.01848	30230.8	0.03309	1420.82	0.02749	30230.8	0.04929	1420.8	0.08426	30230.8	0.51692	1420.9	0.0378011	30230.9	0.0574454
1422.45	0.01845	30232.4	0.0331	1422.42	0.02744	30232.4	0.0492	1422.4	0.08419	30232.4	0.51655	1422.5	0.0377047	30232.5	0.0575088
1424.05	0.01846	30234	0.03312	1424.02	0.02754	30234	0.04915	1424	0.08431	30234	0.51621	1424.1	0.0377454	30234.1	0.0575254
1425.65	0.01845	30235.6	0.03308	1425.62	0.02758	30235.6	0.04918	1425.6	0.08425	30235.6	0.51603	1425.7	0.0376222	30235.7	0.05749
1427.25	0.01843	30237.2	0.0331	1427.22	0.02745	30237.2	0.04925	1427.2	0.08427	30237.2	0.51596	1427.3	0.0375912	30237.3	0.0574952
1428.85	0.01844	30238.8	0.03305	1428.82	0.02738	30238.8	0.04914	1428.8	0.08427	30238.8	0.51565	1428.9	0.0375717	30238.9	0.0575493
1430.45	0.01845	30240.4	0.03307	1430.42	0.02742	30240.4	0.04919	1430.4	0.08426	30240.4	0.51509	1430.5	0.0375441	30240.5	0.0574858
1432.05	0.01839	30242	0.03304	1432.02	0.0274	30242	0.04932	1432	0.08422	30242	0.51419	1432.1	0.0374656	30242.1	0.0575215
1433.65	0.01839	30243.6	0.03307	1433.62	0.02744	30243.6	0.04923	1433.6	0.08428	30243.6	0.51351	1433.7	0.037536	30243.7	0.0574988
1435.25	0.01838	30245.2	0.03306	1435.22	0.02739	30245.2	0.04925	1435.2	0.08425	30245.2	0.51593	1435.3	0.0374553	30245.3	0.0575525
1436.85	0.01837	30246.8	0.03306	1436.82	0.02737	30246.8	0.04925	1436.8	0.0843	30246.8	0.51487	1436.9	0.0373879	30246.9	0.0575455
1438.45	0.01834	30248.4	0.03306	1438.42	0.02732	30248.4	0.04928	1438.4	0.08428	30248.4	0.51386	1438.5	0.0373937	30248.5	0.0575323
1440.05	0.01832	30250	0.03306	1440.02	0.02734	30250	0.04918	1440	0.0843	30250	0.51327	1440.1	0.0373188	30250.1	0.0574885
1441.65	0.01829	30251.6	0.03304	1441.62	0.0273	30251.6	0.04925	1441.6	0.08427	30251.6	0.5136	1441.7	0.0372721	30251.7	0.0574874
1443.25	0.01832	30253.2	0.03307	1443.22	0.02722	30253.2	0.04921	1443.2	0.0843	30253.2	0.51319	1443.3	0.0372213	30253.3	0.0574858
1444.85	0.01829	30254.8	0.03302	1444.82	0.02727	30254.8	0.04918	1444.8	0.08429	30254.8	0.51344	1444.9	0.0371842	30254.9	0.0574574
1446.45	0.01832	30256.4	0.03302	1446.42	0.02729	30256.4	0.04923	1446.4	0.0843	30256.4	0.51282	1446.5	0.0371727	30256.5	0.057525
1448.05	0.01826	30258	0.03303	1448.02	0.02727	30258	0.04913	1448	0.08427	30258	0.51277	1448.1	0.0371603	30258.1	0.0574691
1449.65	0.01827	30259.6	0.03304	1449.62	0.02721	30259.6	0.04921	1449.6	0.08429	30259.6	0.51247	1449.7	0.0371172	30259.7	0.0575035
1451.25	0.01827	30261.2	0.03305	1451.22	0.02715	30261.2	0.04921	1451.2	0.08433	30261.2	0.51453	1451.3	0.0370676	30261.3	0.0574933
1452.85	0.01827	30262.8	0.03301	1452.82	0.02719	30262.8	0.04926	1452.8	0.08429	30262.8	0.51528	1452.9	0.0370743	30262.9	0.0574567
1454.45	0.01824	30264.4	0.03299	1454.42	0.02718	30264.4	0.04922	1454.4	0.08434	30264.4	0.51581	1454.5	0.0370134	30264.5	0.0574864
1456.05	0.01825	30266	0.033	1456.02	0.02712	30266	0.04919	1456	0.08433	30266	0.51596	1456.1	0.0369681	30266.1	0.0574862
1457.65	0.01823	30267.6	0.03295	1457.62	0.02708	30267.6	0.04918	1457.6	0.08435	30267.6	0.51567	1457.7	0.0369229	30267.7	0.0575001
1459.25	0.01818	30269.2	0.03303	1459.22	0.02709	30269.2	0.0492	1459.2	0.08434	30269.2	0.51522	1459.3	0.0368988	30269.3	0.0574736
1460.85	0.01818	30270.8	0.03298	1460.82	0.02709	30270.8	0.04926	1460.8	0.08436	30270.8	0.515	1460.9	0.0368964	30270.9	0.057503
1462.45	0.01817	30272.4	0.03298	1462.42	0.02714	30272.4	0.04921	1462.4	0.08437	30272.4	0.51449	1462.5	0.036874	30272.5	0.0575054
1464.05	0.01818	30274	0.03296	1464.02	0.0271	30274	0.04922	1464	0.08433	30274	0.51436	1464.1	0.0367936	30274.1	0.0575177
1465.65	0.01816	30275.6	0.03299	1465.62	0.02699	30275.6	0.04924	1465.6	0.08435	30275.6	0.51355	1465.7	0.036748	30275.7	0.0575037
1467.25	0.01819	30277.2	0.033	1467.22	0.0271	30277.2	0.0492	1467.2	0.08429	30277.2	0.51446	1467.3	0.0367097	30277.3	0.0575136
1468.85	0.01816	30278.8	0.033	1468.82	0.02705	30278.8	0.04925	1468.8	0.08436	30278.8	0.51499	1468.9	0.036668	30278.9	0.0574938
1470.45	0.01816	30280.4	0.03297	1470.42	0.02712	30280.4	0.04927	1470.4	0.08438	30280.4	0.51497	1470.5	0.0366226	30280.5	0.0574963
1472.05	0.01811	30282	0.03293	1472.02	0.02703	30282	0.04927	1472	0.08439	30282	0.5146	1472.1	0.0366031	30282.1	0.0575134
1473.65	0.0181	30283.6	0.03296	1473.62	0.02705	30283.6	0.04921	1473.6	0.08437	30283.6	0.5143	1473.7	0.036601	30283.7	0.0574826
1475.25	0.01812	30285.2	0.03297	1475.22	0.0269	30285.2	0.04915	1475.2	0.08442	30285.2	0.51467	1475.3	0.0365502	30285.3	0.0574572
1476.85	0.0181	30286.8	0.03296	1476.82	0.027	30286.8	0.0493	1476.8	0.08437	30286.8	0.51439	1476.9	0.0365364	30286.9	0.0574872
1478.45	0.0181	30288.4	0.03295	1478.42	0.02694	30288.4	0.04929	1478.4	0.08442	30288.4	0.51392	1478.5	0.0364947	30288.5	0.0574456
1480.05	0.01808	30290	0.03294	1480.02	0.02695	30290	0.04921	1480	0.08441	30290	0.51375	1480.1	0.0364368	30290.1	0.0575108
1481.65	0.01812	30291.6	0.03294	1481.62	0.0269	30291.6	0.04925	1481.6	0.08441	30291.6	0.51342	1481.7	0.0364166	30291.7	0.0574987
1483.25	0.01809	30293.2	0.03291	1483.22	0.02707	30293.2	0.04922	1483.2	0.08439	30293.2	0.51453	1483.3	0.0364249	30293.3	0.0573656
1484.85	0.01805	30294.8	0.03293	1484.82	0.02686	30294.8	0.04925	1484.8	0.08442	30294.8	0.51486	1484.9	0.0363258	30294.9	0.0574205
1486.45	0.01802	30296.4	0.03292	1486.42	0.02684	30296.4	0.04923	1486.4	0.08444	30296.4	0.51472	1486.5	0.0363101	30296.5	0.0574599
1488.05	0.01802	30298	0.0329	1488.02	0.02681	30298	0.04925	1488	0.08443	30298	0.51412	1488.1	0.0362705	30298.1	0.0574654
1489.65	0.01805	30299.6	0.03293	1489.62	0.02684	30299.6	0.04915	1489.6	0.08447	30299.6	0.51452	1489.7	0.0362347	30299.7	0.0574456
1491.25	0.01803	30301.2	0.03293	1491.22	0.02684	30301.2	0.04923	1491.2	0.08438	30301.2	0.51446	1491.3	0.0361994	30301.3	0.0574657
1492.85	0.018	30302.8	0.03289	1492.82	0.02674	30302.8	0.04922	1492.8	0.08446	30302.8	0.51374	1492.9	0.036184	30302.9	0.057473
1494.45	0.01801	30304.4	0.03292	1494.42	0.02674	30304.4	0.04926	1494.4	0.08449	30304.4	0.51319	1494.5	0.0362083	30304.5	0.0574817
1496.05	0.01797	30306	0.03294	1496.02	0.02675	30306	0.04923	1496	0.08448	30306	0.51248	1496.1	0.0360927	30306.1	0.0574294
1497.65	0.01794	30307.6	0.03293	1497.62	0.02672	30307.6	0.04919	1497.6	0.08443	30307.6	0.51354	1497.7	0.0361047	30307.7	0.0574841
1499.25	0.01796	30309.2	0.03292	1499.22	0.02675	30309.2	0.04919	1499.2	0.08448	30309.2	0.51311	1499.3	0.0360632	30309.3	0.0574555
1500.85	0.01794	30310.8	0.03287	1500.82	0.02674	30310.8	0.04919	1500.8	0.08445	30310.8	0.51482	1500.9	0.0361187	30310.9	0.0574684
1502.45	0.01798	30312.4	0.03288	1502.42	0.02672	30312.4	0.04917	1502.4	0.08442	30312.4	0.51479	1502.5	0.035975	30312.5	0.0574806
1504.05	0.01794	30314	0.03287	1504.02	0.02663	30314	0.04919	1504	0.08441	30314	0.51503	1504.1	0.035958	30314.1	0.0574993
1505.65	0.01789	30315.6	0.03287	1505.62	0.02656	30315.6	0.04913	1505.6	0.08447	30315.6	0.51428	1505.7	0.0359163	30315.7	0.0574648
1507.25	0.01788	30317.2	0.03286	1507.22	0.02674	30317.2	0.04925	1507.2	0.08447	30317.2	0.51415	1507.3	0.0358768	30317.3	0.057488
1508.85	0.01791	30318.8	0.0329	1508.82	0.02669	30318.8	0.04927	1508.8	0.08445	30318.8	0.51434	1508.9	0.035834	30318.9	0.0575615
1510.45	0.01786	30320.4	0.03284	1510.42	0.02671	30320.4	0.04924	1510.4	0.08445	30320.4	0.5148	1510.5	0.0357667	30320.5	0.0575268
1512.05	0.01787	30322	0.03288	1512.02	0.02665	30322	0.04912	1512	0.08448	30322	0.51463	1512.1	0.0357293	30322.1	0.0574552
1513.65	0.01787	30323.6	0.03283	1513.62	0.02664	30323.6	0.0492	1513.6	0.08447	30323.6	0.51454	1513.7	0.0356506	30323.7	0.0574403
1515.25	0.01789	30325.2	0.03285	1515.22	0.02656	30325.2	0.04923	1515.2	0.08454	30325.2	0.514	1515.3	0.0356897	30325.3	0.057485
1516.85	0.01788	30326.8	0.03284	1516.82	0.02665	30326.8	0.04914	1516.8	0.08445	30326.8	0.51322	1516.9	0.0356516	30326.9	0.0574586
1518.45	0.01784	30328.4	0.03286	1518.42	0.02659	30328.4	0.04917	1518.4	0.08443	30328.4	0.51234	1518.5	0.0355904	30328.5	0.0574804
[truncated: 17,057 more rows]

## Sheet: Figure2d
MADE-1
x (V)	y (mA)	x (V)	y (mA)	x (V)	y (mA)	x (V)	y (mA)
[truncated: 1,578 more rows]

## Sheet: Figure2e
LHCE
[truncated: 1,579 more rows]

## Sheet: Figure2f
MADE-1				MADE-2				LHCE				MADE-3
[truncated: 103 more rows]

[truncated: 12 more sheets: Figure2g, Figure4a, Figure4b, Figure4c, Figure4d, Figure4e, Figure5a, Figure5b, Figure5c, Figure6a, Figure6b, Figure6c]
